# Supplementary material for: Multi-Omics Integration Uncovers That Tenofovir Disoproxil Fumarate Is Linked to Hepatic Metabolic Reprogramming Independent of Viral Infection
Source: Life (Basel). 2026 Jun 17;16(6):1017. doi: 10.3390/life16061017 (PMC13301855; doi:10.3390/life16061017)
Supplement: Supplementary file 1 [file life-16-01017-s001.zip]

Archive with 10 entries (10 files):
- Supplementary material.pdf
- Supplementary_Table_S1.xls
- Supplementary_Table_S2.xls
- Supplementary_Table_S3.xls
- Supplementary_Table_S4.xls
- Supplementary_Table_S5.xls
- Supplementary_Table_S6.xls
- Supplementary_Table_S7.xls
- Supplementary_Table_S8.xls
- Supplementary_Table_S9.xls
