# Supplementary material for: Multi-Omics Integration Uncovers That Tenofovir Disoproxil Fumarate Is Linked to Hepatic Metabolic Reprogramming Independent of Viral Infection
Source: Life (Basel). 2026 Jun 17;16(6):1017. doi: 10.3390/life16061017 (PMC13301855; doi:10.3390/life16061017)
Supplement: Supplementary file 1 [file life-16-01017-s001.zip › Supplementary_Table_S1.xls]

## Sheet: 436_upregulated_DEGs
Gene ID	Gene Symbol	log2 FC	Pvalue	Qvalue	Control1	Control2	Control3	Control4	Control5	Control6	Control7	Control8	TDF1	TDF2	TDF3	TDF4	TDF5	TDF6	TDF7	TDF8
20209	Saa2	8.7949	9.47513e-20	2.656e-17	20.48	18.13	20.06	9.03	12.52	58.58	19.41	27.91	13810.3	95.51	22.15	37.77	31690.9	8046.08	11576	22341.6
20208	Saa1	7.75021	1.88199e-18	4.32859e-16	42.01	42.65	32.06	20.01	22.67	89.46	53.68	56.73	14429.5	210.16	44.36	95.76	27819.7	8233.13	11194.1	20061.7
100039192	Tmem254c	7.52764	0.0114062	0.0478215	0	0	0	0	0	0	0	0	6.08	0	0	0	4.03	2.13	0	0
20210	Saa3	7.48953	2.53138e-13	2.20451e-11	6.71	4.84	6.03	3.24	4.74	7.28	8.41	11.43	86.69	21.4	8.62	10.01	2526.21	23.28	2782.61	4667.24
16819	Lcn2	6.5728	7.16187e-16	1.05315e-13	11.1	25.12	19.26	7.07	8.32	37.39	39.32	37.26	3638.79	378.89	16.5	41.97	5151.18	1154.43	3203.88	5132.92
19152	Prtn3	5.53433	2.56853e-08	7.26806e-07	0.11	0.51	0.06	0.06	0.11	0	0.17	0.12	40.52	1.29	0.17	0.34	4.77	3.4	1.47	2.57
320832	Sirpb1a	5.20643	7.63643e-07	1.48426e-05	0	0	0	0	0.09	0	0.02	0	0.28	0.56	0	0.23	0.3	0.11	0.59	1.61
71145	Scara5	4.7284	5.06095e-05	0.000543348	0	0	0.01	0.01	0	0	0.02	0	0.58	0.2	0	0.01	0.26	0.12	0	0.05
232345	A2m	4.44493	0.000332077	0.00262675	0.05	0.03	0.06	0.01	0.04	0.05	0	0	0.18	0.06	0	0.07	2.27	0	0.15	2.43
18489	Reg3b	4.42614	0.00357849	0.0189711	0	0	0	0	0	0	0	0	0.22	0	0	0	0.43	0.08	0.15	1.63
13035	Ctsg	4.18745	0.0011978	0.00763999	0	0	0	0	0	0	0	0.06	0.87	0.8	0	0.06	0	0.11	0.06	0.16
68922	Dnaic1	4.1808	4.09814e-17	7.2079e-15	0.19	0.09	0.14	0.02	0.04	0.04	0.07	0	1.96	0.65	0.41	0.65	2.04	1.44	1.18	2.79
17068	Ly6d	4.16916	1.5924e-11	9.52256e-10	0.73	1.14	0.73	1.17	1.62	2.42	1.64	1.84	12.45	14.86	4.25	9.13	122.59	6.19	11.42	38.92
21786	Tff3	4.05566	8.95851e-05	0.000877269	0	0	0.13	0.13	0	0	0.25	0	1.24	1.3	0.52	0.76	4.56	0.52	0	0.24
12655	Chil3	4.03927	3.05771e-05	0.000351186	0.14	0.11	0.04	0.07	0.11	0	0.07	0	4.27	2.47	0	0.21	0.76	0.15	0.18	1.26
56636	Fgf21	3.99619	1.71065e-48	3.06891e-44	0.99	1.06	0.52	0.9	0.76	1.56	1.83	2.11	30.85	22.21	14.86	21.22	13.63	24.06	11.29	26.51
56843	Trpm5	3.9275	0.00609302	0.0291257	0	0	0	0	0.02	0	0	0	0.06	0.16	0	0.02	0.27	0	0	0.02
18143	Npas2	3.91868	2.10278e-09	7.92516e-08	0.51	0.09	0.07	0.15	0.04	0.01	0.09	0.06	0.1	3.93	2.17	1.74	3.37	0.68	2.39	2.58
268885	Stfa2l1	3.83417	0.000838024	0.00566471	0	0.14	0	0	0	0	0	0	1.66	1.16	0.43	0	0.14	0.15	0.42	0.2
12575	Cdkn1a	3.71456	9.35869e-20	2.656e-17	11.98	3.9	3.43	2.09	2.12	2.01	1.69	3.3	17.45	78.37	77.46	53.36	76.74	39.43	54.38	37.62
18406	Orm2	3.53244	2.94128e-07	6.3882e-06	89.12	129.79	81.09	66.06	133.37	150.24	220.37	286.85	2445.7	526.44	29.85	162.13	4412.89	651.6	2943.28	3122.48
12962	Crybb3	3.40585	2.30381e-06	3.80239e-05	0.23	0.45	0.3	0.3	0.6	0.14	0.22	0.46	3.04	0.69	0.6	0.23	19.29	0.91	2.79	7.39
18054	Ngp	3.34246	7.18602e-05	0.000732484	0.14	0.1	0.19	0.24	0.05	0.29	0.76	0.29	8.82	9.77	0.53	1.9	0.14	0.24	0.42	0.82
20219	Apcs	3.28748	7.15911e-11	3.83387e-09	82.99	102.33	74.98	58.76	60.68	53.66	62.27	54.61	1481.99	226.49	116.79	126.3	1709.95	388.01	661.26	969.02
17002	Ltf	3.24442	0.000315607	0.00251756	0.02	0.02	0.04	0.02	0.02	0	0.2	0.04	1.37	1.62	0.04	0.2	0.31	0	0.06	0.09
98303	D630023F18Rik	3.23272	0.0015771	0.00957795	0.04	0.02	0	0	0	0	0	0	0.05	0.05	0.15	0.07	0.07	0	0.29	0.12
17523	Mpo	3.21638	0.00357792	0.0189711	0.02	0	0.04	0	0	0.09	0.15	0.07	1.46	1.39	0	0.26	0.02	0.04	0.11	0.39
20202	S100a9	3.11596	7.27821e-08	1.87602e-06	1.42	4.49	2.07	2.35	0.66	1.47	4.76	2.04	62.55	40.72	5.03	5.62	14.7	3.84	25.05	21.16
68891	Cd177	3.10263	0.00624561	0.0296497	0.05	0.02	0	0	0	0.03	0.05	0	0.54	0.36	0	0.05	0.17	0	0	0.14
245195	Retnlg	3.07535	1.4707e-07	3.47621e-06	0.19	0.84	0.18	0.29	0	0.57	1.22	0.29	11.42	6.41	1.34	0.93	2.64	1.34	2.78	5.38
751864	Gm9733	3.05498	0.0011328	0.00728887	0	0	0	0	0.14	0.07	0	0.07	0.63	0.36	0.07	0.07	0.48	0.14	0.56	0.2
100689	Spon2	3.05001	1.40707e-22	6.64285e-20	1.57	1.3	1.34	1.47	0.81	1.04	0.93	0.58	2.51	12.95	6.82	10.48	6.9	7.05	12.94	21.66
242125	Mab21l3	3.03793	0.00684741	0.031874	0	0.02	0	0	0	0.08	0	0	0.27	0.05	0.05	0	0.35	0.03	0.03	0.03
76905	Lrg1	3.01205	1.60518e-17	3.06351e-15	131.05	249.31	143.65	109.04	134.36	131.45	199.91	196.71	2739.98	848.18	334.36	535.63	2082.5	1128.91	1453.97	1938.32
12796	Camp	2.99058	0.003147	0.0170875	0.09	0.09	0	0.19	0	0	0.1	0.1	1.67	2.53	0.1	0.28	0.09	0.1	0.09	0.09
14343	Fut1	2.98306	1.16805e-05	0.000153067	0	0.03	0	0.07	0	0.07	0	0.07	0.29	0.25	0.09	0.26	0.14	0.05	0.28	0.54
235379	Gldn	2.94057	0.008969	0.0396799	0.01	0.01	0.01	0	0	0	0	0	0.02	0.01	0	0.19	0.01	0.04	0.01	0.02
240776	Kcnt2	2.93041	0.000202785	0.00173567	0.05	0.14	0.03	0.07	0	0.08	0.08	0.1	1.32	0.35	0.07	0.03	1.33	0.03	0.29	0.83
331535	Serpina7	2.87833	3.03389e-05	0.000348957	9.94	10.74	7.82	17.92	10.43	11.71	6.55	25.17	414.72	12.45	9.09	10.91	138.82	35.59	105.66	36.12
666907	Ms4a4a	2.79064	2.16989e-05	0.000261612	0.11	0.1	0.06	0.04	0.11	0	0.07	0.06	0.6	0.38	0.11	0.37	0.42	0.23	0.65	0.7
381287	A530032D15Rik	2.78644	0.00399467	0.0207122	0	0	0.06	0	0.05	0	0.07	0.04	0.2	0.26	0	0.22	0.07	0.09	0.35	0.24
68203	Diras2	2.7523	0.0114329	0.0479108	0	0	0.01	0	0.02	0	0	0	0.04	0.04	0.03	0.04	0.03	0	0	0.08
20716	Serpina3n	2.74783	1.04073e-10	5.45926e-09	183.27	300.38	213.98	189.78	198.85	261.98	252.47	235.75	3118.5	420.49	360.06	356.09	3538.93	987.02	1524.26	2747.37
71780	Isyna1	2.72674	9.84294e-07	1.85291e-05	1.77	2.22	2.52	1.63	3.01	1.52	2.65	2.56	56.58	4.94	2.3	4.39	28.85	6.23	11.18	9.22
213417	Klhdc8a	2.70754	3.24305e-20	9.86106e-18	0.53	0.23	0.25	0.06	0.29	0.49	0.1	0.25	1.69	2.54	1.85	2.22	1.12	1.46	1.83	3.07
381994	E030018B13Rik	2.68487	0.000102338	0.00098074	0.05	0.11	0.24	0.08	0.04	0.04	0.21	0.34	4.27	1.01	0.29	0.27	0.27	0.97	0.11	1.72
17329	Cxcl9	2.68262	0.000655129	0.00460722	7.52	5.41	6.2	3.69	5.39	5.89	6.09	4.54	1.69	4.62	3.56	5.93	52.46	2.04	123.09	115.78
72301	Shisal1	2.66861	0.00712455	0.0329504	0	0.01	0.01	0.02	0	0.01	0	0.01	0.01	0.05	0.03	0.03	0.16	0.02	0.02	0
240058	Cpne5	2.66774	0.0118376	0.0491816	0	0	0	0.03	0	0	0	0	0.02	0.06	0.02	0.03	0.03	0.05	0.03	0.05
20201	S100a8	2.64699	1.29734e-05	0.00016786	0.89	5.26	1.19	0.77	1.05	2.76	2.87	1.7	42.01	27.82	2.91	3.9	8.62	2.62	10.88	11.82
67573	Loxl4	2.61447	2.71278e-07	5.94229e-06	0.62	0.25	0.26	0.24	0.26	0.23	0.23	0.23	0.42	2.81	0.59	0.56	4.4	0.52	2.04	4.05
14077	Fabp3	2.58253	0.00655261	0.0307491	0.15	0	0.13	0.03	0	0.23	0.11	0	1.17	0.17	0.53	0.22	0.47	0.29	0.3	0
18729	Pira6	2.57005	0.00628876	0.029823	0.04	0	0	0.07	0	0.03	0	0	0.1	0.1	0.04	0.06	0.21	0.03	0.19	0.15
21684	Tectb	2.56233	0.000130944	0.00120531	0.02	0.04	0	0	0.02	0.02	0.06	0	0.06	0.12	0.08	0.06	0.21	0.2	0.18	0.13
50701	Elane	2.55653	0.00163391	0.00984627	0.18	0	0	0.12	0	0	0.43	0.06	1.89	1.11	0.06	0.36	0.71	0.25	0.24	0.35
232975	Atp1a3	2.5544	7.98988e-06	0.000110686	0.07	0.07	0.02	0.08	0.03	0.06	0.03	0.02	0.23	0.26	0.09	0.15	0.23	0.06	0.3	1.05
21857	Timp1	2.54006	6.4192e-05	0.000663749	0.25	0.07	0.25	0.14	0.25	0.14	0.14	0.21	0.61	0.51	0.28	0.75	1.53	0	2.06	2.95
12654	Chil1	2.51807	7.29226e-05	0.000740369	0.39	0.45	0.59	0.34	0.46	1.09	0.6	0.5	8.59	1.63	0.17	0.7	2.03	0.78	3.33	9.27
54418	Fmn2	2.50659	4.04875e-05	0.00044975	0.02	0.02	0	0.02	0.02	0.04	0.02	0	0.14	0.32	0.07	0.03	0.06	0.08	0.03	0.1
272031	Plppr1	2.50232	1.35663e-26	1.43164e-23	0.17	0.13	0.22	0.18	0.09	0.07	0.07	0.21	0.62	0.79	0.7	0.99	0.95	0.79	0.93	1.12
71690	Esm1	2.48497	1.52789e-08	4.62231e-07	0.03	0.1	0.18	0.11	0.21	0.11	0.08	0.03	0.54	0.56	0.77	1.39	0.58	0.34	0.18	0.67
224674	Slc37a1	2.47899	1.64045e-05	0.000206109	0.69	1.32	0.4	0.3	0.45	0.41	0.6	0.72	7.99	1.41	0.66	0.77	9.32	1.08	2.55	2.54
78806	Stpg1	2.44932	0.00184167	0.0108826	0	0.03	0.03	0.04	0.05	0.03	0	0.03	0.02	0.08	0.27	0.08	0.23	0.05	0.03	0.28
237831	Slc13a5	2.43944	1.23645e-06	2.23834e-05	0.26	0.81	0.38	0.49	0.49	0.33	0.4	0.31	8.42	1.66	0.96	1.16	4.16	1.2	0.83	1.87
14825	Cxcl1	2.42879	0.00041831	0.00319475	3.87	12.16	5.06	5.58	4.1	4.34	6.55	4.3	136.83	12.79	3.38	2.73	65.13	10.5	8.6	18.36
20531	Slc34a2	2.4212	2.14093e-07	4.84562e-06	0.53	0.14	0.06	0.12	0.05	0.03	0.21	0.12	0.48	2.27	1.34	0.74	0.44	0.54	0.56	0.9
20310	Cxcl2	2.40923	0.00469071	0.0236713	0.1	0.05	0.05	0	0.05	0.1	0.05	0	0.85	0.42	0.16	0.26	0.55	0.05	0.05	0
114249	Npnt	2.39089	2.6636e-09	9.8323e-08	0.1	0.11	0.1	0.18	0.04	0.06	0.07	0.11	0.17	1.09	0.41	0.27	0.5	0.25	0.57	1.13
71874	2310007B03Rik	2.38284	0.00737059	0.0339134	0.02	0.03	0.03	0.12	0.07	0	0	0.03	0	0.03	0.09	0.06	1	0.15	0.15	0.28
353346	Gpr141	2.37519	0.00201643	0.0117603	0	0.03	0.03	0	0	0.03	0.05	0	0.16	0.17	0.07	0.02	0.03	0.03	0.1	0.23
11551	Adra2a	2.36025	2.89516e-05	0.000335742	0.03	0.21	0.06	0.09	0.1	0.1	0.01	0.01	0.12	0.29	0.07	0.34	0.39	0.31	0.52	1.33
269116	Nfasc	2.35484	2.4573e-05	0.000289454	0.03	0.12	0.01	0.07	0.01	0	0.01	0.01	0.1	0.22	0.13	0.11	0.21	0.24	0.18	0.2
17769	Mthfr	2.34877	3.45729e-35	1.24048e-31	1.77	0.89	0.92	0.82	0.89	0.93	0.76	1.07	3.4	8.78	3.99	5.71	5.52	4.17	5.48	6.79
20558	Slfn4	2.33491	1.8214e-06	3.11707e-05	0.06	0.18	0.08	0.2	0.2	0.28	0.14	0.23	1.17	1.22	0.18	0.19	1.39	0.16	1.82	1.72
77018	Col25a1	2.33398	0.00765407	0.0349489	0.01	0.01	0	0	0	0	0.02	0.01	0.03	0.05	0.05	0.06	0	0.02	0.01	0.04
18787	Serpine1	2.3339	1.88908e-06	3.2093e-05	0.18	0.59	0.27	0.24	0.23	0.11	0.4	0.57	96.35	0.6	0.49	0.88	6.48	1.17	2.43	1.29
16780	Lamb3	2.32724	8.68037e-08	2.20263e-06	0.51	0.78	0.61	0.88	0.91	0.83	0.69	0.64	1.72	2.96	1.46	2.11	2.36	1.86	5.11	14.01
14311	Cidec	2.29031	1.4193e-05	0.000181743	0.48	1.18	0.77	0.86	0.63	1.34	0.91	1.63	2.95	4.23	1.51	2.29	2.18	2.3	4.01	22.77
234199	Fgl1	2.28866	1.80894e-13	1.61455e-11	315.12	489.65	285.08	224.3	202.14	279.98	379.86	356.58	2733.19	961.17	451.86	640.7	2381.21	1856.38	1992.69	2080.32
12702	Socs3	2.28825	9.15301e-07	1.73762e-05	2.62	2.58	1.47	1.64	2.19	2.13	1.93	2.19	34.22	5.61	2.57	3.76	18.15	4.66	6.5	10.53
17393	Mmp7	2.28548	0.000176468	0.00153831	0.23	0.12	0.68	0.05	0.17	0.16	0.12	0.3	4.25	0.3	0.74	1.19	34.69	0.53	0.92	0.45
380863	Tmem171	2.26665	0.000221439	0.00186947	0.05	0.14	0.09	0.05	0.09	0.1	0	0.05	0.09	0.34	0.29	0.76	0.23	0.64	0.14	0.27
319446	Dpep2	2.26573	0.00052407	0.00383435	0.06	0	0.06	0	0.16	0.04	0.05	0.12	0.59	0.18	0.05	0.08	0.32	0.24	0.31	0.72
242700	Ifnlr1	2.25162	0.000139329	0.00126689	0	0.01	0.05	0.03	0.03	0.07	0.04	0.01	0.21	0.08	0.16	0.13	0.43	0.12	0.04	0.05
15439	Hp	2.24771	4.39553e-12	2.93144e-10	1201.3	1310.11	1400.49	1068.18	1193.91	1657.12	1636.63	1780.06	10532.2	3831.31	1651.87	2606.41	14494.7	5437.46	9269.72	8913.79
56741	Igdcc4	2.24586	0.0061365	0.0292401	0.01	0.01	0.04	0.04	0.03	0.03	0.01	0.03	0.71	0.01	0.04	0.01	2.01	0.06	0.02	0.08
207259	Zbtb7c	2.2253	7.09452e-07	1.39557e-05	0.06	0.07	0.11	0.07	0.05	0.04	0.09	0.07	0.83	0.55	0.14	0.16	0.54	0.12	0.16	0.23
15426	Hoxc8	2.21512	0.00389371	0.0202885	0.05	0	0	0	0	0.02	0.02	0.07	0.18	0.17	0.12	0.05	0.07	0.13	0.09	0.02
378425	Nlrp12	2.21172	4.35534e-26	3.77926e-23	3.52	6.74	4.86	4.18	2.9	4.3	2.99	5.33	16.63	20.64	12.31	19.21	23.89	17.85	28.34	36.09
74614	Ocstamp	2.19586	3.95217e-10	1.79644e-08	0.19	0.28	0.25	0.14	0.08	0.11	0.11	0.17	1.39	0.77	0.6	0.61	1.22	0.57	0.39	1.01
13638	Efna3	2.19548	0.0020284	0.0118148	0.09	0.24	0.42	0.34	0.22	0	0.09	0.14	4.12	0.12	0.15	0.17	1.5	0.51	0.49	0.47
56727	Miox	2.19108	0.00178953	0.010613	0.05	0.05	0	0.16	0.05	0.16	0	0.11	0.52	0.59	0.11	0.05	0.77	0.16	0.16	0.51
11865	Arntl	2.18377	4.96283e-11	2.75645e-09	3.99	1.28	1.21	1.46	0.96	1	0.54	0.54	3.3	11.49	8.5	6.48	8.79	4.12	6.52	6.11
53321	Cntnap1	2.17447	6.59017e-09	2.1773e-07	0.58	0.37	0.57	0.45	0.43	0.6	0.62	0.57	1.07	2.06	1.3	1.08	2.42	0.94	2.83	8.64
73230	Bmper	2.14603	7.1674e-07	1.40682e-05	0.15	0.54	0.48	0.27	0.24	0.41	0.3	0.16	3.52	2.19	0.41	0.65	1.47	1.06	0.31	2.35
17873	Gadd45b	2.14366	1.88304e-15	2.59859e-13	4.31	4.69	2.53	1.99	2.07	1.24	1.35	3.08	12.15	9.11	11.8	21.66	10.81	10.38	17.29	7.75
17394	Mmp8	2.13041	0.000469026	0.00350743	0.13	0.13	0.07	0.05	0.02	0.02	0.18	0.11	1.17	0.79	0.02	0.15	0.37	0.14	0.24	0.45
58994	Smpd3	2.12626	0.000905929	0.00603504	0.29	0.33	0.4	0.47	0.65	0.43	0.44	0.39	0.74	1.42	0.42	0.33	10.69	0.55	0.55	1.35
432530	Adcy1	2.12361	0.000103514	0.000990418	0.07	0.06	0.13	0.04	0.05	0.03	0.01	0	0.42	0.21	0.08	0.04	0.28	0.1	0.14	0.52
19363	Rad51b	2.08417	2.95026e-14	3.13182e-12	1.78	4.71	3.29	6.76	6.44	3.85	1.64	3.97	11.69	19.51	9.44	21.65	13.86	22.75	24.13	21.74
12768	Ccr1	2.06959	7.85666e-06	0.000109432	0.02	0.06	0.04	0.1	0.11	0.08	0.04	0.06	0.28	0.37	0.08	0.15	0.26	0.16	0.4	0.55
116838	Rims2	2.06049	0.000907061	0.00604034	0.01	0.04	0.02	0.01	0.02	0.03	0.01	0.01	0	0.11	0.06	0.03	0.16	0.03	0.14	0.15
18119	Nodal	2.05973	2.84563e-08	7.98914e-07	0	0.05	0.08	0.13	0.1	0.13	0.08	0.13	0.36	0.42	0.32	0.52	0.3	0.4	0.33	0.5
16409	Itgam	2.04565	8.21636e-07	1.57987e-05	0.34	0.4	0.17	0.33	0.38	0.31	0.33	0.25	1.27	1.37	0.31	0.46	1.83	0.33	1.69	3.82
19882	Mst1r	2.03755	0.000504025	0.00371648	0.06	0.12	0.09	0.15	0.06	0.03	0.15	0.09	0.42	0.17	0.19	0.26	1.37	0.16	0.25	0.15
12671	Chrm3	2.01614	0.000248375	0.00205813	0.04	0.12	0.02	0.08	0.17	0.03	0.1	0.04	0.33	0.46	0.13	0.16	1.16	0.11	0.16	0.17
17748	Mt1	1.97926	4.46572e-05	0.000488209	231.14	1307.05	728.87	378.73	537.53	709.32	322.39	987.2	6617.25	1517.51	1257.91	648.27	5019.47	2432.49	2116.67	2415.4
18793	Plaur	1.96969	0.000339299	0.00266975	0.22	0.4	0.11	0.19	0.22	0.15	0.4	0.04	1.17	0.48	0.41	0.91	3.14	0.11	0.58	0.45
242702	Myom3	1.96909	0.00332643	0.0179047	0.03	0.01	0.08	0.03	0.01	0.1	0.11	0.03	0.08	0.63	0.23	0.13	0.07	0.25	0.01	0.06
276952	Rasl10b	1.9594	4.41308e-09	1.54329e-07	0.07	0.1	0.07	0.04	0.22	0.19	0.16	0.11	0.34	0.47	0.35	0.53	0.77	0.28	0.46	0.76
18205	Ntf3	1.95664	8.90447e-10	3.71503e-08	0.41	0.98	0.66	0.9	0.53	1.64	0.66	0.56	6.44	2.68	1.71	1.95	3.04	3.28	2.69	4.29
30935	Tor3a	1.94942	5.93541e-17	1.02386e-14	1.67	1.04	0.9	1.31	1.68	1.62	1.53	1.36	2.41	6.54	4.34	7.73	4.02	5.53	5.18	10.45
53623	Gria3	1.931	7.28062e-05	0.000739605	0.14	0.01	0.04	0.04	0.12	0.02	0	0.05	0.06	0.17	0.36	0.21	0.14	0.11	0.14	0.17
17750	Mt2	1.92374	0.00179017	0.0106132	98.39	942.24	440.84	238.57	299.01	468.3	195.43	646.73	2869.09	303.91	275.06	189.36	4307.87	1686.84	1680.93	2000.9
192976	Lrrc75a	1.91763	2.10685e-05	0.000255212	0.33	0.33	0.33	0.34	0.49	0.36	0.36	0.34	3.67	0.76	0.59	0.52	3.88	0.62	0.68	0.83
237868	Sarm1	1.91744	3.10856e-06	4.95712e-05	0.05	0.06	0.09	0.01	0.12	0.08	0.05	0.01	0.42	0.23	0.32	0.16	0.37	0.17	0.12	0.13
13436	Dnmt3b	1.90667	4.25348e-24	2.49672e-21	0.28	0.27	0.2	0.3	0.16	0.19	0.34	0.21	1.01	1.04	1.14	0.93	1.02	0.52	0.94	1.06
69189	Mcemp1	1.90328	0.00442264	0.0225596	0.05	0	0.14	0.1	0.1	0.15	0.05	0.05	0.57	0.5	0.05	0.1	0.33	0.05	0.29	0.65
237175	Adgrg2	1.90123	2.08207e-13	1.82206e-11	0.13	0.12	0.15	0.24	0.19	0.16	0.17	0.25	0.29	0.78	0.59	0.74	0.92	0.66	1.19	0.58
14168	Fgf13	1.88583	0.00385263	0.0200977	0.06	0.02	0.08	0.03	0	0.06	0	0	0.11	0.17	0.09	0.13	0.1	0.11	0.09	0.18
14120	Fbp2	1.88503	0.00349902	0.0186562	0.08	0.08	0.13	0.09	0.13	0.17	0.21	0.04	0.33	0.39	0.09	0.17	1.9	0.04	0.34	0.49
20972	Syngr1	1.87156	0.00289481	0.0159254	0.01	0.06	0.4	0.14	0.31	0.03	0.04	0.03	0.31	0.08	0.29	0.66	1.17	0.28	0.29	0.25
20704	Serpina1e	1.87094	0.00869619	0.0387409	148.43	18.48	70.29	17.61	6.27	43.63	25.69	10.34	701.42	81.25	55.64	140.86	38.44	134.19	37.22	97.07
214112	Nipal4	1.86835	0.00929755	0.0408118	0.04	0	0.04	0.02	0	0.03	0.02	0.1	0.05	0.06	0.05	0.1	0.29	0.05	0.07	0.06
20606	Sstr2	1.86716	0.00036479	0.00284289	0.18	0.07	0.04	0.11	0.11	0.04	0.04	0.04	0.38	0.08	0.2	0.32	0.28	0.26	0.33	0.6
76486	Ly6k	1.86475	0.00337187	0.0180733	0.22	0.15	0.21	0.3	0	0	0.15	0.15	1.28	0.59	0.15	0.22	1.06	0.22	0.79	0.21
16525	Kcnk1	1.8626	0.00389597	0.0202943	0.16	0.09	0.33	0.19	0.19	0.1	0.19	0.19	0.21	0.11	0.72	0.45	3.49	0.48	0.07	0.09
22351	Vill	1.85306	9.7434e-08	2.44471e-06	0.3	0.46	0.2	0.66	0.61	0.48	0.27	0.37	1.41	1.1	0.79	1.37	3.19	0.9	1.26	1.39
100041546	Ly6c2	1.85033	1.54432e-05	0.000195917	1.05	0.98	0.89	0.85	0.66	0.77	1.45	1.21	3.2	4.54	0.63	1.78	2.9	1.11	7.64	7.79
53867	Col5a3	1.84546	1.81548e-16	2.83215e-14	1.77	1.21	1.75	1.67	2.42	1.31	1.18	1.32	2.17	9.52	4.61	5.84	4.96	6.88	8.04	6.92
12116	Bhmt	1.84509	2.81653e-13	2.41764e-11	1289	924.26	958.64	858.76	949.96	2077.05	1322.64	749.98	1696.24	5785.61	8193.72	4162.71	3064.37	4850.04	3212.19	4505.51
18405	Orm1	1.83784	1.59496e-06	2.78613e-05	1005.42	1271.75	1099.79	935.08	1183.03	1098.49	1112.18	1059.15	5770.99	1700.76	676.43	961.37	9465.73	2779.13	5311.65	6610.71
57435	Plin4	1.8365	5.57624e-05	0.000589964	0.91	1.26	1.62	0.82	0.7	0.74	2.35	5.4	12.85	6.29	4.14	3.98	4.02	10.71	4.63	5.94
330301	Zfp786	1.83535	0.00263716	0.0147339	0.08	0.02	0.06	0.02	0.04	0	0	0.02	0.24	0.1	0.14	0.15	0.13	0.04	0.08	0.06
224661	Slc26a8	1.83387	0.0096792	0.0420651	0.04	0	0.03	0.05	0	0	0	0.02	0.05	0.08	0.11	0.06	0.08	0.03	0.04	0.1
20306	Ccl7	1.83015	0.00184098	0.0108821	0.21	0.14	0.28	0	0.07	0.14	0.21	0.22	0.75	0.5	0.21	0.21	0.75	0.14	0.62	1.61
20555	Slfn1	1.82789	1.22444e-06	2.22332e-05	0.38	0.56	0.29	0.15	0.29	0.45	0.32	0.51	1.73	1.89	0.48	1.02	1.38	0.32	2.04	2.51
74008	Arsg	1.82568	1.54765e-19	4.08305e-17	3.57	3.89	3.07	2.09	2.21	3.33	2.93	2.24	7.21	16.09	14.04	10.67	10.37	7.86	11.17	19.07
16326	Inhbe	1.81771	3.17886e-07	6.82979e-06	5.45	3.37	4.11	6.05	5.9	11.45	16.91	17.81	33.45	25.17	25	27.6	34.21	41	27.54	53.07
16625	Serpina3c	1.81621	0.00154082	0.00940535	0.03	0.13	0.07	0.09	0	0	0.13	0.14	0.5	0.22	0.22	0.11	0.37	0.17	0.1	0.37
246277	Csad	1.81524	1.07253e-06	1.99185e-05	40.1	44.12	56.43	44.1	31.32	11.2	11.13	12.65	112.91	72.19	155.81	130.71	46.08	153.03	111.24	147.07
76713	Slc6a21	1.79807	0.000220369	0.00186219	0.06	0.05	0	0.13	0.07	0.1	0.03	0.13	0.15	0.71	0.39	0.19	0.12	0.36	0.22	0.39
23845	Clec5a	1.78893	0.0106171	0.0452316	0.03	0.03	0.01	0.03	0	0.01	0	0	0.04	0.04	0.04	0.1	0.04	0.04	0.03	0.08
108089	Rnf144a	1.78859	6.65936e-13	5.23987e-11	0.94	0.77	0.67	0.78	0.55	0.29	0.48	0.33	1.11	3.52	2.61	2.34	2.95	1.28	1.97	2.26
20273	Scn8a	1.77303	1.44129e-05	0.000184034	0.03	0.08	0.1	0.12	0.23	0.16	0.09	0.05	0.64	0.41	0.2	0.13	0.77	0.14	0.44	0.5
53419	Corin	1.77029	8.23757e-05	0.000815574	0.06	0.08	0.05	0.13	0.08	0.11	0.02	0.09	0.11	0.17	0.56	0.37	0.05	0.35	0.21	0.48
68054	Serpina12	1.76961	1.43265e-08	4.37104e-07	0.35	0.19	0.39	0.13	0.36	0.22	0.91	0.36	0.76	2.23	0.87	1.4	1.65	0.94	1.41	1.56
64380	Ms4a4c	1.76537	0.00015984	0.00142309	0.13	0.55	0.29	0.18	0.31	0.43	0.31	0.17	0.31	0.96	0.41	0.52	1.19	0.3	1.88	2.59
68738	Acss1	1.74243	0.00327965	0.0176953	0.06	0.11	0.1	0.03	0.18	0.08	0.02	0.05	0.18	0.29	0.15	0.09	1.15	0.05	0.15	0.17
56216	Stx1b	1.74037	1.61972e-14	1.85082e-12	1.02	0.7	0.5	0.48	0.41	0.73	0.35	0.65	0.91	2.78	2.28	2.54	1.59	2.68	1.93	2.66
15460	Hr	1.73703	1.93602e-05	0.000237404	0.08	0.06	0.12	0.13	0.09	0.13	0.11	0.06	0.12	0.2	0.48	0.34	0.94	0.16	0.13	0.39
12908	Crat	1.72333	1.14064e-18	2.69251e-16	17.55	14.01	10.74	21.27	14.03	15.22	14.86	25.6	28.23	72.84	49.34	69.29	44.84	62.64	67.31	78.66
68895	Rasl11a	1.71933	1.13101e-05	0.000148974	0.1	0.25	0.34	0.15	0.24	0.05	0.1	0.35	0.81	0.85	1.1	0.88	0.43	0.55	0.63	0.38
19736	Rgs4	1.71717	1.7079e-05	0.000213072	0.26	0.35	0.16	0.3	0.26	0.28	0.17	0.3	2.57	1.15	0.28	0.33	0.88	0.43	0.78	0.79
76960	Bcas1	1.71435	0.00630215	0.0298554	0.12	0.04	0.08	0	0.04	0	0.02	0.05	0.08	0.25	0.23	0.16	0.2	0.16	0.08	0.05
230828	Il22ra1	1.71219	3.61022e-16	5.48877e-14	0.41	0.41	0.42	0.49	0.67	0.46	0.78	0.87	2.14	1.8	1.12	1.5	2.53	2.23	1.99	2.43
13003	Vcan	1.70732	0.00298471	0.0163398	0.01	0.05	0.01	0.02	0.02	0	0.02	0.01	0.12	0.07	0.03	0.02	0.12	0.01	0.07	0.16
23937	Mab21l2	1.70499	5.64806e-06	8.25804e-05	0.44	0.22	0.26	0.14	0.16	0.25	0.4	0.08	0.25	1.43	1.43	1.32	0.37	0.62	0.85	0.65
93695	Gpnmb	1.70378	0.000220565	0.00186296	0.03	0.13	0.11	0.03	0.1	0.08	0.1	0.06	0.25	0.35	0.29	0.71	0.08	0.06	0.28	0.2
100041057	LOC100041057	1.69893	0.000507356	0.0037349	0.09	0.13	0.07	0.05	0.03	0.12	0.05	0.13	0.13	0.44	0.2	0.38	0.19	0.27	0.14	0.17
55985	Cxcl13	1.69806	0.00566494	0.0274599	2.45	5.74	1.64	1.02	2.08	3.49	2.91	4.53	25.33	10.54	1.31	3.51	9.55	0.92	4.62	26.82
71481	Alpk1	1.69803	0.000216768	0.00183955	0.3	0.73	0.35	0.4	0.44	0.48	0.39	0.43	5.77	1.16	0.44	0.7	2.17	0.64	0.47	0.66
13056	Cyb561	1.68863	0.000135204	0.00123313	1.44	2.77	2.26	1.52	1.99	1.76	2.14	1.84	15.7	3.8	1.83	1.51	14.35	4.91	4.37	6.62
213002	Ifitm6	1.68225	0.00263366	0.014719	1.16	0.64	0.21	0.22	0.21	0.87	0.53	0.43	4.24	3.47	0.43	0.53	1.13	0.33	1.58	2.95
14161	Fga	1.67562	1.88332e-06	3.20558e-05	1528.1	1844.09	1151.33	1086.78	930.44	975.64	1317.47	1173.88	7054.03	2581.46	1726.27	1601.94	9460.08	2692.94	3880.99	4910.55
68243	A930018P22Rik	1.67115	0.0017316	0.0103171	0.14	0.07	0.27	0.21	0.2	0.56	0.14	0.21	0.2	0.98	0.77	0.75	0.27	0.35	0.68	2.16
68567	Cgref1	1.66938	0.000136583	0.00124381	0.13	0.33	0.61	0.36	0.7	1.31	1.24	1.58	2.2	2.3	0.86	1.68	3.39	1.72	2.8	6.52
100038947	LOC100038947	1.66705	0.00441378	0.0225272	0.18	0.27	0	0.05	0.27	0.07	0.3	0.12	0.88	0.44	0	0.4	0.55	0.22	0.88	0.62
546648	Klhdc7b	1.66371	0.00535083	0.0262781	0.03	0.06	0.09	0.21	0.06	0	0.18	0.06	0.03	0.28	0.55	0.66	0.2	0.37	0.18	0.12
73914	Irak3	1.65406	3.61814e-06	5.6345e-05	0.57	1.22	0.59	0.47	0.41	0.71	0.74	0.64	4.98	4.86	1.34	0.88	2.44	0.88	1.7	1.57
15458	Hpx	1.6499	1.01226e-07	2.50647e-06	2114.36	2321.54	2266.26	1750.17	2044.4	2577.17	2357.8	2172.87	10994.1	4170.69	1896.03	3194.15	13931.5	4223.2	9128.85	11278
171180	Syt12	1.64701	2.275e-06	3.76509e-05	0.77	0.88	0.9	0.47	0.59	0.61	0.79	0.76	5.21	1.48	0.9	1.66	3.82	0.72	1.62	3.64
433940	Fam222a	1.64065	3.19343e-07	6.85289e-06	0.4	1.27	1.39	0.45	0.52	0.66	0.51	0.64	4.19	2.04	2.41	1.57	3.64	1.34	1.06	3.2
237928	Phospho1	1.63556	1.9495e-09	7.39409e-08	4.25	2.71	3.16	1.82	3.98	2.35	1.99	2.78	9.83	20.59	6.44	12.49	3.96	6.08	6.42	11.37
71242	Spata24	1.62368	0.000102133	0.000979296	0.69	1.29	1.49	0.24	1.43	0.98	0.8	0.25	0.52	3.11	5.62	4.39	1.99	3.06	1.84	2.92
108168034	Gm46382	1.62297	4.24387e-09	1.48992e-07	0.18	0.08	0.05	0.03	0.19	0.16	0.13	0.16	0.39	0.48	0.47	0.38	0.5	0.31	0.42	0.28
16177	Il1r1	1.61546	1.0101e-05	0.000135371	7.14	7.43	10.47	7	5.33	6.45	7.57	9.88	46.81	16.81	16.04	10.65	60.66	20.98	17.99	9.42
16323	Inhba	1.608	7.95735e-21	2.79911e-18	0.67	0.61	0.46	0.77	0.64	0.39	1.22	1.36	2.76	2.49	1.68	2.47	3.2	2.02	2.49	3.43
319613	Sybu	1.60047	4.41139e-10	1.97851e-08	0.76	0.82	0.79	0.91	0.66	0.49	0.51	0.4	4.21	2.28	2.24	1.43	2.49	1.15	1.54	2.82
16426	Itih3	1.59846	6.39516e-13	5.08896e-11	280.05	282.36	205.7	192.7	162.15	187.98	246.09	215.57	1033.7	567.61	345.45	417.45	1061.11	734.74	602.04	940.38
21386	Tbx3	1.58843	8.31504e-13	6.32084e-11	4.35	2.21	2.04	3.18	4.16	5.98	6.58	6.42	18.47	14.5	13.79	13.02	14.6	10.76	12.61	15.01
207686	Cfap69	1.58831	0.00638687	0.0301448	0.08	0.03	0.07	0.06	0	0.07	0.02	0.05	0.45	0.26	0.12	0.04	2.67	0.1	0.08	0.05
16469	Jrk	1.58557	4.04687e-07	8.46622e-06	0.05	0.07	0.12	0.06	0.09	0.12	0.03	0.01	0.19	0.22	0.23	0.16	0.27	0.16	0.21	0.29
14373	G0s2	1.57566	0.000263369	0.00216438	40.37	17.82	24.8	69.1	54.37	100.55	122.36	94.53	44.93	155.64	231.14	293.12	122.47	328.16	210.12	287.63
74471	4933440N22Rik	1.57429	1.23973e-07	2.98534e-06	0.15	0.45	0.4	0.24	0.3	0.25	0.24	0.36	1.23	1.59	1.17	0.72	0.5	0.83	0.84	0.48
216227	Slc17a8	1.57163	1.34925e-06	2.42214e-05	0.91	0.96	1.2	1.72	0.7	2.22	1.99	2.11	1.62	2.3	5.49	4.59	2.19	6.77	8.64	5.68
107221	Ffar4	1.56341	0.00131289	0.00820959	0.2	0	0.16	0.12	0.12	0	0.08	0.12	5	0.56	0.2	0.31	0.19	0.28	0.39	0.38
54120	Gipc2	1.55091	0.00124741	0.00789414	0.13	0.05	0.1	0	0.17	0.31	0.31	0.1	0.65	0.16	0.57	0.39	5.56	0.37	0.71	0.54
16874	Lhx6	1.54687	1.33745e-08	4.1015e-07	0.9	1.18	0.54	1	2.03	0.52	1.01	1.05	2.1	2.91	1.97	2.08	5.09	3.82	4.68	2.88
12372	Casq1	1.54545	0.0026087	0.0146022	0.06	0.29	0.06	0.03	0.14	0.15	0.03	0.06	0.17	0.77	0.12	0.29	0.17	0.3	0.35	0.42
69861	2010003K11Rik	1.54228	5.91923e-13	4.74067e-11	6.94	11.25	7.94	17.4	11.97	14.2	18.28	16.24	63.41	43.22	25.91	40.7	31.42	37.94	43.51	37.58
16592	Fabp5	1.54226	0.00436506	0.0223167	6.25	19.64	17.22	9.63	12.34	3.4	3.69	3.45	62.55	9.66	23.39	7.86	64.42	9.5	18.39	37.47
23821	Bace1	1.53964	4.07214e-12	2.73457e-10	2.17	1.3	0.75	1.16	0.97	1.56	1.35	1.18	2.48	4.92	2.79	3.44	5.34	3.8	4.68	7.1
56708	Clcf1	1.53865	8.79537e-07	1.67722e-05	0.38	0.24	0.64	0.39	0.5	0.36	0.46	0.55	1.01	1.54	1.18	1.6	3.33	0.63	0.85	1.08
76877	Rab36	1.53856	9.95419e-08	2.4837e-06	0.54	0.47	0.27	0.38	0.2	0.17	0.13	0.32	0.59	1.53	1.33	1.04	0.62	0.57	1.01	1.47
194231	Cnksr1	1.5385	0.00810618	0.0365757	0.1	0.1	0.28	0.07	0.07	0.04	0.21	0.25	0.27	0.07	0.25	0.45	1.36	0.36	0.24	0.17
108961	E2f8	1.53153	3.98254e-08	1.08253e-06	1.24	1.69	0.64	1.17	0.74	1.99	2.27	2.96	4.67	4.66	2.99	3.07	7.19	4.16	5.56	6.7
233066	Syne4	1.52097	0.000372255	0.00289603	0.84	1.15	0.69	1.68	1.14	0.91	0.95	0.71	7.77	1.91	1.9	0.61	7.25	1.64	1.97	1.3
12180	Smyd1	1.5186	4.21355e-13	3.5323e-11	1.55	1.74	1.57	1.21	1.04	1.65	1.6	1.27	3.13	3.34	3.5	2.94	8.27	4.83	3.95	5.82
110902	Chrna2	1.51378	3.57658e-06	5.57946e-05	0.65	0.9	0.67	1.69	1.29	2.02	1.55	2.03	1.38	4.13	2.44	3.88	2.71	3.69	5.33	9.54
270166	Clpx	1.50318	1.81299e-17	3.42368e-15	35.93	23.43	16.43	29.69	15.71	28.02	20.56	18.71	41.66	96.23	83.67	60.93	75.02	62.38	79.83	76.96
67801	Pllp	1.49624	1.49199e-36	8.92209e-33	7.1	5.16	6.44	4.41	6.82	5.66	5.51	7.99	15.98	23.95	17.69	20.17	21.05	17.5	17.4	15.02
13706	Cela2a	1.49287	0.00757779	0.0346623	0.56	0.39	0.52	0.48	0.38	0.38	0.2	0.32	4.5	0.57	1.23	1.46	0.58	0.37	0.43	0.2
234677	Ces4a	1.47738	0.00297014	0.016275	0.02	0	0.07	0.11	0.09	0.34	0.22	0.21	0.46	0.84	0.25	0.22	0.28	0.18	0.38	0.58
110135	Fgb	1.4752	2.14151e-05	0.000259061	2092.35	2526.94	1684.68	1614.75	1356.31	1490.65	1718.13	1617.49	8678.19	3120.83	2057.27	2054.28	11336.8	3556.69	4755.04	6122.06
73261	1700037C18Rik	1.46015	0.00138769	0.00863814	0.41	0.15	0.35	0.24	0.4	0.22	0	0.21	0.4	0.79	0.36	0.53	1.57	0.28	1	0.61
17167	Marco	1.45832	0.0107613	0.0457095	5.69	13.27	6.26	1.26	2.89	6.92	10.25	4.39	28.94	20.17	2.27	6.82	22.63	3.35	19.23	47.22
237847	Rtn4rl1	1.45748	6.85174e-20	1.98258e-17	2.53	1.49	1.8	2.07	1.85	1.59	1.66	2.77	7.2	4.68	4.25	5.91	5.79	4.73	5.76	7.53
14296	Frat1	1.45392	1.2974e-16	2.09688e-14	1.93	1.06	1.6	0.8	1.09	1.02	0.79	0.98	3.33	4.16	3.32	3.16	2.52	3.7	3.62	3.26
67590	Tctn3	1.45371	4.25994e-06	6.47106e-05	0.22	0.21	0.31	0.2	0.08	0.15	0.12	0.16	0.63	0.57	0.55	0.28	0.98	0.25	0.35	0.57
434246	Trim72	1.44281	0.0115745	0.04838	0.04	0	0.04	0.07	0.07	0.07	0.02	0.07	0.07	0.2	0.22	0.13	0.06	0.17	0.02	0.15
56013	Srcin1	1.44203	0.000196846	0.00169535	0.11	0.02	0.07	0.04	0.06	0.05	0.06	0.06	0.1	0.44	0.2	0.2	0.17	0.05	0.16	0.26
53412	Ppp1r3c	1.43309	1.08483e-11	6.73422e-10	15.77	7.53	8.86	7.68	6.38	8.19	6.88	5.63	11.22	28.99	27.15	22.41	31.77	16.12	29.88	27.77
12772	Ccr2	1.43092	7.97857e-05	0.000794038	0.18	0.15	0.18	0.32	0.21	0.28	0.31	0.28	0.5	0.45	0.47	0.35	0.71	0.22	0.99	1.74
229722	5330417C22Rik	1.42979	0.000221784	0.0018715	0.16	0.09	0.33	0.25	0.29	0.25	0.28	0.43	0.33	0.43	0.43	0.57	2.54	0.57	0.5	0.5
217845	Ifi27l2b	1.42898	2.60968e-08	7.37285e-07	4.97	12.46	14.25	14.22	17.84	12.84	8.58	11.7	22.47	29.12	22.05	21.28	51.39	24.45	58.26	47.41
17207	Mcf2l	1.42166	0.00951092	0.0415451	0.04	0.14	0.14	0.06	0.1	0.1	0.14	0.1	0.67	0.09	0.1	0.08	0.97	0.1	0.1	0.19
99571	Fgg	1.41673	2.50222e-05	0.000294166	1685.41	2042.51	1345.55	1329.39	1179.65	1233.26	1467.44	1358.86	7038.69	2530.27	1744.89	1631.99	8718.21	2849.1	3817.4	4674.8
12660	Chka	1.41312	1.05599e-10	5.52316e-09	17.31	7.35	8.62	7.68	8.39	7.08	5.82	7.28	12.55	21.75	28.17	36.63	25.27	19.39	27.9	26.24
79201	Tnfrsf23	1.41	0.000122288	0.00113848	0.07	0.15	0.31	0.29	0.28	0.16	0.25	0.12	0.31	0.44	0.43	0.36	1.04	0.17	0.61	0.9
18616	Peg3	1.40848	4.84032e-14	4.87839e-12	0.5	0.81	0.65	0.88	1.17	0.8	0.43	0.84	2.25	2.72	1.75	2.24	1.97	1.72	1.4	3
13124	Cyp8b1	1.40325	0.00272536	0.0151184	69.69	46.04	63.28	31.57	27.08	126.2	63.27	39.13	39.84	146.05	283.68	295.99	27.79	172.61	88.04	279.48
17681	Msc	1.40279	0.00121976	0.00775977	0.22	0.19	0.47	0.19	0.1	0.1	0.13	0.07	1.12	0.52	0.44	0.6	0.31	0.39	0.44	0.17
665574	Gm7694	1.40109	1.78382e-05	0.000220854	1.72	2.05	1.27	2.32	1.62	2.2	2.63	1.6	13.48	4.04	3.28	1.91	9.57	3	3.28	4.89
14289	Fpr2	1.38972	0.000857917	0.00576012	0.72	0.68	1.09	0.35	0.63	0.65	0.68	0.61	4.73	3.69	0.48	1.06	1.4	0.52	1.3	1.95
15205	Hes1	1.38777	7.71515e-15	9.39947e-13	3.97	2.37	5.05	3.93	6.65	2.89	3.97	4.66	8.02	13.76	11.69	16.85	9.29	9.8	12.8	11.45
100328588	Il4i1b	1.38655	3.15791e-06	5.02242e-05	0.9	0.68	0.75	0.42	0.35	0.85	0.94	0.41	1.75	2.44	1.51	1.33	1.6	0.65	1.89	3.61
69573	Hilpda	1.38655	3.81093e-17	6.90587e-15	0.96	1.4	1.39	1.03	1.34	1.61	0.97	1.06	3.75	4.14	3.79	3.21	2.96	3	3.3	3.13
100504195	Micalcl	1.37665	9.84075e-05	0.000948137	0.16	0.27	0.16	0.12	0.54	0.12	0.16	0.51	0.66	0.65	1.11	0.66	1.14	0.56	0.4	0.48
56454	Aldh18a1	1.37351	0.000525754	0.0038451	0.21	0.29	0.3	0.16	0.21	0.2	0.11	0.19	0.33	0.59	0.47	0.41	1.82	0.14	0.35	0.59
233067	Lrfn3	1.37342	1.63602e-18	3.81172e-16	3.02	1.74	1.35	2.03	1.67	1.88	2.11	1.73	4.57	7.43	3.96	6.24	5.64	4.11	5.29	6.08
71566	Clmp	1.37123	2.34159e-06	3.85749e-05	0.29	0.2	0.41	0.38	0.17	0.55	0.2	0.17	0.51	0.59	0.75	0.51	1.47	0.91	0.82	1.22
16518	Kcnj2	1.3712	5.81287e-05	0.000611272	0.04	0.1	0.06	0.04	0.11	0.12	0.17	0.07	0.34	0.32	0.21	0.29	0.3	0.12	0.14	0.22
268451	Rab11fip4	1.36766	6.63811e-11	3.57621e-09	0.85	0.57	0.6	0.76	0.74	0.74	0.84	1.57	2.78	1.53	1.72	2.33	3.32	2.18	1.88	2.59
110893	Slc8a3	1.364	0.00024426	0.00202872	0.01	0.1	0.21	0.09	0.08	0.13	0.08	0.19	0.25	0.47	0.36	0.27	0.14	0.58	0.29	0.3
14562	Gdf3	1.36383	0.000509818	0.00374984	0.21	0.1	0.36	0.12	0.34	0.28	0.22	0.1	0.51	0.64	0.64	1.26	0.33	0.16	0.37	0.67
238690	Zfp458	1.36357	2.76442e-15	3.72885e-13	0.95	1.19	1.28	1.27	1.21	1.44	1.22	0.79	2.16	2.93	3.25	3.44	2.63	4.52	2.38	4.38
16541	Napsa	1.36141	0.000590169	0.00421986	0.59	0.41	0.55	0.38	0.28	0.64	0.42	0.19	0.91	1.58	0.34	0.7	2.85	0.42	0.98	1.56
15571	Elavl3	1.35125	0.00133639	0.00834575	0.07	0.03	0.07	0.05	0.02	0.03	0.05	0.01	0.19	0.16	0.09	0.11	0.08	0.07	0.06	0.13
102857	Slc6a8	1.34387	1.42233e-11	8.62049e-10	0.72	0.8	0.9	1.03	0.91	0.72	0.9	1	2.7	3.07	2.07	1.95	4.26	1.59	1.92	1.46
23960	Oas1g	1.34226	1.32529e-07	3.15329e-06	0.43	0.54	0.77	0.43	0.55	0.42	0.54	0.73	1.22	1.67	1.36	1.26	1.36	0.51	2.12	2.33
83433	Trem2	1.34201	0.00543494	0.0266038	0.6	0.05	0.25	0.57	0.76	0.67	1.02	0.68	1.53	1.51	2.38	4.48	0.44	0.73	0.45	1.07
20501	Slc16a1	1.33981	5.73315e-13	4.63301e-11	12.95	8.89	7.76	8.53	8.04	7.01	8.44	8.73	14.58	27	16.13	19.26	25.29	17.99	32.01	39.22
27226	Pla2g7	1.33955	5.09127e-05	0.000545623	2.47	1.54	1.29	1.5	1.49	2.38	3.52	2.48	9.4	10.97	3.27	7.22	2.73	1.61	3.54	6.78
102635944	Gm33153	1.3349	2.1112e-06	3.54303e-05	0.62	0.36	0.39	0.33	0.13	0.25	0.21	0.25	0.5	0.99	1.02	0.97	0.85	0.67	1.09	0.65
240549	Gm4952	1.33401	8.39307e-13	6.35324e-11	45.85	48.72	30.32	38.51	31.71	48.36	42.6	37.53	58.59	98.58	88.29	90.15	95.05	119.14	151.27	172.51
21926	Tnf	1.33361	0.0105397	0.0449874	0.1	0.07	0.03	0.17	0	0.17	0.21	0.1	0.37	0.49	0.34	0.14	0.13	0.07	0.49	0.29
20714	Serpina3k	1.33239	4.48191e-12	2.95609e-10	2188.55	1589.72	1493.31	964.18	1117.33	1553.59	1748.88	1664.85	5622.23	5436.17	2941.48	2294.48	4362.76	3520.76	3975.59	5032.27
21897	Tlr1	1.33006	6.37446e-05	0.000660265	0.19	0.32	0.24	0.39	0.48	0.58	0.83	0.46	1.26	1.43	0.7	1.44	1.05	0.24	1.46	1.44
53314	Batf	1.32776	0.00119795	0.00763999	0.24	0.43	0.43	0.38	0.24	0.19	0.62	0.13	1.2	1.39	0.69	0.98	1.2	0.25	0.31	1.18
78754	Galnt15	1.32649	3.82843e-11	2.15981e-09	0.14	0.3	0.46	0.38	0.46	0.25	0.31	0.25	0.6	0.77	0.99	1.24	0.93	0.68	0.69	0.89
233744	Spon1	1.32267	0.00059169	0.00422905	0.14	0.1	0.29	0.16	0.16	0.07	0.08	0.19	0.58	0.68	0.17	0.32	0.46	0.07	0.33	0.6
16427	Itih4	1.31772	2.21145e-05	0.000265907	582.82	800.69	520.68	610.21	470.73	562.57	608.69	540.52	2261.58	712.25	497.9	553.08	2909.05	1493.54	1500.4	2478.87
96875	Prg4	1.31504	0.00781733	0.0355405	22.17	30.74	18.89	24.21	19.61	20.27	24.05	17.94	70.89	21.61	11.57	11.67	177.01	41.1	61.33	57.91
383103	Tvp23a	1.31427	3.46875e-06	5.43013e-05	0.17	0.11	0.08	0.13	0.12	0.13	0.24	0.22	0.35	0.52	0.24	0.6	0.45	0.3	0.34	0.27
22784	Slc30a3	1.31182	6.48549e-05	0.000669061	0.14	0.08	0.2	0.29	0.37	0.17	0.34	0.17	0.83	0.56	0.69	0.85	0.5	0.35	0.28	0.57
68337	Crip2	1.30085	1.66104e-25	1.19196e-22	52.9	36.93	41.94	33.89	36.51	28.22	31.71	37.94	79.46	127.62	119.57	107.04	81.09	99.85	99.82	82.19
17474	Clec4d	1.29634	0.00796005	0.0360614	0.08	0.21	0.28	0.13	0	0.21	0.29	0.17	0.89	0.84	0.55	0.25	0.28	0.17	0.45	0.2
15894	Icam1	1.28922	1.38846e-12	1.00846e-10	3.9	4.25	4.05	3.37	4.79	5	4.37	4.44	20.04	10.59	7.78	10.51	12.8	7.15	10.12	10.11
20304	Ccl5	1.28657	0.00350334	0.018672	20.87	8.52	11.82	4.95	7.71	10.14	9.97	8.07	14.75	13.79	11.01	17.56	32.17	7.07	53.81	65.27
107503	Atf5	1.28644	1.5761e-21	6.28339e-19	248.02	167.29	183.79	155.79	163.15	148.58	219.9	236.65	465.76	461.11	457.17	452.48	476.92	404.12	560.36	706.33
69134	Fam25c	1.28472	1.19514e-05	0.000156047	28.4	24.57	29.07	15.49	21.36	12.56	17.38	11.28	67.78	32.24	20.46	25.19	73.54	42.09	66.08	86.69
226781	Slc30a10	1.28202	1.75309e-08	5.17276e-07	8.71	3.89	3.02	4.4	3.03	2.33	4.67	4.66	8.29	13.29	8.29	8.84	16.48	9.84	14.94	10.71
54422	Barhl1	1.28093	0.00643349	0.030325	0.08	0.02	0.04	0.16	0.1	0.14	0.09	0.08	0.08	0.36	0.43	0.34	0.04	0.23	0.22	0.15
16068	Il18bp	1.27772	7.92778e-06	0.000109996	10.35	9.86	9.95	8.73	9.75	11.81	13.26	9.78	24.66	18.33	8.25	17.3	52.65	13.27	42.35	38.77
269346	Slc28a2	1.27743	0.00934794	0.0409829	0.47	0.43	0.34	0.27	0.34	0.53	0.65	0.58	0.78	1.34	0.29	0.89	4.88	0.2	0.41	0.66
12504	Cd4	1.27612	0.000522706	0.00382592	0.28	0.15	0.26	0.12	0.17	0.21	0.12	0.05	0.12	0.8	0.68	0.69	0.25	0.39	0.31	0.38
18985	Pou2af1	1.27375	0.00331633	0.0178663	0.17	0.27	0.17	0.19	0.19	0.3	0.23	0.41	0.27	0.86	0.37	0.36	2.07	0.22	0.29	0.65
16855	Lgals4	1.26654	7.82119e-06	0.000109023	8.07	10.63	8.88	18.46	18.82	18.61	22.62	31.37	15.75	56.12	58.74	69.32	55.72	48.06	32.06	32.72
20198	S100a4	1.26646	0.000783795	0.00534244	1.26	0.92	0.91	0.47	0.92	0.83	1.16	0.95	1.81	2.25	1.18	1.73	3.19	0.59	3.21	5.21
228094	Cerkl	1.26461	6.37055e-08	1.66843e-06	1.14	0.77	0.47	1.09	0.98	1.51	1.02	1.22	4.14	2.69	1.6	1.66	3.55	2.48	2.37	2.91
103844	Inca1	1.263	2.63314e-09	9.73989e-08	17.42	14.67	14.63	8.58	14.21	15.69	11.21	10.15	12.74	52.3	43.33	39.35	21.97	33.38	29.91	40.51
211480	Kcnj14	1.26286	0.000219645	0.00185811	0.1	0.13	0.09	0.07	0.1	0.14	0.16	0.06	0.24	0.39	0.41	0.24	0.21	0.25	0.15	0.18
18414	Osmr	1.2584	1.92173e-07	4.39742e-06	0.6	0.85	0.74	1	1.18	0.62	0.81	0.82	3.8	1.67	1.48	2.27	3.32	1.25	1.4	1.59
235050	Zfp810	1.25749	2.68859e-09	9.88387e-08	0.48	0.75	0.59	0.54	0.61	0.71	0.69	0.55	2.04	2.39	0.92	1.11	1.94	1.23	1.18	1.56
70729	Nos1ap	1.25419	7.23757e-05	0.000737319	0.18	0.14	0.15	0.25	0.11	0.2	0.52	0.24	1.23	0.46	0.3	0.3	1.18	0.21	0.33	0.54
56226	Espn	1.25331	0.000649609	0.00457995	0.12	0.22	0.15	0.14	0.15	0.15	0.3	0.11	0.24	0.2	0.45	0.49	0.52	0.7	0.15	0.19
66871	Cpne8	1.25204	1.65322e-05	0.000207404	6.34	9.41	17.93	8.13	9.51	7.11	7.56	9.69	34.18	20.36	11.45	9.21	29.33	16.08	19.7	31.56
56318	Acpp	1.25134	1.71101e-05	0.000213312	1.37	1.96	1.59	1.51	1.53	0.61	1.42	0.55	5.52	2.73	2.01	1.81	5.91	2.39	2.61	4.01
54123	Irf7	1.24956	0.00227252	0.0129796	16.11	17.65	17.54	11.88	20.24	18.34	19.93	24.47	18.49	34.7	15.96	34.4	56.21	14.1	102.61	103.82
21367	Cntn2	1.24892	5.15522e-05	0.000550831	0.06	0.07	0.04	0.04	0.04	0.03	0.04	0.06	0.11	0.11	0.15	0.1	0.14	0.16	0.06	0.07
64095	Gpr35	1.24738	5.0713e-05	0.000543808	0.21	0.09	0.16	0.15	0.1	0.16	0.19	0.17	0.28	0.35	0.38	0.34	0.46	0.12	0.34	0.68
16324	Inhbb	1.24737	0.000715473	0.00495774	0.19	0.37	0.15	0.25	0.13	0.09	0.33	0.43	1.35	0.45	0.85	0.38	0.7	0.27	0.57	0.32
231991	Creb5	1.24095	0.0107142	0.0455696	0.04	0.03	0.02	0.05	0.01	0.02	0.03	0.01	0.05	0.09	0.06	0.11	0.02	0.04	0.07	0.06
66279	Tmem218	1.24079	2.28607e-07	5.1293e-06	2.78	2.02	1.77	2.69	1.45	1.26	0.96	0.63	2.85	6.08	4.87	4.09	3.65	4.95	4.67	3.44
20682	Sox9	1.2395	2.57393e-12	1.78287e-10	0.85	0.7	1.17	0.68	0.87	0.68	0.78	0.53	1.93	2.51	2.43	2.58	2.01	1.79	1.43	1.17
207175	Cetn4	1.23873	0.00362089	0.0191167	0.36	0.16	0.46	0.27	0	0.16	0.05	0.16	0.36	0.37	0.48	0.57	0.61	0.48	0.78	0.45
15902	Id2	1.23331	4.42618e-11	2.48143e-09	76.9	45.49	31.48	54.37	48.64	44.82	45.98	37.66	157.55	82.45	93.36	137.82	159.43	91.1	97.82	148.47
380780	Serpina11	1.23156	4.08509e-12	2.73457e-10	27.65	26.43	31.28	19.49	26.04	21.48	25.9	29.9	94.71	48.56	37.97	50.75	77.58	58.21	71.2	77.36
27279	Tnfrsf12a	1.23147	6.86547e-06	9.77512e-05	3.99	1.96	3.85	3.11	3.2	3.38	3.98	5.66	19.85	7.91	4.7	5.25	9.85	7.58	9.53	8.28
14778	Gpx3	1.23077	1.35227e-10	6.79546e-09	3.47	4.91	8.77	4.93	7.42	3.8	5.48	6.33	56.99	15.24	16.06	23.33	12.42	10.58	12.89	14.19
80718	Rab27b	1.23061	0.00360068	0.0190381	0.12	0.11	0.18	0.17	0.14	0.12	0.09	0.15	0.19	0.16	0.26	0.42	1.17	0.22	0.09	0.19
381201	Ap5b1	1.22859	8.53905e-09	2.71615e-07	0.27	0.4	0.27	0.41	0.31	0.3	0.37	0.35	1.03	0.9	0.49	0.65	1.12	0.63	0.82	0.98
16956	Lpl	1.22847	1.74822e-07	4.06256e-06	3.11	3.16	2.77	1.47	2.43	4.1	2.33	2.19	11.59	7.51	6.26	8.94	5.11	2.84	5.21	6.71
68774	Ms4a6d	1.22829	0.000943558	0.00622332	1.63	0.72	1.07	0.78	1.47	1.72	1.56	1.89	2.99	2.89	1.37	3.15	4.19	0.52	4.79	7.59
14191	Fgr	1.22687	1.81733e-05	0.000224383	0.61	0.87	0.6	0.57	0.64	0.89	0.86	0.63	2.33	3.23	1.01	1.57	2.12	0.41	1.34	2.36
66707	Nkapl	1.22672	0.00155919	0.00949809	0.11	0.11	0.11	0.15	0.19	0.27	0.15	0.19	0.59	0.58	0.35	0.26	0.15	0.39	0.49	0.43
230085	Phf24	1.2256	0.000148581	0.00133684	0.15	0.12	0.11	0.19	0.13	0.16	0.18	0.21	0.28	0.73	0.64	0.73	0.15	0.32	0.19	0.27
17385	Mmp11	1.21822	0.000719677	0.00498495	0.12	0.17	0.3	0.48	0.4	0.21	0.28	0.12	0.2	0.61	0.82	0.54	0.53	0.38	0.99	1.07
19652	Rbm3	1.21507	7.25612e-29	9.15978e-26	20.55	22.08	26.08	19.57	22.88	30.56	24.79	23.41	65.84	67.4	62.2	67.75	46.94	61.68	47.41	76
55983	Pdzrn3	1.21504	3.1594e-11	1.81665e-09	1.2	1.49	1.28	1.22	0.85	1.4	1.11	1.69	4.56	4.06	1.93	2.71	3.46	3.09	2.37	3.08
20482	Skil	1.21385	4.0123e-17	7.12681e-15	1.46	0.99	0.9	0.82	0.72	0.79	0.96	0.87	2.48	2.15	2.06	2.28	3.23	1.81	2.49	2.21
208076	Pknox2	1.20688	0.00233528	0.0132705	0.13	0.07	0.17	0.14	0.13	0.15	0.19	0.33	0.15	0.16	0.38	0.39	1.04	0.21	0.42	0.39
225471	Ticam2	1.20612	0.00305643	0.0166693	0.1	0.07	0	0.08	0.07	0.1	0.13	0.05	0.21	0.29	0.14	0.21	0.23	0.05	0.15	0.22
212892	Rsph4a	1.20467	0.000109842	0.00103987	0.46	0.52	0.18	0.31	0.15	0.4	0.41	0.51	0.73	1.77	0.66	0.41	0.89	0.46	1.23	1.13
170676	Peg10	1.20403	0.00124749	0.00789414	0.04	0.05	0.02	0.07	0.05	0.02	0.03	0.02	0.09	0.05	0.09	0.11	0.09	0.06	0.16	0.1
75552	Paqr9	1.20399	7.97343e-09	2.57736e-07	80.68	75.29	52.26	62.25	40.7	74.29	66.46	49.29	173.82	153.41	84	97.22	167.27	118.41	177.75	263.33
235130	Adamts15	1.20358	0.000157865	0.0014083	0.1	0.18	0.12	0.12	0.23	0.13	0.17	0.17	0.43	0.41	0.37	0.79	0.2	0.37	0.13	0.33
104009	Qsox1	1.19426	4.80604e-08	1.29072e-06	110.56	120.06	89.86	95.46	104.23	96.45	127.61	112.54	417.12	226.4	134.24	142.55	396.07	193.92	246.96	343.6
18292	Sebox	1.19223	0.00737892	0.033943	0.59	0.51	0.25	0.61	0.6	0.35	0.43	0.75	3.35	0.92	0.61	0.26	2.25	0.39	1.19	0.94
20200	S100a6	1.19012	0.00738608	0.0339585	1.32	2.66	3.63	2.39	2.88	1.76	1.1	1.28	3.9	3.44	2.96	2.66	20.09	1.36	2.49	4.96
56016	Hebp2	1.18811	0.000200434	0.00172047	0.08	0.23	0.2	0.26	0.17	0.06	0.11	0.23	0.33	0.53	0.44	0.37	0.33	0.41	0.34	0.55
66968	Plin5	1.18187	4.80142e-07	9.92368e-06	23.63	16.79	19.78	15.17	13.25	18.04	19.79	36.79	19.77	65.25	48.79	69.36	28.89	57.99	46.98	62.34
30045	Dnajc12	1.17977	0.000330704	0.00262051	6.86	6.36	6.34	7.13	6.7	5.76	5.19	6.74	125.12	8.6	7.05	8.23	50.46	10.66	15.78	16.63
667055	Unc93a2	1.17529	0.00580866	0.0279551	0.43	0.8	0.13	0.52	0.59	0.33	0	0.3	0.46	0.51	0.95	0.96	0.59	0.97	1.15	1.68
625018	C4a	1.17254	5.34421e-08	1.41618e-06	0.72	0.51	0.78	0.43	0.86	0.74	0.64	0.39	2.05	1.71	0.95	0.95	1.39	1.5	1.39	2.2
233424	Tmc3	1.17113	0.00265981	0.014842	0.12	0.2	0.06	0.11	0.07	0.1	0.05	0.07	0.29	0.47	0.11	0.13	0.38	0.06	0.19	0.26
382083	Snx22	1.17111	9.98519e-07	1.87379e-05	0.89	0.61	0.96	0.67	1.07	0.71	0.78	0.88	4.09	2.11	1.32	1.72	1.51	1.58	1.65	1.56
211914	Asap2	1.17035	2.37228e-09	8.8296e-08	1.38	1.25	1.17	1.01	1.15	0.86	0.71	0.58	1.74	3.4	3.31	1.85	3.08	1.54	2.05	2.71
239463	Fam83a	1.17035	0.00107923	0.00697709	0.38	0.43	0.35	0.41	0.59	0.35	0.24	0.54	0.69	0.6	0.32	0.8	1.33	0.64	0.88	2.5
53897	Gal3st1	1.16777	0.000168052	0.00147932	0.38	1.29	0.59	0.53	1.11	0.82	0.42	0.45	1.37	1.82	1.75	0.77	2.55	1.08	1.49	3.05
319765	Igf2bp2	1.16757	4.5234e-05	0.000493402	0.27	0.43	0.27	0.41	0.52	0.31	0.36	0.31	0.55	0.65	0.41	0.51	1.8	0.81	1.15	1.06
26415	Mapk13	1.16622	0.0022165	0.0127326	0.04	0.12	0.16	0.12	0.31	0.2	0.24	0.24	0.62	0.44	0.44	0.39	3.34	0.57	0.24	0.42
232400	A2ml1	1.16541	7.71293e-05	0.000771943	7.29	8.98	6.79	6.12	6.32	4.36	6.31	5.48	29.26	6.08	6.26	8.01	23.11	19.92	14.47	14.51
24088	Tlr2	1.16397	0.00123081	0.00781893	0.41	0.47	0.56	0.39	0.77	0.7	0.9	0.66	1.54	2.54	0.66	1.7	3.41	0.37	0.75	0.85
226098	Hectd2	1.163	0.00389292	0.0202885	10.38	8.55	6.54	6.64	6.95	5.57	5.42	5.68	1.16	17.04	15.88	11	13.71	19.45	29.22	24.86
666168	Cyp4a31	1.16053	0.000226981	0.0019055	4.85	8.1	5.64	11.61	9.56	10.94	6.85	12.39	28	15.99	6.57	21.95	10.16	11.83	26.77	45.62
319530	Zfp750	1.15913	5.56823e-18	1.16156e-15	2.3	2.62	2.01	2.49	1.82	2.02	3	2.48	3.41	6.45	5.26	5.49	5.92	5.58	5.9	6.89
12527	Cd9	1.15826	6.83689e-07	1.35529e-05	11.33	15.95	16.4	11.41	19.34	6.24	7.16	7.16	38.23	29.51	22.28	19.35	38.38	20.05	32.34	26.21
98845	Eps8l2	1.15672	6.31515e-30	1.13294e-26	16.64	15.01	11.87	12.09	15.53	14.5	12.06	14.94	26.16	36.69	34.67	38.68	29.7	30.85	30.74	42.34
382018	Unc13a	1.15636	0.00190305	0.0111717	0.02	0.06	0.04	0.03	0.02	0.03	0.06	0.05	0.07	0.05	0.12	0.08	0.07	0.08	0.08	0.1
72999	Insig2	1.1559	2.50957e-10	1.19739e-08	54.59	45.31	42.2	50.9	35.18	35.31	40.81	39.27	39.11	162.44	116.34	104.1	89.56	102.72	108.4	109.8
17988	Ndrg1	1.15472	1.23371e-05	0.000160498	8.44	5.82	4.38	4.22	5.4	3.83	3.52	5.13	6.53	8.73	7.51	9.5	26.01	7.54	18.3	13.45
72400	Pinx1	1.15195	5.61481e-07	1.1369e-05	2.66	0.97	2.21	1.33	1.45	0.93	0.74	1.29	3.44	4.28	3.75	3.25	2.29	3.96	3.63	3.12
230779	Serinc2	1.15186	1.04342e-07	2.57127e-06	4.38	9.04	7.68	7.08	9.26	5.17	4.93	5.54	9.38	14.49	9.89	14.87	19.28	11.83	19.81	26.97
209186	Acnat2	1.15029	3.15664e-15	4.13358e-13	72.13	52.16	53.42	53.14	54.77	48.16	54.06	55.43	149.5	110.16	86.05	99.79	160.03	115.32	171.03	172.97
208982	Hmgcll1	1.15026	0.00543717	0.0266074	0.54	0.29	0.25	0.31	0.2	0.29	0.18	0.21	0.16	1.56	1.24	0.75	0.28	0.84	0.31	0.25
407786	Taf9b	1.15012	0.000840135	0.00567257	0.19	0.06	0.15	0.35	0.38	0.2	0.32	0.31	0.34	1.03	0.7	0.56	0.94	0.2	0.47	0.52
320365	Fry	1.14912	1.68813e-08	5.01407e-07	0.16	0.17	0.13	0.15	0.16	0.08	0.09	0.11	0.34	0.38	0.41	0.3	0.37	0.22	0.2	0.25
71890	Mad2l2	1.1481	2.174e-12	1.5355e-10	16.28	14.04	14.09	9.34	11.55	9.3	7.52	10.31	27.22	33.5	22.01	20.49	30.36	19.33	33.61	32.11
330096	Shisa3	1.14752	0.00959975	0.0418313	0.1	0.1	0.13	0.12	0.1	0.12	0.28	0.05	0.14	0.49	0.46	0.66	0.16	0.24	0.09	0.13
98396	Slc41a1	1.14734	3.9732e-05	0.00044383	0.56	0.9	0.65	0.67	0.88	0.41	0.74	0.72	3.21	1.52	0.98	0.92	2.81	0.92	1.08	1.65
230822	Ncmap	1.14656	0.000181203	0.00157271	1.05	0.95	0.9	0.89	0.83	1.16	1.14	0.7	0.3	3.79	3.36	2	2.35	2.33	2.37	1.67
381157	Greb1l	1.14561	1.41897e-05	0.000181743	0.11	0.12	0.11	0.13	0.13	0.1	0.09	0.08	0.17	0.15	0.43	0.44	0.23	0.2	0.17	0.21
50770	Atp11a	1.14554	0.00185594	0.0109489	2.31	3.55	2.29	2.25	2.18	2.1	2.23	2.51	13.73	2.92	2.39	2.63	11.06	4.5	4.13	3.78
15901	Id1	1.14529	0.00176501	0.0104849	7.15	2.74	5.29	3.76	4.48	2.86	3.53	5.25	4.6	5.18	13.67	32.68	5.27	9.15	4.13	9.02
21822	Tgtp1	1.14457	0.000485944	0.00360861	2.8	2.22	1.92	1.56	1.21	2.74	5.24	1.46	5.21	3.89	2.94	5.99	7.93	2.13	12.05	5.46
69544	Wdr5b	1.14168	5.78742e-08	1.52686e-06	0.58	0.43	0.42	0.44	0.33	0.44	0.77	0.63	1.43	1.28	1.53	0.92	1.25	1.07	1.15	0.91
268747	Carmil3	1.1408	0.0103836	0.0444692	0.03	0.01	0.06	0.02	0.08	0.07	0.04	0.07	0.18	0.11	0.07	0.11	0.09	0.09	0.03	0.12
78558	Htra3	1.14079	0.000428655	0.00325988	0.66	0.88	1.74	0.98	1.77	0.56	1.63	1.68	1.45	1.39	4.34	6.82	2.15	2.68	2.28	2.6
17387	Mmp14	1.14061	8.86108e-21	3.05707e-18	13.26	9.25	11.9	7.32	8.12	8.75	8.46	10.9	25.83	28.05	21.56	24.86	23.07	17.23	20.63	23.33
216551	Lgalsl	1.1361	9.43293e-12	5.89641e-10	5.01	2.63	3.31	4.07	3.17	3.74	3.27	2.72	4.11	11.61	10.54	9.13	7.88	7.35	7.43	8.2
22418	Wnt5a	1.13052	1.21016e-06	2.20409e-05	0.33	0.27	0.17	0.41	0.2	0.16	0.1	0.21	0.78	0.5	0.61	0.42	0.53	0.46	0.39	0.63
75202	Spaca6	1.12835	6.45994e-09	2.14217e-07	0.84	0.51	0.85	0.66	0.94	0.52	0.63	0.84	3.03	1.57	1.27	1.64	1.29	1.67	1.35	1.67
320878	Mical2	1.12712	1.2412e-13	1.14779e-11	2.38	1.75	1.98	1.65	1.52	1.52	1.55	2.04	5.25	3.4	3.44	3.4	6.23	3.47	4.18	4.22
13803	Enc1	1.12311	3.25068e-08	9.06956e-07	0.86	1.08	1.29	1.54	0.91	1.36	1.52	1.15	1.19	2.66	3.09	3.54	2.06	3.41	2.83	3.9
72701	Zfp618	1.12157	0.000209561	0.00178855	0.07	0.1	0.12	0.08	0.07	0.08	0.04	0.08	0.13	0.2	0.27	0.24	0.32	0.11	0.11	0.09
16828	Ldha	1.11939	7.96204e-09	2.57736e-07	340.74	389.6	324.77	336.01	319.31	300.36	343.82	406	1233.25	712.22	397.88	569.05	840.57	562.36	939.28	1136.14
226169	Pprc1	1.11743	3.25087e-06	5.14291e-05	1.78	1.14	1.4	0.66	1.07	0.78	1.92	2.42	4.58	3.65	2.52	2.53	4.03	2.6	3.4	2.67
231821	Adap1	1.11707	0.00664969	0.0311152	0.22	0.33	0.35	0.23	0.18	0.49	0.38	0.41	0.79	0.85	0.42	0.55	1.89	0.08	0.45	0.99
12394	Runx1	1.11284	0.00456668	0.0231692	0.13	0.13	0.13	0.04	0.15	0.11	0.16	0.14	0.25	0.38	0.14	0.3	0.68	0.04	0.15	0.25
242523	Dmrta1	1.11269	0.00013266	0.00121673	0.32	0.34	0.26	0.41	0.18	0.1	0.18	0.28	0.25	0.72	0.63	0.34	0.69	0.46	0.81	0.86
320129	Grk3	1.11238	1.00933e-06	1.89012e-05	0.62	0.76	0.94	0.49	0.42	0.66	0.63	0.6	1.07	1.93	2.66	2.08	1.21	0.98	0.74	1.26
229488	Fam160a1	1.10911	1.88457e-12	1.33633e-10	0.69	0.57	0.6	0.57	0.74	0.35	0.51	0.48	1.2	1.28	1.14	1.03	1.79	1.17	1.33	1.51
269181	Mgat4a	1.10838	0.00663519	0.0310635	0.16	0.16	0.12	0.05	0.14	0.2	0.11	0.1	0.18	0.29	0.2	0.18	1.05	0.12	0.17	0.26
67862	2310033P09Rik	1.10658	6.8497e-13	5.34277e-11	4.31	3.41	4.94	2.3	3.3	2.08	2.76	4.18	7.53	9.6	7.96	9.29	6.8	6.72	7.56	7.65
78088	Sowahb	1.10222	6.03611e-07	1.21127e-05	0.59	0.44	0.42	0.62	0.66	0.58	0.82	0.64	1.89	1.29	0.98	0.89	2.26	0.82	1.36	1.45
26888	Clec4a2	1.10038	2.86504e-06	4.62636e-05	1.49	1.38	1.02	1.17	1.92	1.61	1.78	1.76	2.92	4.35	2.52	3.55	3.54	1.26	4.45	4.86
75178	Meiob	1.09916	6.32647e-09	2.10569e-07	1.41	3.11	1.68	2.04	1.27	1.65	2.09	1.5	3.19	3.96	4.37	2.78	5.35	3.59	5.44	4.81
232878	Zscan22	1.09891	2.92294e-14	3.12129e-12	1.49	1.19	1.56	1.16	1	1.29	1.66	1.37	4.37	2.98	2.69	2.48	3.55	2.51	2.72	3.06
70546	Zdhhc2	1.09802	5.0224e-05	0.000539855	0.27	0.36	0.27	0.26	0.4	0.17	0.18	0.21	0.31	0.6	0.71	0.35	0.75	0.38	0.78	0.89
17395	Mmp9	1.09695	0.00981205	0.0424778	0.19	0.31	0.03	0.19	0.15	0.42	0.12	0.21	0.67	0.96	0.16	0.34	0.35	0.14	0.46	0.67
328833	Treml2	1.09564	0.00480704	0.0241293	0.08	0.05	0.11	0.08	0.11	0.07	0.16	0.06	0.35	0.2	0.12	0.16	0.16	0.05	0.18	0.38
384059	Tlr12	1.0946	0.000654267	0.00460477	0.79	1.12	0.71	1.06	1.13	2.61	1.85	1.15	2.28	3.26	2.59	2.81	1.52	2.03	1.81	7.71
67701	Wfdc2	1.09184	0.00069362	0.0048362	4.89	6.52	8.88	6.33	12.49	5.12	4	8.81	6.3	18.55	8.68	10.49	42.68	13.86	12.16	17.93
20532	Slc3a1	1.09126	6.3146e-05	0.00065482	14.23	19.63	12.98	15.2	11.86	9.24	14.88	11.95	41.58	27.9	11.71	12.27	60.6	29.6	28.93	36.51
20451	St8sia3	1.08921	0.00157837	0.00958236	0.14	0.17	0.11	0.2	0.15	0.14	0.17	0.12	0.75	0.41	0.25	0.27	0.29	0.11	0.13	0.49
54635	Pdgfc	1.08775	2.3333e-10	1.11923e-08	1.11	1.09	0.92	1.27	0.59	1.11	1.15	1.09	2.47	2.84	2.2	1.53	2.9	2.02	2.22	2.02
114332	Lyve1	1.08699	1.63425e-05	0.000205744	1.42	1.64	2.34	1.74	1.43	1.89	2.3	2.64	3.92	1.87	6.85	7.6	4.51	1.92	4.1	4.59
57430	Sult3a1	1.08585	0.000387137	0.0030001	48.89	41.8	36	21.43	21.35	48.29	29.63	32.38	33.39	163.65	79.26	20.74	87.52	66.55	64.58	128.58
195733	Grhl1	1.08581	0.00324742	0.0175478	0.14	0.16	0.17	0.04	0.09	0.09	0.26	0.36	0.49	0.25	0.23	0.44	0.27	0.48	0.54	0.28
11806	Apoa1	1.08252	4.44894e-11	2.48642e-09	6039.56	4267.78	6792.3	3676.15	3553.67	3768.76	5000.3	5194.24	8290.44	10978.2	12207.2	14797.5	6907.85	12762.1	10290.9	10561.5
12006	Axin2	1.079	3.51828e-07	7.4873e-06	1.41	0.64	0.63	0.74	1.11	1.14	1.69	1.82	1.8	3.17	2.88	2.65	3.06	2.08	2.31	2.84
547176	Zc3h12b	1.07815	0.00947484	0.0414178	0.04	0.01	0.03	0.02	0.07	0.04	0.05	0.03	0.05	0.11	0.09	0.11	0.06	0.1	0.05	0.03
380711	Rap1gap2	1.07814	0.0106143	0.0452303	0.11	0.07	0.09	0.08	0.05	0.07	0.06	0.13	0.09	0.29	0.09	0.16	0.52	0.04	0.14	0.2
73656	Ms4a6c	1.07496	4.36112e-06	6.6024e-05	2.35	2.04	1.88	1.52	1.69	2.41	2.31	2.64	4.65	5.57	2.59	4.72	4.72	2.27	5.86	10.71
81907	Tmem108	1.07097	0.00119662	0.00763693	0.1	0.19	0.01	0.12	0.1	0.06	0.1	0.08	0.22	0.23	0.26	0.29	0.25	0.12	0.19	0.18
15377	Foxa3	1.06957	1.00277e-13	9.46826e-12	10.56	8.91	11.25	7.86	8.56	10.88	8.74	11.3	30.69	17.25	19.96	18.29	21.06	16.38	23.61	27.59
226421	Rab7b	1.0691	0.000169974	0.00149331	0.24	0.2	0.1	0.25	0.25	0.16	0.3	0.21	0.4	0.45	0.26	0.57	0.65	0.17	0.62	0.69
12051	Bcl3	1.0645	0.00029777	0.00239767	12.43	8.12	9.48	9.04	11.82	10.49	13.1	13.17	51.91	15.87	9.26	16.79	47.16	14.94	18.5	19.95
21928	Tnfaip2	1.06419	1.00735e-08	3.16495e-07	2.52	2.24	2.03	2.51	2.93	4.68	3.1	2.35	7.58	8.62	5.09	7.39	6.44	3.16	6.48	6.26
57752	Tacc2	1.06374	1.63e-05	0.000205497	4.77	5.25	4.44	4.51	4.95	4.26	5.25	5.59	21.17	6.02	6.22	7.24	21.22	10.2	7.68	10.35
13009	Csrp3	1.06353	1.91337e-11	1.12914e-09	13.04	17.74	14.77	10.93	10.05	14.42	12.35	13.6	16.87	39.88	40.36	23.04	28.54	29.1	34.51	29.1
100043133	9130023H24Rik	1.06268	1.27632e-07	3.06113e-06	0.55	0.57	0.82	0.5	0.26	0.71	0.44	0.51	1.43	1.08	1.38	0.75	1.51	1.1	1.15	1.24
17196	Mbp	1.0618	0.00726144	0.0335057	0.24	0.32	0.34	0.45	0.33	0.28	0.27	0.31	0.28	0.82	0.32	0.44	2.38	0.26	0.5	0.64
22750	Zfp9	1.06166	0.000387752	0.00300357	0.79	0.57	0.79	0.74	0.5	0.53	0.71	0.76	3.94	1.26	1.04	0.89	1.85	0.9	0.95	1.04
210719	Mkx	1.05943	0.00746534	0.0342177	0.13	0.1	0.12	0.1	0.03	0.05	0.07	0.09	0.23	0.21	0.36	0.24	0.18	0.07	0.07	0.21
71712	Dram1	1.05559	0.00557667	0.0271052	0.23	0.14	0.25	0.06	0.19	0.3	0.39	0.23	1.01	0.63	0.34	0.41	0.64	0.13	0.35	0.46
18805	Pld1	1.05365	1.00881e-05	0.000135371	1.33	1.45	1.33	1.59	1.29	1.15	1.16	1.18	4.34	2.01	2.16	1.78	5.94	1.62	2.31	3.04
230558	C8a	1.05234	0.00038145	0.00296182	49.84	68.23	52.25	52.5	36.46	73.11	54.41	59.76	219.38	85.98	33.29	51.07	185.38	144.41	120.84	134.11
12449	Ccnf	1.05171	3.46012e-10	1.59986e-08	2.98	3.92	3.05	3.27	2.32	2.92	3.19	3.24	6.39	5.87	4.49	4.81	8.31	7.37	7.74	10.11
219144	Arl11	1.04947	0.0119605	0.0496004	0.07	0.33	0.15	0.26	0.04	0.23	0.33	0.11	0.43	0.64	0.26	0.59	0.29	0.15	0.4	0.64
16402	Itga5	1.04892	4.23446e-25	2.92178e-22	5.44	3.31	4.51	4.14	4.05	4.5	4.03	4.76	7.93	10.22	8.29	9.61	11.54	8.12	10.42	10.98
69774	Ms4a6b	1.04867	0.00105725	0.00685471	0.76	0.54	0.57	0.56	0.85	0.72	0.47	0.71	1.1	1.66	1.04	1.12	1.23	0.27	1.92	2.96
13098	Cyp2c39	1.04847	6.80263e-06	9.70876e-05	4.52	4.87	4.45	4.98	4.39	7.62	6.89	3.5	3.9	12.14	15.17	8.3	12.16	9.23	12.94	18.2
54140	Avpr1a	1.04684	3.58538e-13	3.04842e-11	14.97	8.78	8.86	8.75	5.88	10.49	7.97	9.63	24.1	20.22	22.88	17.81	21.58	19.13	20.99	19.75
23936	Lynx1	1.0445	0.00800801	0.036233	0.23	0.19	0.19	0.33	0.23	0.18	0.11	0.2	0.15	0.36	0.26	0.4	1.47	0.28	0.26	0.51
20343	Sell	1.04345	0.00445494	0.0226921	0.32	0.61	0.29	0.48	0.33	0.43	0.47	0.19	0.86	1.79	0.41	0.59	0.52	0.2	1.17	1.35
68260	Trmt12	1.0427	4.31585e-08	1.16958e-06	0.6	0.64	0.64	0.41	0.29	0.47	0.46	0.29	1.01	0.75	1.13	0.83	1.33	1.07	1.14	1.1
74190	Exoc3l4	1.04225	5.92131e-05	0.000621582	0.19	0.21	0.24	0.14	0.24	0.17	0.25	0.13	0.38	0.5	0.49	0.57	0.64	0.16	0.34	0.4
16803	Lbp	1.04211	6.13023e-09	2.0518e-07	47.23	54.82	44.3	38.25	46.1	44.93	53.47	57.84	143.9	121.46	53.69	85.1	158.55	84.3	111.21	94.2
269799	Clec4a1	1.04192	0.00114285	0.00734338	1.88	2.28	1.46	0.86	1.47	1.79	2.72	2.88	4.19	6.39	2.29	3.51	5.05	0.86	4.49	7.48
544864	Gm5785	1.0383	1.34367e-16	2.15228e-14	0.7	0.69	0.71	0.51	0.62	0.72	0.63	0.57	1.08	1.85	1.6	1.39	1.13	1.29	1.27	1.7
243834	Zfp324	1.03678	3.96412e-05	0.000443567	0.76	0.58	0.89	0.38	0.33	0.49	0.6	0.4	2.11	1.05	0.92	0.79	1.75	0.77	1.17	1.25
329540	Nol4l	1.0308	0.000295175	0.00238104	0.15	0.16	0.13	0.13	0.32	0.2	0.13	0.22	0.23	0.37	0.3	0.39	0.79	0.19	0.42	0.46
14160	Lgr5	1.02472	4.97591e-06	7.40812e-05	1.76	1.38	0.79	1.22	0.93	1.58	0.78	0.83	3.97	2.79	3.56	1.68	2.01	2.03	2.11	1.96
14853	Gspt2	1.02414	0.00288481	0.0158753	0.13	0.13	0.09	0.18	0.3	0.15	0.09	0.11	0.28	0.29	0.42	0.2	0.59	0.22	0.32	0.23
16776	Lama5	1.02389	0.00332021	0.0178802	0.25	0.21	0.22	0.26	0.36	0.21	0.18	0.27	0.44	0.46	0.41	0.32	1.8	0.24	0.32	0.27
26921	Map4k4	1.02275	1.62383e-16	2.55539e-14	1.21	1.16	0.95	1.4	1.43	1.29	1.16	1.14	2.45	3.48	3.21	3.03	2.03	1.85	2.4	2.77
23962	Oasl2	1.02233	4.51499e-05	0.000492994	2.4	2.69	3.35	3.87	5.52	3.27	4.07	4.93	5.3	7.06	5.1	8.77	11.28	3.03	11.78	12.78
18106	Cd244a	1.02014	0.00909023	0.0400882	0.04	0.04	0.03	0.07	0.1	0.03	0.14	0.09	0.13	0.16	0.09	0.07	0.18	0.16	0.17	0.17
238393	Serpina3f	1.01865	0.00157665	0.00957795	1.21	2.21	1.31	1.12	1.29	1.78	1.8	1.71	4.88	4.2	1.75	3.05	2.81	0.49	4.45	5.23
56847	Aldh1a3	1.01607	0.00307042	0.0167274	0.14	0.16	0.06	0.05	0.06	0.11	0.06	0.08	0.16	0.36	0.19	0.24	0.17	0.18	0.14	0.17
98402	Sh3bp4	1.01562	0.00208008	0.0120493	0.13	0.12	0.21	0.26	0.32	0.17	0.22	0.34	0.62	0.27	0.37	0.46	1.22	0.39	0.25	0.3
381884	Slc6a16	1.01335	0.00552866	0.0269264	0.29	0.39	0.55	0.5	0.32	1.02	0.53	0.59	0.25	1.49	2.14	1.37	0.3	1.35	1.16	1.07
14129	Fcgr1	1.01306	0.00355927	0.0188915	1.12	0.69	0.7	0.55	1.25	1.24	0.93	1.16	2.09	2.95	1.09	2.17	1.93	0.21	2.33	3.94
68815	Btbd10	1.01053	9.80631e-07	1.84795e-05	0.59	0.43	0.45	0.44	0.26	0.49	0.38	0.37	1.16	0.88	1	0.67	1.13	0.88	0.66	0.79
56193	Plek	1.01048	0.00033779	0.00266292	0.53	0.46	0.41	0.37	0.54	0.63	0.66	0.35	1.15	1.98	0.67	1.06	1.04	0.25	1.06	1.42
67973	Mphosph10	1.00916	1.16246e-09	4.67591e-08	2.96	1.43	1.97	1.84	1.18	1.41	1.61	2.3	4.32	4.72	3.6	3.55	4.03	4	4.33	3.12
68939	Rasl11b	1.00799	1.44477e-06	2.57389e-05	0.98	0.68	0.85	0.85	1.44	1.26	1.27	1.33	1.3	3.53	2.2	3.14	1.68	2.06	2.11	2.78
107566	Arl2bp	1.00772	1.5309e-06	2.68995e-05	1.76	1.8	2.09	1.59	1.5	1.46	1.47	1.79	4.79	6.85	3.72	3.12	3.94	1.7	2.49	3.16
212679	Mars2	1.00712	5.3842e-05	0.00057257	0.37	0.21	0.65	0.33	0.26	0.23	0.21	0.31	0.79	0.77	0.86	0.38	0.71	0.69	0.73	0.58
11556	Adrb3	1.00685	3.40073e-07	7.27165e-06	1.88	1.33	2.23	1.86	1.23	1.53	0.74	1.01	2.54	2.66	4.68	3.3	2.53	3.37	2.56	3.77
330836	Slc7a6	1.00057	0.00508237	0.0252151	0.07	0.07	0.1	0.09	0.06	0.09	0.06	0.09	0.2	0.06	0.18	0.27	0.2	0.16	0.13	0.12
233908	Fus	1.00008	2.69512e-07	5.91774e-06	18.19	21.72	15.05	13.04	11.22	8.76	10.24	8.59	22.2	43.9	37.4	26.86	28.82	24.55	22.25	23.94
20296	Ccl2	1.00002	0.00621008	0.0294999	0.69	1.18	0.21	0.92	0.62	0.64	0.63	0.64	2.1	2.98	1.77	1.6	1.01	0.36	0.96	1.2

## Sheet: 331_downregulated_DEGs
Gene ID	Gene Symbol	log2 FC	Pvalue	Qvalue	Control1	Control2	Control3	Control4	Control5	Control6	Control7	Control8	TDF1	TDF2	TDF3	TDF4	TDF5	TDF6	TDF7	TDF8
110308	Krt5	-8.08887	1.01069e-07	2.50647e-06	1.07	1.48	1.83	1.72	1.59	1.65	0	0	0	0	0	0	0	0	0	0
16687	Krt6a	-7.37667	5.07837e-07	1.0424e-05	0.43	0.96	0.95	1.02	0.91	1.31	0	0	0	0	0	0	0	0	0	0
16664	Krt14	-6.98879	6.62162e-07	1.31844e-05	0.87	0.89	1.06	1.39	1.02	0.92	0	0	0	0	0	0	0	0	0	0
16688	Krt6b	-6.96719	1.05622e-06	1.96765e-05	0.45	0.84	1.13	0.75	0.64	0.44	0	0	0	0	0	0	0	0	0	0
233038	Nccrp1	-6.73718	1.49333e-09	5.84942e-08	3.87	3.72	4.7	4.12	4.16	4.68	0.04	0	0	0	0	0	0.03	0.07	0.11	0.03
76487	Ppp1r3g	-6.55198	2.76677e-22	1.21063e-19	2.46	68.15	46.3	28.8	38.64	9.44	6.07	4.17	0.13	0.08	0.15	0.54	0.07	0.5	0.51	0.34
16666	Krt16	-6.41839	3.63498e-09	1.30163e-07	0.53	0.84	0.6	0.75	0.8	0.67	0	0	0	0	0	0	0	0	0	0
16663	Krt13	-6.32762	6.56068e-09	2.17156e-07	0.56	0.53	0.72	0.93	0.43	0.57	0	0	0	0	0	0	0	0	0	0
672682	Gm9573	-6.10337	1.87095e-08	5.46658e-07	0.14	0.22	0.15	0.13	0.15	0.18	0	0	0	0	0	0	0	0	0	0
268482	Krt12	-5.97454	8.22294e-09	2.63428e-07	0.61	0.76	1.09	0.75	0.61	0.75	0	0	0	0.03	0	0	0	0	0	0.04
70405	Calml3	-5.79825	4.6493e-08	1.25196e-06	0.5	0.38	0.76	0.9	0.69	0.55	0	0	0	0	0	0.04	0	0	0	0
16665	Krt15	-5.67169	1.28858e-07	3.08639e-06	0.35	0.73	0.7	0.69	0.6	0.64	0	0	0	0	0	0	0.06	0	0	0
100041687	Mup8	-4.98882	0.000756473	0.0051937	0.84	13.1	15.7	3.66	37.62	8.31	0.93	0	0.3	0	0	0	0.18	2	0	0
100042295	Gm3776	-4.84819	6.88533e-05	0.000703833	2.02	12.93	14.53	28.39	32.74	27.05	3.12	2.45	0	0	0	0.97	3.02	0	0.76	0
72373	Psca	-4.72644	2.88969e-06	4.66197e-05	1.04	0.78	1.22	0.93	0.58	0.47	0	0	0.06	0	0.07	0	0	0.07	0	0
11438	Chrna4	-4.72049	1.12807e-06	2.08205e-05	1.97	6.52	5.49	4.53	5.53	0.22	0.17	0.14	0	0.04	0.77	0.04	0.05	0.06	0.04	0.03
13170	Dbp	-4.59937	4.29397e-15	5.542e-13	18.51	64.86	79.58	55.98	106.69	50.29	68.14	77.7	5.79	0.11	0.52	4.29	2.7	5.98	1.99	2
16682	Krt4	-4.38528	2.48948e-06	4.07865e-05	0.13	0.15	0.2	0.16	0.2	0.31	0.05	0	0.02	0	0	0.03	0	0	0	0
16667	Krt17	-4.35747	0.000145558	0.00131751	0.07	0.25	0.22	0.18	0.11	0.18	0	0	0	0	0	0	0	0	0	0
237553	Trhde	-4.19617	1.60016e-06	2.78979e-05	0.09	0.08	0.07	0.12	0.06	0.04	0.03	0.01	0.01	0.01	0	0.01	0	0	0	0
19660	Rbp2	-4.14523	4.52762e-05	0.000493472	0.42	0.59	0.83	0.6	0.5	0.43	0	0	0	0	0.09	0	0	0	0	0.08
434121	Sult2a4	-4.002	0.000684432	0.00478143	0	10.17	0.23	0.48	22.13	21.93	0.25	16.22	2.4	0	0.47	0.62	0.14	0.13	0.57	0.73
11670	Aldh3a1	-3.88966	2.07942e-05	0.00025223	0.61	0.55	1.01	0.52	1.05	0.98	0	0	0.13	0.14	0	0.03	0	0	0.03	0
102633951	Gm31649	-3.80178	1.11692e-06	2.0636e-05	0.11	0.41	0.57	0.54	0.8	1.78	0.65	0.41	0	0	0.3	0	0	0.06	0.06	0
12950	Hapln1	-3.61631	4.48235e-10	2.00275e-08	0.13	0.09	0.12	0.21	0.17	0.2	0.15	0.04	0.03	0.01	0.01	0.01	0.01	0.01	0.01	0.01
83770	Tas1r2	-3.57731	5.98744e-05	0.000627789	0.16	0.02	0.02	0.11	0.09	0.15	0.12	0.13	0.03	0.02	0	0.02	0	0	0	0
14857	Gsta1	-3.57029	8.12555e-05	0.000805817	5.52	24.18	19.92	41.97	37.92	44.74	1.23	2.66	0.17	1.59	4.28	0.97	6.73	0.14	2.82	0
21835	Thrsp	-3.55294	6.5815e-13	5.20142e-11	299.96	492.09	628.22	484.85	555.55	201.06	341.63	195.37	10.09	28.31	77.39	23.75	20.08	88.32	31.54	8.08
69665	Upk3bl	-3.5484	0.00324943	0.0175534	0.1	0.11	0.1	0.22	0.21	0.11	0	0	0	0	0	0	0	0	0	0
319161	Hist1h4n	-3.46514	0.0050076	0.024913	0	0.88	1.38	0	0.26	1.96	2.73	0	0.26	0	0.28	0	0	0.39	0	0
12821	Col17a1	-3.45461	7.43434e-05	0.000750546	0.08	0.1	0.11	0.05	0.09	0.07	0.01	0	0	0.02	0	0	0	0.01	0.01	0.01
100041375	Cyp3a41b	-3.3932	0.000144802	0.00131133	13.28	7.37	12.83	24.79	16.28	31.42	30.41	19.18	0.28	2.06	1.15	7.78	0	1.38	0	3.62
76654	Upp2	-3.3764	5.9989e-21	2.15241e-18	241.95	506.72	486.32	419.85	394.09	349.36	322.96	300.28	19.46	27.08	67.63	54.14	10.09	76.55	27.11	24.73
229599	Ciart	-3.3504	3.75085e-11	2.12944e-09	3.98	13.79	23.09	8.31	13.63	5.77	7.28	16.29	0.81	0.36	0.84	1.57	0.27	3.81	0.62	0.49
21828	Thbs4	-3.24592	0.0109001	0.0461524	0.03	0.02	0.05	0.02	0.05	0.05	0	0	0	0	0	0	0.48	0	0	0
94179	Krt23	-3.21982	1.91537e-16	2.96221e-14	1.52	2.17	1.44	5.08	6.82	4.83	4.47	7.77	0.35	0.29	1.02	0.96	0.41	0.44	0.25	0.24
72169	Trim29	-3.0646	0.006626	0.0310286	0.06	0.06	0.11	0.02	0.1	0.02	0	0	0	0	0	0.02	0	0	0	0.02
13082	Cyp26a1	-3.03249	1.44014e-23	7.59886e-21	14.24	46.44	24.35	43.39	27.4	28.54	41.39	11.35	3.86	4.25	5.1	3.84	3.49	3.61	6.2	0.97
18628	Per3	-3.02647	1.89771e-22	8.72945e-20	2.16	6.55	6.52	6.97	8.39	7.08	7.02	5.6	1.2	0.23	0.86	1.15	0.44	1.54	0.74	0.4
14858	Gsta2	-2.94344	6.29442e-07	1.25748e-05	97.73	130.65	109.58	180.72	217.42	204.97	86.83	81.4	1.23	28.04	53.87	40.8	3.78	13.81	14.1	3.07
223927	Gtsf2	-2.92392	0.00224427	0.0128469	0.16	0.23	0.39	0.57	0.23	0.32	0.16	0.16	0	0	0	0	0	0	0	0.29
68797	Pdgfrl	-2.87344	1.53136e-10	7.56822e-09	1.41	0.53	0.94	0.72	1.69	1.3	0.82	2.62	0.14	0.18	0.22	0.57	0.03	0.04	0.07	0.24
12401	Serpina6	-2.86073	5.27398e-29	7.88459e-26	556.84	597.62	655.16	770.08	660.53	642.78	692.55	760.43	63.31	74.97	141.71	174.11	36.08	144.86	102.38	47.66
53376	Usp2	-2.8404	6.56806e-12	4.19327e-10	8.97	16.29	30.81	26.2	32.18	26.17	30.58	44.35	2.63	2.3	5.61	5.9	1.24	8.95	3.32	1.49
66438	Hamp2	-2.79981	0.00053168	0.00387738	1870.36	1354.04	2612.11	1784.92	2392.75	1557.93	1701.62	1816.91	2.53	286.5	1306.96	640.51	16.47	206.78	37.46	19.33
72082	Cyp2c55	-2.78857	1.49504e-12	1.08149e-10	4.26	6.36	4.03	6.84	3.78	2.13	1.59	1.57	0.13	0.64	1.09	0.82	0.32	0.95	0.62	0.16
212541	Rho	-2.77726	0.000428122	0.00325826	0.08	0.06	0.15	0.07	0.05	0.15	0.02	0.03	0	0	0.02	0.03	0.02	0	0	0.83
234671	Ces2c	-2.73931	1.88931e-30	3.76603e-27	12.28	17	15.99	23.82	15.52	25.46	16.24	11.99	1.65	4.96	2.72	2.88	4.37	1.76	3	1.22
53973	Cyp3a41a	-2.71804	6.48563e-06	9.31563e-05	1152.57	938.1	842.8	859.22	819.47	1323.39	1380.2	981.6	37.27	40.36	24.27	595.11	28.05	206.93	86.55	347.21
268958	Capn11	-2.69523	0.000657381	0.00462124	0.03	0.34	1.75	0.12	0.05	0.06	0.3	0.34	0.03	0.03	0.06	0.03	0.12	0.21	0	0.11
52033	Pbk	-2.65121	0.00173234	0.0103181	0.07	0.04	0.14	0.17	0.22	0.15	0.04	0.23	0.04	0.04	0.04	0	0	0	0.07	0
22390	Wee1	-2.6461	6.52381e-17	1.0938e-14	0.76	1.55	2.43	3.95	3.09	5.26	5.13	5.03	0.6	0.43	0.79	0.52	0.5	0.73	0.67	0.45
100039028	Mup11	-2.6186	4.73396e-10	2.08666e-08	187.48	107.86	104.78	117.86	116.37	199.28	189.38	105	32.58	63.62	25.28	13.09	19.46	29.56	3.39	11
100041658	Mup7	-2.56922	1.02075e-13	9.53764e-12	13.27	7.04	5.13	3.88	3.59	7.84	4.1	5.52	1.37	2.4	0.55	0.64	0.36	0.97	1.68	1.29
22411	Wnt11	-2.55869	0.00912102	0.0402042	0.04	0.04	0.11	0.08	0.07	0.06	0.04	0.04	0	0	0	0	0.04	0.02	0	0
13087	Cyp2a5	-2.52586	6.85344e-09	2.25598e-07	996.26	1089.92	1367.03	1373.94	1420.92	2192.41	1616.45	1711.97	58.36	203.94	453.29	462.72	73.94	605.14	247.99	66.8
100039054	Mup12	-2.48201	1.71387e-15	2.42101e-13	37.89	16.4	23.17	28.32	26.81	41.52	55.2	35.08	7.56	18.11	5.97	3.9	3.53	3.93	4.97	3.77
17843	Mup4	-2.46438	0.000226546	0.00190273	0.18	0.71	0.46	1.2	0.8	0.84	1.66	0.42	0.14	0.43	0.32	0	0	0.32	0	0
100048884	Mup18	-2.44655	3.75106e-20	1.12157e-17	627.14	419.74	270.42	619.25	468.75	893.13	565.24	412.91	135.24	224.06	99.09	60.9	92.99	42.48	101.34	94.77
667278	Mup-ps16	-2.4429	0.000161597	0.00143446	203.83	81.59	80.99	151.36	154.85	221.34	167.58	114.03	1.04	58.49	68.68	64.79	2.77	31.4	15.18	7.04
105349	Akr1c18	-2.42433	0.000853492	0.005739	0.15	0.2	0.33	0.19	0.29	0.59	0.1	0.1	0.1	0	0	0.1	0	0.1	0	0.09
15493	Hsd3b2	-2.3989	7.7543e-15	9.39947e-13	11.49	12.05	15.85	19.85	12.3	16.79	10.25	11.4	0.76	3.59	4.87	3.61	0.88	3.94	3.62	1.34
79362	Bhlhe41	-2.3797	3.0278e-10	1.41824e-08	0.3	0.48	0.25	0.34	0.58	0.2	0.23	0.22	0.15	0.05	0.02	0.03	0.09	0.09	0.04	0.08
69049	Nat8f5	-2.35743	0.00398451	0.0206715	0.11	0.17	0.39	0.69	0	1.55	0.11	0.28	0.16	0.23	0	0.06	0.05	0	0.06	0.11
216453	Rdh19	-2.28916	7.9725e-05	0.000794038	0.18	0.37	0.25	0.41	0.13	0.19	0.1	0.34	0	0.06	0.03	0.03	0	0.06	0.07	0.19
14864	Gstm3	-2.28877	1.56978e-07	3.68129e-06	129.51	179.47	146.48	144.87	198.97	53.65	56.71	65.28	4.21	43.21	48.56	32.87	25.57	26.78	28.26	7.24
21743	Inmt	-2.28435	6.02029e-07	1.20945e-05	582.29	866.49	1057.43	1240.46	1162.19	846.22	588.26	540.25	38.69	219.65	371.35	335.52	34.48	289.16	167.06	62.87
100038948	Mup9	-2.2368	6.47532e-05	0.000668396	467.36	51.64	92.49	151.81	264.16	258.82	133.34	51.96	13.01	69.02	37.55	13.65	6.15	55.45	91.46	48.23
242384	Lingo2	-2.20168	0.00113315	0.00728887	0.02	0.02	0.02	0.04	0.03	0.02	0.01	0.02	0	0.01	0.01	0.01	0.01	0.01	0.02	0
13088	Cyp2b10	-2.18355	6.86705e-10	2.94021e-08	76.57	75.24	84.68	81.83	51.96	37.68	55.62	78.34	4.33	18.74	35.85	19.11	5.63	23.49	12.3	8.94
77596	Adgrf1	-2.16671	2.76293e-14	2.96809e-12	2.25	2.2	1.79	1.49	1.47	0.76	1.05	1.07	0.46	0.44	0.43	0.2	0.17	0.61	0.24	0.33
17133	Maff	-2.13533	2.32788e-17	4.35023e-15	4.18	11.39	9.16	6.68	6.84	4.89	7.83	10.6	1.5	0.8	2.04	2.47	2.59	1.95	2.8	1.11
76843	Dtl	-2.12211	0.00026628	0.0021833	0.06	0.05	0.06	0.12	0.08	0.18	0.1	0.07	0	0.01	0	0.01	0.01	0.03	0.04	0.07
17840	Mup1	-2.09836	5.39958e-05	0.000573866	3.24	2.08	2.37	1.84	1.08	3.6	1.45	1.97	1.12	0.81	0.71	0	0.29	1.17	0	0.24
337924	Cyp3a44	-2.07675	9.1101e-05	0.00089017	29.47	30.36	19.19	25.22	34.05	17.23	26.84	9.65	0.66	6.13	5.24	19.03	1.01	8.79	2.4	6.25
14963	H2-Bl	-2.0679	0.000145642	0.00131761	0.37	0.87	0.31	0.73	0.25	0.14	0.7	0.5	0.05	0.15	0.19	0	0.24	0.11	0.26	0.08
100039206	Mup17	-2.06554	9.11869e-10	3.78679e-08	22.52	13.11	11.13	14.99	30.85	21.74	36.12	22.58	3.77	12.83	1.58	9.28	3.34	6.2	3.11	4.86
21877	Tk1	-2.06052	5.63477e-11	3.08195e-09	18.52	25.31	33.42	26.43	32.56	37.5	30.45	26.68	2.71	7.12	10.8	13.8	1.76	11.5	4.79	5.91
13077	Cyp1a2	-2.04908	1.07887e-17	2.10379e-15	531.54	662.87	780.88	868.02	673.84	534.74	399.99	463.59	100.43	256.34	239.87	196.58	100.24	178.64	146.38	60.85
546049	C330021F23Rik	-2.0281	2.35992e-07	5.25924e-06	0.9	2.15	1.82	1.77	2.41	0.95	0.51	0.9	0.08	0.42	0.89	0.31	0.33	0.26	0.59	0.21
55927	Hes6	-2.007	9.6768e-42	8.68009e-38	54.31	50.89	65.89	65.75	61.45	42.4	39.04	34.66	15.2	10.77	11.59	14.43	13	14.17	17.47	12.95
26399	Map2k6	-1.99117	3.19948e-14	3.33713e-12	1.99	5.58	8.29	5	5.66	4.83	3.43	4.95	0.57	1.19	2.22	2.14	0.87	1.73	1.36	1.09
193034	Trpv1	-1.97907	0.00021923	0.00185694	0.13	0.11	0.12	0.17	0.1	0.08	0.12	0.11	0.07	0.08	0.08	0	0	0.02	0	0.01
100039019	Mup-ps12	-1.93398	7.92408e-19	1.92105e-16	67.46	49.35	30.28	55.75	79.59	69.74	77.58	44.04	20.35	30.56	18.05	24.53	12.7	19.2	13.33	11.41
100039150	Mup15	-1.92844	0.00071438	0.00495399	41.59	14.14	11.24	26.29	68.21	18.49	32.29	12.15	4.97	21.29	4.74	8.63	0.84	16.6	3.03	2.99
12457	Noct	-1.90952	1.78757e-20	5.62615e-18	30.06	39.41	50.57	40.9	35.04	29.8	44.63	35.13	9.27	10	14.21	10.88	6.54	19.5	9.94	6.58
232174	Cyp26b1	-1.88356	4.14675e-06	6.33129e-05	2.34	7.46	3.37	6.17	5.28	3.71	3.42	3.67	0.31	0.6	0.81	1.15	1.14	0.73	3.2	2.37
320747	Lingo4	-1.86705	0.00414262	0.0213498	0.02	0.06	0.22	0.41	0.26	0.58	0.87	0.25	0.13	0.13	0.23	0.2	0.02	0.04	0.05	0
170439	Elovl6	-1.85566	3.64646e-13	3.08573e-11	11.55	19.83	20.76	31.26	21.03	14.09	12.65	8.71	1.93	3.63	7.12	4.63	5.71	6.18	6.67	5.49
12190	Brca2	-1.84815	2.97313e-24	1.83924e-21	1.04	1.08	1.17	1.51	1.21	1.27	1.53	1.87	0.3	0.34	0.42	0.59	0.31	0.53	0.43	0.24
69312	Ppp1r42	-1.84191	2.28941e-07	5.1293e-06	0.58	0.58	1.03	0.63	0.56	1.04	0.35	0.75	0.38	0.28	0.12	0.04	0.15	0.12	0.34	0.12
12443	Ccnd1	-1.83581	3.38488e-12	2.30893e-10	19.6	28.9	19.47	24.97	15.82	17.55	28.04	21.22	2.15	10.94	9.4	10.24	7.01	2.3	6.07	5.9
18508	Pax6	-1.8242	0.00163558	0.009853	0.07	0.11	0.29	0.08	0.14	0.16	0.09	0.19	0.03	0.11	0.03	0.07	0	0.11	0.03	0
15168	Hcn3	-1.81875	1.06599e-08	3.33168e-07	3.09	1.63	2.05	2.02	3.35	1.32	4.89	4.73	0.54	1.11	1.31	1	0.4	1.19	1.16	0.33
100189605	Mup19	-1.81759	6.66701e-15	8.2487e-13	3456.35	1580.39	1740.38	1692.99	1962.02	2511.89	2335.33	1662.05	650.81	1226.76	560.82	435.56	331.53	851.13	633.96	454.17
20419	Shcbp1	-1.81169	0.0110123	0.0464956	0.03	0.08	0.15	0.1	0.1	0.1	0.15	0.03	0	0	0.05	0.08	0.02	0	0.05	0.02
244923	Klhl31	-1.81103	4.23254e-05	0.000466412	0.13	0.12	0.14	0.11	0.03	0.22	0.25	0.09	0.01	0.05	0.09	0.04	0.02	0.02	0.07	0.04
227157	Mpp4	-1.79069	7.0288e-07	1.38416e-05	0.38	0.27	0.77	0.49	0.43	0.51	0.55	1.11	0.25	0.07	0.22	0.33	0.14	0.21	0.12	0.09
140474	Muc4	-1.77962	0.0118712	0.0492983	0.02	0.01	0.03	0.04	0.03	0.04	0	0	0.01	0	0.01	0	1.51	0	0.01	0
104112	Acly	-1.77918	1.7567e-15	2.46212e-13	45.89	76.04	48.42	62.01	54.43	26.3	43.7	22.43	8.9	13.07	18.5	10.68	15.42	19.21	17.06	15.19
71773	Ugt2b1	-1.7585	1.16049e-20	3.92815e-18	118.49	110.46	118.14	128.85	105.12	152.63	107.4	104.83	19.96	47.08	49.98	42.49	17.43	44.54	46.17	32.79
244886	Tmem266	-1.75787	1.11493e-09	4.49771e-08	1.62	1.85	1.99	1.69	2.79	1.52	1.13	1.26	0.23	0.72	1	0.94	0.14	0.52	0.36	0.59
20787	Srebf1	-1.75589	7.67044e-23	3.71913e-20	40.22	41.6	48.52	46.71	36.31	18.76	32.6	24.71	10.65	12.34	13.07	8.86	12.64	13.73	12.04	7.83
16658	Mafb	-1.75216	1.50095e-14	1.72609e-12	41.81	78.03	55.11	34.46	28.61	25.92	34.64	42.92	10.57	8.68	14.63	16.14	11.04	21.28	11.17	14.2
100039177	Mup16	-1.75073	2.47683e-20	7.66108e-18	444.02	274.8	258.52	315.65	286.46	372.58	355.82	293.29	111.43	175.99	82.86	90.33	88.83	143.55	72.45	68.45
75083	Usp50	-1.75013	0.00370853	0.0194877	0.12	0.19	0.22	0.32	0.28	0.64	0.13	0.26	0.06	0.16	0.25	0.16	0	0.06	0	0
268465	Eme1	-1.74386	0.0095945	0.0418186	0.04	0.09	0.23	0.06	0.36	0.18	0.09	0.22	0.08	0.14	0	0.03	0.08	0	0.13	0.04
18627	Per2	-1.74046	5.11792e-13	4.18804e-11	4.19	4.07	7.57	8.47	8.07	10.21	11.41	11.88	2.49	1.27	2.4	3.2	3.52	3.3	2.4	2.3
13086	Cyp2a4	-1.71656	0.00011701	0.00109616	322.29	615.63	592.98	640.1	895.81	322.09	571.81	544.02	30.86	286.48	256.83	392.03	31.87	158.49	230.23	105.32
246691	Prok1	-1.70627	0.000184101	0.00159477	1.34	1.06	0.6	0.32	0.37	1.4	1.33	0.81	0.55	0.43	0.07	0.08	0.56	0.05	0.42	0.31
211949	Spsb4	-1.7057	1.68996e-10	8.23856e-09	2.05	1.24	1.15	2.31	0.8	0.9	1.2	0.9	0.29	0.27	0.37	0.39	0.59	0.45	0.56	0.54
20460	Stil	-1.70258	0.00609215	0.0291257	0.01	0.12	0.07	0.1	0.07	0.11	0.04	0.04	0	0.01	0.04	0.01	0	0.03	0.03	0.06
100039008	Mup10	-1.69211	9.92034e-14	9.41645e-12	6222.83	3892.21	3990.85	3654.92	3852.88	5147.22	5461.21	4583.36	2123.35	2760.39	1214.36	1378.08	919.76	1946.21	974.11	853.46
28248	Slco1a1	-1.68933	2.06773e-06	3.47657e-05	3.03	1.95	3.18	0.76	1.09	0.73	0.83	0.72	0.34	0.45	0.38	0.67	0.26	0.8	0.59	0.59
20387	Sftpa1	-1.68391	1.13217e-10	5.87027e-09	0.58	0.6	0.75	0.48	0.6	0.86	1	0.98	0.32	0.26	0.28	0.27	0.17	0.34	0.23	0.07
269132	Colgalt2	-1.68012	0.000283544	0.00229755	0.15	0.12	0.08	0.11	0.12	0.11	0.07	0.05	0.02	0.05	0.01	0.03	0.08	0.03	0.03	0.04
27528	Nrep	-1.67434	1.19084e-14	1.4055e-12	5.59	5.84	4.48	7.1	5.02	10.5	5.14	3.25	1.44	2.37	3.09	2.11	1.5	1.59	1.44	2.41
67876	Coq10b	-1.67367	2.17579e-14	2.3947e-12	21.46	42.76	40.15	30.82	41.96	24.26	26.75	24.88	18.23	7.49	8.15	7.32	10.41	11.94	13.13	6.99
546726	Cyp26c1	-1.67249	0.00395295	0.0205375	0.06	0.08	0.21	0.25	0.19	0.11	0.14	0.14	0	0.11	0.06	0.11	0.1	0.04	0.03	0
328967	Arhgef37	-1.66692	6.73905e-25	4.47773e-22	7.02	9.52	8.73	7.63	8.7	6.98	7.04	7.75	1.14	2.76	3.12	3.03	2.05	3.51	2.92	2.83
100861909	Gm21320	-1.66479	1.32703e-13	1.22087e-11	6203.28	3743.23	3550.45	3680.04	3279.77	5397.02	5392.56	4011.87	2071.77	2673.11	1248.82	1217.44	1007.01	1815.27	950.04	901.33
11937	Atp2a1	-1.6637	0.000155195	0.00138932	0.11	0.13	0.17	0.13	0.19	0.18	0.07	0.14	0	0.05	0.06	0.11	0.03	0.03	0.03	0.06
14104	Fasn	-1.66252	7.13987e-06	0.000100937	50.23	70.35	75.03	74.83	64.37	10.65	33.1	20.33	8.47	14.29	27.23	15.29	16.36	24	18.35	10.41
638251	Sult2a7	-1.64591	0.00127585	0.0080255	84.11	30.42	30.48	65.97	37.02	135.43	76.43	60.38	28.88	59.63	7.42	2.23	12.79	26.93	27.29	13.1
100043899	R3hdml	-1.62664	1.57626e-07	3.69165e-06	0.8	1.06	0.73	0.67	0.5	1.17	0.83	1.45	0.16	0.16	0.21	0.36	0.23	0.58	0.35	0.37
12350	Car3	-1.62442	0.00215696	0.0124344	2038.6	1674.47	1614.3	2491.27	1407.58	1851.38	1500.85	1392.04	34	539.56	910.02	676.73	83.55	1063.23	1271.58	259.9
12346	Car1	-1.61597	0.00340815	0.0182351	5.94	6.98	10.61	8.17	9.3	11.52	6.85	6.02	0.18	3.38	6.23	3.66	0.27	5.82	2.56	0.8
17347	Mknk2	-1.61305	7.60141e-33	1.94813e-29	64.66	113.66	123.24	100.6	117.88	88.99	89.89	94.44	24.07	30.44	39.74	48.01	31.92	32.66	34.86	37.25
18092	Nkx2-6	-1.61063	0.00322552	0.0174452	0.43	0.46	0.34	0.41	0.34	0.06	0.17	0.29	0	0.18	0.19	0.17	0.11	0.06	0.06	0.11
19734	Rgs16	-1.5915	0.00164892	0.00989682	35.48	126.81	92.7	72.34	76.43	43.29	63.07	68.2	1.48	13.27	47.01	37.78	13.13	50.47	30.6	10.84
24066	Spry4	-1.5896	5.13583e-13	4.18804e-11	4.27	1.78	3.58	2.42	2.61	1.68	2.85	3.3	0.4	1.09	1.25	1	1.27	0.9	1.37	0.78
432720	Akr1c19	-1.58856	3.40654e-17	6.23606e-15	26.33	34.78	28.86	49.57	34.74	49.18	29.99	22.98	6.85	12.58	16.72	12.72	8.89	15.3	10.39	12.74
434674	Slc22a28	-1.58748	0.00189835	0.0111587	0.48	0.53	0.25	0.27	0.19	0.28	0.5	0.4	0.37	0.32	0	0.25	0	0.08	0.13	0.07
17841	Mup2	-1.56761	8.67876e-10	3.63778e-08	3454.87	2068.49	2581.68	1557.25	2260.09	2397.57	2839.55	2961.43	1244.8	1522.08	701.24	1029	420.01	1278.1	534.93	473.9
21685	Tef	-1.56278	3.50467e-09	1.25748e-07	27.31	39.39	46.63	46.79	56.72	49.19	54.68	59.43	22.72	6.33	16.78	23.32	8.27	28.8	14.97	14.05
80981	Arl4d	-1.54735	1.79282e-05	0.000221581	37.4	91.75	68.18	42.03	42.26	33.93	17.36	14.66	4.46	19.62	20.75	20.71	16.09	15.71	15.88	15.16
76971	Sult2a8	-1.54634	1.51574e-15	2.15812e-13	197.71	226.53	248.39	278.69	205.46	396.92	220.65	216.71	60.8	77.91	83.49	70.89	70.93	141.25	128.34	90.54
56405	Dusp14	-1.54399	1.5491e-08	4.67074e-07	0.83	0.84	1.16	1.2	1.62	0.7	1.49	0.86	0.22	0.47	0.31	0.53	0.63	0.47	0.3	0.29
19885	Rorc	-1.54354	2.24937e-09	8.42458e-08	17.16	23.2	24.96	38.43	34.64	73.13	64.05	54.87	11.49	16.65	18.83	16.07	13.13	16.54	14.63	14.2
17380	Mme	-1.54164	0.000164356	0.00145177	7.31	6.82	5.81	11.16	7.2	9.76	6.69	6.33	0.51	4.51	5.46	5.19	0.8	3.09	1.96	1.37
266645	Acmsd	-1.53189	1.44721e-10	7.19193e-09	12.68	11.16	16.17	15.36	14.61	11.24	9.75	7.11	2.62	9.42	7.14	4.04	3.16	3.56	2.57	4.37
102639178	Gm35549	-1.53072	0.000111851	0.001055	0.2	0.57	0.92	1.13	1	0.66	0.27	0.24	0.24	0.25	0.12	0.18	0.17	0.36	0.19	0.14
14262	Fmo3	-1.51479	2.63007e-05	0.000307785	131.03	199.58	169.35	148.36	149.12	292.14	247.64	154.63	20.82	27.74	135.92	100.6	25.89	113.98	71.84	61.81
170826	Ppargc1b	-1.50796	2.26228e-09	8.45525e-08	1.55	2.41	2.11	1.64	3.34	1.34	1.65	2.29	0.26	0.68	0.49	1.68	0.63	1.25	0.67	0.85
53972	Ngef	-1.50137	8.14225e-12	5.14338e-10	6.78	13.12	15.58	15.52	15.98	18.36	16.16	16.39	1.87	4.2	7.49	7.51	5.56	6.29	5.9	6.06
18478	Pah	-1.49427	1.06276e-17	2.09517e-15	652.88	656.06	680.92	720.65	686.74	721.2	678.82	551.26	168.72	328.38	375.88	318.81	137.09	305.26	232.29	174.45
171543	Bmf	-1.48903	1.02963e-07	2.54079e-06	1.19	2.65	2.47	2.08	4.25	2.62	1.89	1.27	1.28	0.39	0.54	0.77	1.49	0.76	0.75	1
56185	Hao2	-1.4889	0.00430695	0.0220762	12.72	17.29	13.66	22.27	18.4	14.24	9.12	11.84	0.39	1.01	9.41	7.74	1.45	8.36	10.98	6.24
71706	Slc46a3	-1.48869	1.23038e-20	4.08759e-18	11.77	14.56	17.83	17.08	15.36	24.96	21.86	16.03	7.33	7.03	8.36	7.5	5.17	6.87	5.48	4.75
57248	Ly6i	-1.4874	4.08842e-08	1.10962e-06	5.13	4.53	3.34	2.85	4.26	7.1	7.65	6.77	1.76	2.46	2.39	2.77	0.49	1.67	2.52	1.74
14860	Gsta4	-1.48629	0.000586976	0.00420541	92.29	121.57	113.75	157.08	172.26	115.44	66.77	77.5	5.04	69.09	86.11	63.89	53.82	34.65	33.54	10.62
17691	Sik1	-1.48341	4.35968e-14	4.49498e-12	7.1	13.56	9.03	8.16	8.05	5.63	9.3	5.26	2.92	3.04	2.51	3.25	3.08	2.06	3.21	5.35
103140	Gstt3	-1.48255	1.56265e-07	3.67417e-06	89.53	103.44	103.72	108.95	115.69	95.72	84.6	83.12	16.55	61.57	75.61	53.83	13.46	37.55	29.67	16.49
66116	Nat8f1	-1.48203	1.44341e-14	1.68148e-12	153.97	153.22	141.4	133.5	182.07	127.67	109.29	97.99	29.27	87.67	78.17	53.98	46.8	47.93	52.51	29.56
394430	Ugt1a10	-1.47941	2.80866e-05	0.000326958	0.92	0.44	0.57	0.6	0.87	0.66	0.71	0.57	0.11	0.26	0.28	0.52	0	0.32	0.33	0.28
71760	Etnppl	-1.47631	0.000673596	0.00471859	46.3	49.59	47.59	63.48	74.77	40.89	27.72	24.84	2.27	27.8	32.06	23.09	3.99	24.41	15.44	16.59
13095	Cyp2c29	-1.47446	3.91023e-17	7.01494e-15	1117.45	1114.48	824.05	1156.43	673.56	809.89	1059.82	994.92	226.8	434.47	525.25	400.99	227.76	474.49	393.61	311.57
14245	Lpin1	-1.46538	2.42794e-05	0.000286749	45.07	98.62	108.91	52.92	61.51	35.17	53.74	78.21	14.4	17.44	48.37	20.9	16.47	44.93	29.33	13.89
12123	Hrk	-1.46347	0.0109827	0.0464304	0.02	0.05	0.05	0.09	0.03	0.11	0.05	0.17	0	0.04	0.05	0	0.03	0.05	0.03	0.02
217335	Fbf1	-1.46259	4.81925e-09	1.65627e-07	2.1	3.66	2.45	3.39	2.06	3.35	6.17	7.81	1.54	1.72	1.54	1.87	1.48	1.62	1.64	1.21
100637	N4bp2l1	-1.44555	4.91265e-26	4.00604e-23	32.87	37.46	42.29	36.19	38	36.37	41.33	45.97	11.14	12.13	15.52	19.02	13	19.42	19.48	12.06
234724	Tat	-1.43937	3.50395e-11	2.00194e-09	1338.48	1788.15	2061.99	1381.81	1229.55	856.38	748.66	741	438.48	439.96	777.08	565.17	400.8	603.87	341.01	426.93
74182	Gpcpd1	-1.43885	5.70549e-09	1.92039e-07	16.18	48.82	29.67	23.62	24.8	25.2	19.35	14.29	6.52	16.33	13.49	8.34	6.7	8.72	6.26	13.92
353187	Nr1d2	-1.43749	2.1837e-12	1.5363e-10	11.45	17.34	14.86	19.28	17.36	18.14	17.93	17.29	9.44	2.84	5.21	7.35	5.16	8.98	6.63	6.52
14867	Gstm6	-1.43704	5.15372e-12	3.37437e-10	125.76	138.21	151.87	133.83	135.04	105.89	86.73	97.71	20.2	66.42	66.81	54.56	33.82	59.66	56.81	28.95
12014	Bach2	-1.43533	2.08035e-10	1.00597e-08	2.27	1.25	0.97	1.36	0.91	1	1.17	1.16	0.22	0.37	0.5	0.6	0.49	0.45	0.87	0.5
16580	Kifc5b	-1.42573	0.00264726	0.0147812	0.06	0.11	0.18	0.28	0.17	0.12	0.25	0.21	0.06	0.04	0.16	0.07	0.04	0.13	0.07	0.06
23985	Slc26a4	-1.40851	0.00564127	0.0273525	0.12	0.14	0.09	0.23	0.14	0.22	0.02	0.09	0.09	0.02	0	0.07	0.07	0.05	0.07	0.05
394434	Ugt1a9	-1.40729	1.81145e-11	1.07607e-09	41.54	57.33	29.93	67.29	46.13	61.35	57.54	45.46	9.7	26.43	33.04	24.94	17.02	13.33	26.28	15.94
64385	Cyp4f14	-1.40353	8.48827e-12	5.34314e-10	150.55	135.22	131.05	123.02	106.06	130.86	132.18	115.52	45.53	77.4	72.96	66.56	21.52	56.55	50.33	26.75
13190	Dct	-1.40184	0.000253791	0.00209719	3	3.2	4.77	4.74	5.02	5.49	3.31	1.85	0.44	2.54	0.6	0.81	1.1	4.35	1.61	1.13
329679	Fnip2	-1.40181	5.16726e-15	6.52822e-13	3.45	8.54	5.83	7.58	7.93	7.66	10.79	8.68	2.6	3.05	3.25	3.34	2.52	3.76	3.3	2.64
16840	Cnmd	-1.39246	1.01116e-05	0.000135374	1.65	2.34	2.88	2.61	2.31	2.05	1.36	1.01	0.11	1.11	1.05	0.41	0.8	1.29	1.1	0.63
243369	Sspo	-1.39012	3.32713e-06	5.23585e-05	0.16	0.23	0.21	0.23	0.26	0.15	0.14	0.09	0.02	0.07	0.13	0.12	0.06	0.09	0.06	0.06
16529	Kcnk5	-1.39	8.92448e-13	6.69896e-11	10.92	13.67	18.57	17.29	18.25	13.41	16.44	17.07	3.38	3.77	8.02	6.63	7.63	9.77	6.5	5.49
231070	Insig1	-1.38849	9.30006e-10	3.83547e-08	184.98	192.06	236.79	142.96	134.74	112.75	104.97	105.67	41.47	41.48	112.23	54.41	54.33	88.99	55.19	46.26
78894	Aacs	-1.38268	7.20487e-08	1.85979e-06	8.03	11.41	13.14	8.41	7.62	3.93	10.68	12.83	3.6	1.64	5.86	2.42	4.01	5.4	4.51	3.55
380712	Tlcd2	-1.38005	7.94743e-11	4.21825e-09	72	78.29	71.73	86.12	69.7	69.73	62.26	35.85	16.19	34.24	51.54	30.79	17.4	33.66	20.86	20.81
245038	Dclk3	-1.36629	1.13177e-18	2.69251e-16	2.3	2.69	2.79	3.92	3.86	3.94	3.94	2.55	1.27	1.18	1.78	1.68	1.25	0.95	1.23	1.51
57028	Pdxp	-1.36551	1.20633e-06	2.19934e-05	0.35	0.49	0.54	0.67	0.73	0.86	1.07	0.89	0.35	0.28	0.33	0.38	0.26	0.22	0.38	0.13
70466	Ckap2l	-1.35422	0.00867008	0.0386342	0.07	0.05	0.16	0.14	0.14	0.11	0.04	0.09	0.05	0.04	0.04	0.09	0	0.04	0.03	0.05
14859	Gsta3	-1.34972	1.22756e-05	0.00015993	934.07	1020.18	1083.83	1352.92	977.85	1215.98	992.75	840.65	137.06	647.77	875.48	519.06	162.79	678.72	363.93	178.42
54384	Mtmr7	-1.34964	4.9883e-15	6.34682e-13	1.82	1.62	3.01	2.36	1.76	1.71	1.69	1.65	0.67	0.83	1.18	1.09	0.68	0.69	0.78	0.68
18048	Klk1b4	-1.34924	0.000354427	0.00277661	3.23	6.89	6.56	6.82	5.93	3.05	1.65	1.91	0.32	2.1	3.5	3.43	1.38	1.09	2.22	1.44
67528	Nudt7	-1.348	1.29578e-17	2.49961e-15	132.78	163.35	145.13	138.54	113.51	118.67	71.59	59.14	55.16	56.37	50.98	40.43	50.93	47.79	42.69	46.74
12795	Plk3	-1.34788	0.000149733	0.00134512	41.27	70.95	63.02	28.98	47.13	34.61	26.28	44.33	49.13	7.1	13.93	17.32	19.94	14.53	12.08	13.37
231014	9330182L06Rik	-1.34257	0.00711385	0.0329179	0.06	0.03	0.13	0.07	0.07	0.06	0.04	0.07	0.01	0.02	0.05	0.03	0.01	0.04	0.01	0.04
23972	Papss2	-1.34054	2.19194e-06	3.6614e-05	105.57	126.94	107.63	147.63	106.35	125.5	118.18	82.51	10.38	65.05	94.42	67.94	24.83	54.31	35.98	41.48
231986	Jazf1	-1.33879	1.88934e-05	0.000232475	0.45	0.18	0.34	0.55	0.44	0.39	0.36	0.42	0.15	0.16	0.16	0.1	0.26	0.1	0.08	0.35
16880	Lifr	-1.33649	3.57117e-21	1.33473e-18	81.29	60.73	53.88	50.73	35.5	63.97	84.17	73.09	17.82	32.66	25.35	25.44	19.66	20.71	29.56	23.84
15494	Hsd3b3	-1.32848	1.42645e-08	4.35955e-07	88.07	106.52	88.95	117.13	97.47	126.37	99.14	83.76	11.2	44.6	63.48	43.03	31.3	56.61	59.28	36.53
18105	Nqo2	-1.32615	6.05245e-17	1.0341e-14	32.34	35.91	35.04	44.58	40.48	34.78	31.8	26.29	8.47	14.65	19.39	15.61	10.89	19.48	17.34	14.65
241494	Zfp385b	-1.32444	2.13399e-36	9.57095e-33	10.06	13.67	13.87	12.03	11.96	13.13	10.68	13.59	4.27	4.98	6.94	5.3	4.78	5.97	4.68	5.35
64697	Keg1	-1.31811	2.00559e-13	1.76374e-11	44.77	37.5	30.63	29.68	26.65	46.24	33.16	30.19	9	17.07	20.71	12.14	11.11	14.8	23.21	12.35
381531	Mup21	-1.31724	7.13892e-06	0.000100937	8.99	13.5	18.29	18.79	13.8	13.88	3.76	7.93	2.94	2.85	6.01	3.74	8.49	7.47	5.69	5.08
50794	Klf13	-1.31161	1.65557e-19	4.30448e-17	11.38	12.97	18.33	14.16	14.95	14.24	17.45	20.17	6.17	4.45	6.84	7.53	6.86	8.52	6.79	5.89
71804	Mtfr2	-1.30391	0.00954083	0.0416555	0.17	0.07	0.17	0.15	0.09	0.05	0.17	0.22	0.06	0.07	0.05	0.05	0.05	0.07	0	0.11
29870	Gtse1	-1.30351	9.04856e-06	0.000123352	0.3	0.32	0.44	0.31	0.43	0.47	0.66	0.76	0.14	0.32	0.23	0.3	0.18	0.1	0.22	0.17
11988	Slc7a2	-1.30347	5.35134e-14	5.3335e-12	75.99	109.23	95.61	95.8	80.45	77.2	72.39	67.06	28.7	37.53	55.61	42.83	19.87	43.69	26.39	37.86
218772	Rarb	-1.30213	1.35014e-06	2.42214e-05	1.62	3.59	2.03	4.22	2.3	2.27	3.34	1.18	0.59	1.34	1.5	1.19	0.78	0.54	1.36	1.57
100561	Slc15a4	-1.29473	1.99843e-18	4.53821e-16	9.7	15.43	15.78	20.44	19.3	16.26	14.85	12.47	5.66	6.58	9.08	8.72	5.55	6.89	6.44	5.27
236293	Slc22a29	-1.29447	1.66718e-06	2.88978e-05	1.72	3.18	3.99	6.01	3.99	4.77	2.04	2.5	1.63	1.51	1.77	1.76	0.4	1.81	1	1.39
68041	Mid1ip1	-1.2859	3.98032e-10	1.79866e-08	24.27	21	27.44	30.12	28.6	12.63	22.75	14.76	5.74	6.89	15.95	9.28	10.54	12.02	10.6	8.63
69288	Rhobtb1	-1.28555	1.67863e-14	1.90599e-12	15.17	19.19	22.07	20.23	15.8	18.39	21.53	21.12	4.64	6.1	10.67	11.09	7.29	11.24	8.45	7.19
216134	Pdxk	-1.28057	7.38893e-10	3.14863e-08	6.96	8.66	7.89	6.67	10.08	19.32	15.8	15.02	5.83	4.69	5.4	4.81	4.35	4.15	5.26	5.5
225288	Fhod3	-1.28033	0.000618198	0.00439575	0.29	0.25	0.21	0.29	0.23	0.14	0.21	0.08	0.05	0.15	0.15	0.18	0.04	0.13	0.05	0.03
15357	Hmgcr	-1.27918	3.60365e-07	7.62384e-06	15.22	25.8	34.53	21.03	15.65	14.74	15.31	14.23	6.08	6.31	18.01	6.15	6.49	11.92	7.7	6.17
12144	Blm	-1.2759	0.0021204	0.0122551	0.24	0.71	0.85	0.55	0.41	0.43	0.19	0.26	0.07	0.18	0.58	0.13	0.06	0.29	0.16	0.16
72002	Slc39a5	-1.27238	1.55302e-05	0.000196598	0.6	0.99	1.08	2.1	1.71	2.11	0.7	1.64	0.59	0.54	0.57	0.6	0.28	0.72	0.98	0.55
18242	Oat	-1.26857	1.74874e-13	1.58447e-11	860.19	794.97	708.91	697.13	647.61	1159.37	883.02	818.73	307.29	559.33	491.5	313.98	202.45	382.6	294.15	384.24
56484	Foxo3	-1.26695	2.47996e-14	2.71284e-12	8.17	13.63	15.12	11.9	11.72	10.5	9.3	8.38	3.47	3.78	7.96	5.62	4.53	5.36	4.58	4.23
14718	Got1	-1.26278	1.71469e-05	0.000213622	216.72	419.39	370.42	211.57	305.82	195.47	142.36	138.36	57.03	187.5	185.16	103.77	42.72	108.22	64.69	151.36
69716	Trip13	-1.2623	0.00612977	0.0292367	0.19	0.12	0.24	0.2	0.38	0.17	0.14	0.37	0.05	0.15	0.1	0.02	0.02	0.05	0.21	0.2
20431	Pmel	-1.25867	0.00121189	0.00771241	0.38	0.36	0.2	0.17	0.34	0.2	0.24	0.18	0.08	0.08	0.2	0.11	0.19	0.03	0.14	0.13
16011	Igfbp5	-1.24303	0.00545386	0.0266673	1.99	2.46	1.87	3.02	2.86	3.43	2.43	2.1	0.64	1.02	0.72	1.11	0.51	3.92	0.3	0.59
12352	Car5a	-1.23193	9.87939e-20	2.72671e-17	54.16	67.52	54.78	65.69	64.79	68.31	58.8	50.56	15.13	25.77	36.54	32.95	24.21	29.27	32.11	25.96
14228	Fkbp4	-1.23021	6.83191e-26	5.10685e-23	111.42	89.21	108.01	105.76	113.6	115.98	121.82	120.89	33.99	38.22	49.79	59.68	58.01	50	61.55	53.98
73420	Ccsap	-1.2297	0.00302762	0.0165294	0.2	0.16	0.16	0.12	0.16	0.17	0.16	0.15	0.18	0.1	0.02	0.08	0.06	0.06	0.04	0.04
14714	Gnrh1	-1.22387	3.2725e-06	5.16802e-05	2.57	1.37	1.32	1.86	2.15	1.9	1.89	1.4	1.09	0.99	0.58	0.7	0.76	1.03	0.41	0.58
72094	Ugt2a3	-1.21939	3.94849e-09	1.40269e-07	112.49	126.48	115.56	115.84	109.09	117.57	91.41	82.8	33.56	72.27	81.53	67.54	22.16	50.92	43.4	32.55
216558	Ugp2	-1.21833	2.88403e-15	3.83256e-13	124.82	115.05	136.73	156.87	153.87	142.06	155.21	137.41	37.24	60.15	90.07	78.83	43.58	76.65	78.66	56.62
244882	Tnfaip8l3	-1.21398	0.000324458	0.00258128	0.39	0.54	0.51	0.85	0.41	0.4	0.29	0.15	0.1	0.17	0.27	0.29	0.12	0.25	0.24	0.19
69908	Rab3b	-1.21329	0.0096526	0.0419698	0.13	0.21	0.16	0.1	0.15	0.15	0.03	0.08	0.06	0.02	0.03	0.05	0.06	0.03	0.05	0.16
269344	Ell3	-1.20913	2.71169e-06	4.40649e-05	0.58	1.66	2.1	2.03	1.78	1.67	1.74	1.27	0.77	0.37	1.07	1.08	0.54	0.6	0.94	0.59
13076	Cyp1a1	-1.20829	0.000570403	0.00410306	0.46	0.25	0.49	0.61	0.61	0.2	0.29	0.75	0.16	0.07	0.15	0.29	0.41	0.22	0.25	0.16
19281	Ptprt	-1.20633	0.0117546	0.0489501	0.03	0.02	0.03	0.03	0.04	0.04	0.04	0.04	0	0.03	0.01	0.06	0.01	0	0.02	0.02
69123	Eci3	-1.20055	0.00215854	0.0124395	4.21	6.05	4.41	4.25	6.79	6.65	7.16	2.67	0.05	3.41	3.95	1.59	2.01	2.21	3.22	3.64
73747	Shld1	-1.19998	6.30175e-18	1.29946e-15	4.8	7.27	6.81	5.8	8.93	6.49	6.48	5.56	2.43	3.2	3.94	3.71	2.28	2.55	2.91	3.16
13089	Cyp2b13	-1.19601	8.71059e-06	0.000119562	318.1	313.38	313.24	412.86	286.49	441.17	366.54	342.24	32.02	201.87	251.65	151.99	87.42	222.18	196.82	171.92
13555	E2f1	-1.19331	2.15507e-14	2.38654e-12	0.93	1.17	1.03	1.12	1.26	1.13	1.02	1.26	0.58	0.65	0.48	0.4	0.5	0.45	0.63	0.51
12953	Cry2	-1.19249	1.13892e-21	4.64368e-19	6.03	8.52	9.38	8.7	9.83	10.56	10.22	10.78	3.56	3.92	4.01	5	4.2	4.97	4	5.05
234564	Ces1f	-1.18857	2.28501e-05	0.000273105	214.74	207.23	182.99	260.09	184.51	200.52	186.99	209.64	21.87	115.24	132.54	126.53	35.98	132.68	139.3	71.01
56473	Fads2	-1.18653	3.03913e-07	6.56101e-06	171.46	195.11	148.51	258.88	155.05	252.3	214.81	160.78	32.67	105.87	118.03	93.64	49.39	100.3	85.86	150.91
74747	Ddit4	-1.18292	0.00075547	0.00518879	5.89	38.76	18.95	4.92	2.71	3.15	2.96	3.46	1.9	3.12	2.78	2.27	3.91	2.16	3.28	1.83
20528	Slc2a4	-1.1823	0.00578917	0.0279112	0.31	0.42	0.39	0.65	0.59	0.18	0.47	0.12	0.24	0.1	0.31	0.15	0.41	0.11	0.15	0.02
105387	Akr1c14	-1.17817	4.55312e-14	4.65874e-12	80.39	72.84	58.64	117.03	72.56	95.71	70.24	64.9	39.63	31.72	43.46	31	27.3	42.39	48.59	33.75
239273	Abcc4	-1.17767	5.34921e-09	1.81408e-07	1.36	1.65	1.4	2.28	1.55	2.87	1.7	1.32	0.46	0.85	1.41	1.04	0.77	0.64	0.88	0.72
69772	Bdh2	-1.17555	9.03041e-07	1.71798e-05	11.17	12.34	11.95	13.45	14.97	11.2	10.48	10.52	1.89	8.64	9.72	7.64	3.67	6.15	5.44	2.89
20893	Bhlhe40	-1.17398	5.23097e-08	1.39028e-06	42.84	54.44	34.88	47.54	43.57	38.93	57.97	49.94	40.99	10.59	19.52	16.5	22.94	24.09	19.19	19.62
94071	Clec2h	-1.17374	0.00102515	0.00668043	0.87	0.55	0.47	0.3	0.52	0.38	0.69	0.41	0.06	0.26	0.51	0.37	0.19	0.34	0.23	0.1
229905	Kyat3	-1.17184	6.71688e-26	5.10685e-23	120.64	126.79	115.85	150.8	161.12	191.71	151.19	140	57.03	68	78.62	83.23	53.72	68.99	72.08	66.57
11484	Aspa	-1.16365	2.03783e-06	3.43356e-05	6.38	8.68	5.68	11.49	8.6	12.44	8.36	7.67	1.74	3.19	3.66	3.91	8.76	3.75	3.39	5.07
216456	Gls2	-1.16159	5.80698e-05	0.000611272	207.99	223.15	207.35	231.11	245.44	177.08	197.77	169.5	41.46	159.53	184.83	166.65	34.73	107.51	48.13	63
20981	Syt3	-1.15779	7.66544e-06	0.000107436	2.53	2.28	2.69	2.28	2.09	1.48	1.43	2.46	0.84	1.12	1.43	1.45	0.51	1.48	1.2	0.32
21345	Tagln	-1.1577	0.000536429	0.00390249	2.95	4.19	6.11	6.53	4.66	2.37	3.84	3.27	0.33	1.51	2.97	2.64	34.85	0.9	3.27	1.6
58176	Rhbg	-1.15762	6.82506e-06	9.73303e-05	8.23	6.8	6.16	6.3	5.69	16.78	13.16	10.62	6.94	5.22	3.43	6.35	3.9	2.57	4.41	2.84
70152	Mettl7a1	-1.15719	1.93842e-15	2.63449e-13	129.87	112.95	127.9	154.26	134.66	181	172.77	153.22	46.56	81.87	95.32	84.84	48.38	74.67	73.2	58.44
380660	Acss3	-1.15444	2.86076e-06	4.6236e-05	3.99	3.79	1.51	5.37	2.69	3.49	3.1	1.96	1.1	1.97	2.27	1.1	1.01	1.51	1.16	2.25
18534	Pck1	-1.13974	1.13631e-24	7.2805e-22	1652.65	2034	1693.92	1800.99	1799.42	1602.19	1701.71	1635.06	718.35	728.08	857.03	908.37	613.14	979.99	888.97	1052.96
76947	Ndufaf6	-1.13696	6.74391e-24	3.7808e-21	13.99	15.99	15.94	17.25	18.64	15.15	12.53	16.35	6.9	7.8	8.78	7.43	5.42	8.78	8.17	6.11
22687	Zpr1	-1.13564	3.80364e-11	2.1526e-09	28.76	22.96	27.6	27.65	49.25	28.09	40.55	47.61	20.63	16.42	19.59	20.39	13.07	15.57	13.61	13.49
230125	Slc25a51	-1.13401	1.27163e-32	2.85164e-29	25.26	30.65	32.15	28.82	29.91	21.64	23.87	24.17	11.29	13.2	14.87	14.83	11.14	13.88	12.35	14.01
214321	Gm4787	-1.13225	0.00127892	0.00803916	0.4	0.17	0.27	0.29	0.18	0.17	0.54	0.39	0.2	0.21	0.09	0.14	0.19	0.11	0.1	0.15
232493	Gys2	-1.13158	1.41588e-10	7.07546e-09	45.24	97.67	76.15	80.49	111.92	88.82	76.29	82.06	25.46	44.95	42.73	44.76	24.33	44	51.45	44.44
66866	Nhlrc2	-1.12618	3.7438e-14	3.8823e-12	3.43	3.98	3.37	5.25	4.4	5.58	6.59	5.42	2.05	2.09	3.35	2.8	2.99	2.38	2.72	2.74
234129	Tpte	-1.12563	4.80548e-06	7.19619e-05	1.88	2.87	1.74	1.5	1.24	0.99	1.12	0.75	0.69	0.66	0.87	0.86	0.44	0.75	0.62	1.05
15370	Nr4a1	-1.1224	0.00459807	0.0232824	2.37	6.68	3.5	1.23	1.81	1.21	1.32	1.21	1.61	2.38	0.92	1.49	0.85	0.29	0.67	1.39
70997	Spef1	-1.12236	1.45882e-07	3.45268e-06	0.76	0.74	1	1.03	1.55	1.15	0.96	1.21	0.59	0.64	0.61	0.69	0.37	0.44	0.55	0.25
12534	Cdk1	-1.12069	0.000531344	0.00387738	0.15	0.26	0.26	0.37	0.53	0.35	0.19	0.21	0.13	0.21	0.14	0.13	0.13	0.06	0.17	0.18
73453	1700067K01Rik	-1.12001	0.00629975	0.0298554	0.71	0.51	0.91	0.26	0.51	1.04	1.74	1.73	0.6	0.63	0.68	0.71	0.15	0.42	0.3	0.2
223881	Rnd1	-1.11757	3.03796e-15	4.00742e-13	11.16	11.89	11	13.04	12.93	11.46	8.19	6.97	3.93	5.92	7.09	6.87	4.82	3.89	5.22	5.31
26384	Gnpda1	-1.11486	2.65889e-22	1.19251e-19	18.83	17.3	18.75	18.39	24.81	19.86	20.92	23.34	9.04	11.25	9.54	12.43	6.91	9.99	9.2	11.93
12649	Chek1	-1.11447	0.00494676	0.0246514	0.16	0.25	0.27	0.24	0.24	0.36	0.19	0.13	0.28	0.05	0.05	0.13	0.19	0.03	0.11	0.06
75512	Gpx6	-1.11216	0.000248933	0.00206103	1.86	1.18	1.64	0.96	0.74	1.69	1.23	1.08	0.26	0.4	1.02	0.52	0.38	1.16	0.68	0.67
329554	Gm826	-1.10867	7.31211e-05	0.000741965	1.35	2.93	3.54	3.05	4.01	3.87	4.36	5.2	0.42	2.32	1.54	2.46	1.43	1.94	1.94	2.67
19733	Rgn	-1.10699	6.47552e-16	9.6809e-14	966.92	1020.09	1008.98	1190.53	930.12	925.04	739.15	781.54	368.81	505.23	641.01	417.83	420.8	569.03	515.19	317.18
114714	Rad51c	-1.09827	7.17058e-06	0.000101292	0.59	0.85	0.9	0.87	0.92	0.65	0.63	0.82	0.64	0.16	0.35	0.44	0.52	0.11	0.54	0.37
76257	Slc38a3	-1.09788	1.10799e-21	4.62265e-19	706.98	1033.81	862.13	815.77	869.07	686.38	730.53	569.77	396.12	391.13	431.02	415.44	312.58	423.28	346.31	414.72
218977	Dlgap5	-1.09739	0.0114689	0.0480169	0.15	0.14	0.14	0.12	0.11	0.2	0.19	0.06	0.06	0.09	0.06	0.08	0.02	0.02	0.12	0.13
16373	Irx3	-1.09498	0.00186807	0.011006	0.23	0.35	0.32	0.59	0.53	0.33	0.16	0.45	0.41	0.09	0.19	0.16	0.2	0.17	0.11	0.13
16506	Kcnd1	-1.09168	0.00428036	0.0219524	0.21	0.14	0.2	0.29	0.59	0.2	0.2	0.1	0.08	0.2	0.23	0.13	0.1	0.1	0.08	0.05
22359	Vldlr	-1.08545	4.24922e-06	6.47106e-05	2.69	2.05	1.91	3.6	2.47	2.75	1.97	2.6	0.61	0.79	2.06	1.49	0.64	1.42	1.94	1.17
114602	Zmynd10	-1.08408	0.00897143	0.0396799	0.31	0.4	0.34	0.25	0.53	0.13	0.25	0.1	0.15	0.22	0.25	0.19	0.18	0.06	0.06	0.07
110794	Cebpe	-1.0836	4.2748e-09	1.49785e-07	3.8	3.47	3.69	3.99	4.33	5	4.25	7.02	2.74	1.86	1.45	2.67	2.51	1.82	3	1.88
20322	Sord	-1.08109	1.25685e-12	9.24093e-11	630	656.48	781.03	858.3	792.02	1083.25	926.2	902.19	370.68	399.49	480.77	496.54	270.11	513.57	507.61	310.7
84112	Sucnr1	-1.08056	0.000177098	0.00154305	18.66	17.44	19.4	22.9	15.15	19.43	17.42	11.07	2.35	10.26	17.17	11.13	3.42	12.64	7.22	7.78
69718	Ipmk	-1.08	5.3741e-21	1.96758e-18	9.6	14.95	14.28	18.21	15.3	15.21	12.92	11.83	6.21	7.57	7.76	8.17	6.26	7.33	7.46	7.07
109652	Acy1	-1.07937	1.83143e-10	8.90403e-09	26.6	35.77	40.88	38.85	46.2	33.49	30.02	31.27	11.28	21.71	22.91	23.93	11.42	22.11	16.86	13.42
56191	Tro	-1.07754	5.80317e-05	0.000611272	0.54	0.37	0.31	0.29	0.3	0.21	0.38	0.26	0.33	0.17	0.15	0.07	0.13	0.15	0.14	0.12
21401	Tcea3	-1.07617	9.67921e-11	5.09223e-09	72.15	70.99	74.3	85.67	96.47	69.63	63.19	65.4	21.95	34.94	53.63	45.65	28.7	46.05	47	26.07
71795	Pitpnc1	-1.0749	9.6766e-28	1.08499e-24	6.66	6.87	7.54	9.2	7.65	8.29	9.08	7.95	4.82	4.06	4.73	3.87	3.48	3.44	3.97	3.62
73072	Prr36	-1.07422	5.99766e-05	0.000628493	0.21	0.34	0.2	0.3	0.51	0.46	0.27	0.37	0.14	0.11	0.14	0.22	0.2	0.22	0.09	0.22
11522	Adh1	-1.07352	4.55055e-29	7.42154e-26	2349.21	2640	2763.95	2923.82	2911.42	2454.37	2403.6	2202.99	1104.12	1333.38	1438.73	1322.46	1106.45	1308.18	1745.71	1152.89
75712	Tmem14a	-1.07315	0.00030064	0.00241103	3.93	6.23	5.2	5.04	6.3	5.77	4.03	3.03	0.57	2.56	6.07	2.76	2.19	2.89	2.13	1.19
73314	Lrrc69	-1.07267	0.000824292	0.00558662	0.2	0.12	0.13	0.17	0.11	0.12	0.09	0.12	0.01	0.07	0.08	0.07	0.05	0.13	0.08	0.08
18140	Uhrf1	-1.07165	0.00686924	0.0319591	0.09	0.38	0.25	0.39	0.24	0.24	0.15	0.16	0.09	0.16	0.06	0.08	0.19	0.05	0.06	0.29
67470	Abcg8	-1.06955	3.55935e-07	7.56573e-06	25.14	25.14	28.55	29.48	23.13	23.22	26.45	28.26	3.8	19.2	12.53	15.76	10.37	14.64	19.09	12.37
13982	Esr1	-1.06823	2.78127e-08	7.83297e-07	5.2	6.68	6.05	6.91	4.33	10.8	10.2	5.99	2.79	4.04	2.97	2.94	4.31	3.31	3.32	5.45
11444	Chrnb2	-1.06721	0.000479295	0.0035738	0.33	0.45	0.51	0.53	0.47	0.36	0.51	0.69	0.14	0.4	0.47	0.31	0.1	0.32	0.08	0.17
244421	Lonrf1	-1.06679	2.22749e-06	3.71041e-05	0.7	0.84	0.93	1.09	1.03	1.81	1.53	1.26	0.74	0.51	0.38	0.48	0.94	0.55	0.59	0.51
14453	Gas2	-1.06544	4.60516e-10	2.04497e-08	16.91	20.35	15.2	25.16	18.61	18.71	15.23	12.96	5.51	9.12	9.75	9.26	5.81	13.01	8.59	10.12
27409	Abcg5	-1.06523	5.57261e-07	1.12964e-05	37.33	42.54	50.72	51.78	43.35	39.26	39.98	44.85	6.46	36.69	23.38	26.82	15.79	21.38	27.99	22.3
26941	Slc9a3r1	-1.06343	2.12617e-11	1.24652e-09	117.35	113.92	125.77	154.17	135.49	153.01	169.25	159.96	101.69	53.76	56.35	60.81	98.27	60.6	84.96	59.64
67800	Dgat2	-1.063	1.00287e-33	2.99858e-30	250.87	251.27	285.96	253.85	305.37	286.27	315.44	313.33	133.64	125.14	159.12	151.25	132.02	150.68	172.44	134.35
72401	Slc43a1	-1.06154	4.43054e-12	2.94385e-10	4.63	6.84	7.3	5.11	7.27	5.45	5.12	4.62	2.89	3.31	4.33	3.21	1.85	3.05	2.42	2.75
23956	Neu2	-1.05761	2.34888e-05	0.000279807	1.19	1.76	2.04	2.46	2.47	3.52	2.53	1.79	0.74	0.56	1.16	1.42	0.9	1.02	1.54	1.88
11668	Aldh1a1	-1.05656	2.76368e-13	2.38368e-11	643.61	647.26	569.35	805.8	568.74	931.31	697.1	702.04	218.9	388.01	353.6	302.13	324.04	400.98	497.02	384.06
13123	Cyp7b1	-1.05523	1.8754e-11	1.11039e-09	15.21	13.32	11.78	11.61	10.21	13.89	13.73	10.3	3.97	7.46	7.69	5.48	4.58	8.53	7.97	5.87
228775	Trib3	-1.05466	1.85173e-06	3.15779e-05	4.47	8.17	5.29	3.79	5.88	4.01	2.69	4	1.43	1.49	2.25	3.07	2.99	2.26	3.03	3.26
108030	Lin7a	-1.05301	2.10368e-18	4.71749e-16	7.36	7.47	7.09	8.94	7.35	10.1	6.6	6.03	4.11	4.04	4.34	3.39	4.66	3.94	4.09	2.79
319800	Slc22a30	-1.0524	4.23873e-19	1.06441e-16	80.55	58.76	50.05	75.25	49.99	69.29	63.86	65.65	31.66	36.55	29.43	32.96	31.18	35.62	40.72	28.2
73385	Fam177a	-1.05133	0.00751646	0.0344233	2.16	0.79	2.16	2.51	1.78	1.93	2.13	2.66	1.25	2.64	1.1	1.22	1.98	0.88	1.6	1.59
66427	Cyb5b	-1.0493	5.36987e-19	1.31966e-16	99.86	90.28	80.41	107.57	78.96	72.98	69.75	64.06	36.73	42.99	53.2	35.77	38.41	47.85	45.69	42.36
217258	Abca8a	-1.04916	1.40064e-11	8.5178e-10	12.18	13.06	11.83	18.39	13.55	13.05	11.62	12.1	4.9	7.92	6.83	4.63	6.95	6.11	11.23	6.52
319158	Hist1h4i	-1.04494	0.00259016	0.014512	2.47	2.39	2.26	2.67	2.95	1.94	1.36	1.66	0.78	1.24	0.59	0.35	1.64	1.18	1.28	2.56
83961	Nrg4	-1.04387	1.98064e-05	0.000241884	5.47	11.09	13.41	14.1	13.81	14.08	16.94	14.86	8.59	4.18	5.15	3.58	11.06	7.03	6.24	5.84
13112	Cyp3a11	-1.04347	0.000273759	0.0022334	1928.61	2598.25	2165.17	2648.44	2039.66	1739.42	1524.62	1367.11	270.34	1269.96	1253.8	1550.64	398.49	1713.68	1058.31	795.98
384061	Fndc5	-1.04306	0.0045572	0.0231407	0.1	0.4	0.38	0.55	0.66	0.31	0.28	0.25	0.06	0.23	0.18	0.28	0.27	0.06	0.2	0.25
96935	Susd4	-1.03934	0.00219362	0.0126295	1.24	0.69	1.23	0.74	0.39	1.48	0.8	0.86	0.62	0.91	0.46	0.33	0.34	0.82	0.13	0.29
235293	Sc5d	-1.03932	1.79682e-07	4.16472e-06	224.03	248.2	217.92	227.67	171.62	110.38	122.65	93.53	69.99	81.12	136.46	87.32	81.04	139.27	89.61	98.1
21973	Top2a	-1.03931	0.00067419	0.00472091	0.18	0.29	0.18	0.3	0.37	0.3	0.15	0.12	0.18	0.11	0.07	0.1	0.1	0.06	0.17	0.18
69083	Sult1c2	-1.03812	1.91018e-05	0.000234555	5.2	4.45	4.69	5.61	6.69	6.42	5.68	4.37	0.99	1.53	4.28	3.25	22.32	3.41	2.52	1.94
57429	Sult5a1	-1.03664	0.0015907	0.0096255	8.44	5.65	5.15	2.71	5.85	2.52	8.12	5.26	1.4	5.97	2.37	3.96	1.2	4.44	1.61	2.31
19201	Pstpip2	-1.03631	7.49536e-09	2.44485e-07	7.12	10.27	8.82	7.99	5.53	6.96	7.38	5.35	3.38	2.93	4.93	2.5	5.4	4.84	3.38	3.6
231327	Ppat	-1.03603	1.26457e-07	3.03701e-06	8.71	9.17	8.45	10.36	8.79	5.13	5.19	4.44	5.81	3.6	3.56	2.65	4.55	3.53	4.3	3.3
546643	I830127L07Rik	-1.03051	9.5492e-10	3.92919e-08	8.44	8.61	6.65	6.96	6.78	9.67	13.81	10.26	3.44	6.01	5.45	4.17	4.61	3.76	5.83	4.53
116873	Stim2	-1.02968	1.62987e-23	8.35423e-21	5.86	4.69	6.71	7.28	4.9	7.24	6.48	5.17	3.33	3.26	3.31	2.88	3.07	3.14	3.21	3.13
64898	Lpin2	-1.02883	1.71973e-06	2.96084e-05	42.21	90.07	94.19	74.99	64.05	60.89	56.74	66.62	20.3	32.49	53.38	46.19	19.6	52.23	32.59	30.32
12326	Camk4	-1.02554	4.81687e-08	1.2917e-06	0.62	0.47	0.32	0.48	0.39	0.35	0.42	0.55	0.18	0.17	0.32	0.25	0.2	0.33	0.24	0.18
16852	Lgals1	-1.02315	1.01844e-05	0.000136247	28.61	39.04	48.11	54.8	63.55	65.66	35.3	60.66	8.89	22.33	30.72	30.55	22.51	25.47	43.32	25.58
15507	Hspb1	-1.01977	2.91413e-05	0.000337723	28.09	35.76	57.14	45.83	83.32	77.26	66.61	68.63	16.99	25.23	19.32	30.12	43.09	21.62	47.04	42
269951	Idh2	-1.01893	3.23534e-13	2.7639e-11	78.34	91.69	96.15	106.94	110.32	132.41	96.35	106.29	41.21	49.99	70.64	77.13	40.3	58.67	48.22	47.11
79235	Lrat	-1.01693	2.27631e-08	6.5549e-07	2.31	3.11	2.78	4.81	3.53	3.45	3.91	2.69	1.25	1.53	1.9	1.66	1.72	1.07	2.88	2.13
100705	Acacb	-1.01563	0.000157106	0.00140293	4.71	17.69	12.68	12.64	13	5.73	6.4	4.71	2.39	5.8	6.56	4.3	5.26	4.77	5.2	6.97
212647	Aldh4a1	-1.01431	1.53851e-20	4.92871e-18	141.44	157.14	145.6	167.66	155.3	184.81	161.54	135.96	62.6	88.17	111.98	90.48	66.61	92.89	79.19	74.08
68404	Nrn1	-1.0097	4.94736e-10	2.17006e-08	301.01	251.88	260.22	259.86	237.05	231.06	282.37	289.09	135.57	114.72	211.94	165.78	100.35	165.57	150.02	78.13
100862085	Gm16867	-1.00878	0.000110577	0.00104518	1.41	1.1	0.99	1.41	0.83	1.01	1.49	0.77	0.36	1.16	0.55	0.19	1.04	1.1	1.09	0.42
67629	Spc24	-1.00794	0.000219464	0.00185804	9.07	9.61	10.92	13.33	10.62	10.55	10.16	8	2.66	6.33	10.34	9.21	1.56	5.61	4.57	3.42
14605	Tsc22d3	-1.00627	1.49981e-05	0.000190962	109.53	112.77	135.17	96.17	61.22	64.31	64.41	76.35	16.62	44.47	67.12	58.02	49.32	61.12	54.46	31.04
63828	Fn3k	-1.00202	2.18863e-08	6.3227e-07	11.85	14.51	17.39	16.11	20.71	12.78	15.48	15.38	5.68	6.72	9.24	11.17	3.88	11.24	8.34	4.8
71751	Map3k13	-1.00197	9.05355e-10	3.76846e-08	3.44	3.79	2.73	3.78	3.44	4.41	3.97	2.86	0.77	1.65	2.09	2.34	2.13	1.91	2.08	1.88
