# Supplementary material for: Multi-Omics Integration Uncovers That Tenofovir Disoproxil Fumarate Is Linked to Hepatic Metabolic Reprogramming Independent of Viral Infection
Source: Life (Basel). 2026 Jun 17;16(6):1017. doi: 10.3390/life16061017 (PMC13301855; doi:10.3390/life16061017)
Supplement: Supplementary file 1 [file life-16-01017-s001.zip › Supplementary_Table_S2.xls]

## Sheet: upregulated_genes
GO-Biological processes (FDR<0.05)
Term	Count	%	PValue	Genes	List Total	Pop Hits	Pop Total	Fold Enrichment	Bonferroni	Benjamini	FDR
GO:0070374~positive regulation of ERK1 and ERK2 cascade	22	5.06912	1.08424e-08	17167, 107221, 14161, 93695, 15894, 110135, 20296, 114249, 20306, 73230, 20304, 12768, 99571, 12504, 83433, 24088, 226781, 54635, 14289, 56636, 18119, 12654	393	235	19708	4.69467	2.69864e-05	2.69868e-05	2.66615e-05
GO:0006953~acute-phase response	10	2.30415	2.60359e-08	18489, 20210, 20716, 20209, 20208, 16803, 15439, 18405, 18406, 16427	393	36	19708	13.9299	6.48013e-05	3.24017e-05	3.20112e-05
GO:0010466~negative regulation of peptidase activity	16	3.68664	4.40436e-08	18787, 18054, 268885, 67701, 20716, 20704, 20714, 21857, 238393, 380780, 16426, 232400, 232345, 68054, 16427, 16625	393	129	19708	6.21986	0.000109618	3.65415e-05	3.6101e-05
GO:0002376~immune system process	31	7.14286	1.13326e-07	17167, 23845, 17002, 19882, 23962, 14191, 71481, 16819, 99571, 225471, 68891, 230558, 237868, 21897, 20202, 20201, 14161, 110135, 17474, 234199, 26888, 54123, 384059, 12504, 24088, 18106, 15439, 16803, 100689, 14129, 217845	393	506	19708	3.07228	0.000282029	7.05171e-05	6.96672e-05
GO:0070098~chemokine-mediated signaling pathway	10	2.30415	4.52153e-07	12768, 14825, 20310, 55985, 20296, 17329, 12772, 20306, 20304, 64095	393	49	19708	10.2342	0.00112478	0.000225082	0.000222369
GO:0006954~inflammatory response	25	5.76037	6.85066e-07	625018, 20310, 20296, 16177, 21926, 27226, 225471, 55985, 17329, 12772, 13009, 12654, 12655, 21897, 20202, 107221, 20201, 18489, 20306, 20304, 384059, 12768, 14825, 24088, 14289	393	379	19708	3.30789	0.00170368	0.000284188	0.000280763
GO:0032755~positive regulation of interleukin-6 production	13	2.99539	2.17418e-06	21897, 18985, 22418, 17196, 17394, 21926, 26415, 226421, 225471, 24088, 16803, 100689, 16956	393	111	19708	5.87314	0.00539694	0.000773078	0.00076376
GO:0045087~innate immune response	34	7.8341	2.95143e-06	17167, 23845, 17002, 625018, 67701, 19882, 23960, 20219, 23962, 14191, 71481, 16819, 99571, 225471, 83433, 12796, 68891, 230558, 237868, 21897, 20202, 20201, 14161, 110135, 17474, 26888, 54123, 384059, 24088, 18106, 16803, 100689, 14129, 217845	393	686	19708	2.48545	0.00731921	0.000918264	0.000907197
GO:0032757~positive regulation of interleukin-8 production	10	2.30415	4.07518e-06	21897, 22418, 18787, 24088, 21926, 12796, 18106, 50701, 16803, 12654	393	63	19708	7.95993	0.0100919	0.00112434	0.00111079
GO:0090026~positive regulation of monocyte chemotaxis	7	1.6129	4.51723e-06	12768, 18787, 20296, 14289, 12772, 27226, 20304	393	23	19708	15.2623	0.0111805	0.00112434	0.00111079
GO:0071347~cellular response to interleukin-1	11	2.53456	5.17007e-06	99571, 18787, 20310, 20210, 110135, 20682, 20296, 12796, 20306, 26415, 20304	393	82	19708	6.72711	0.0127859	0.00116985	0.00115574
GO:0010951~negative regulation of endopeptidase activity	11	2.53456	6.44145e-06	18787, 380780, 20716, 20704, 331535, 20714, 232345, 21857, 238393, 68054, 16625	393	84	19708	6.56695	0.015905	0.00133606	0.00131996
GO:0035987~endodermal cell differentiation	7	1.6129	7.66251e-06	17387, 16780, 17394, 16323, 17395, 16402, 18119	393	25	19708	14.0413	0.0188913	0.00146708	0.00144939
GO:0001819~positive regulation of cytokine production	10	2.30415	2.6788e-05	23845, 22418, 24088, 11551, 21926, 20209, 53314, 14191, 69573, 73914	393	79	19708	6.3478	0.0645019	0.00461416	0.00455854
GO:0030593~neutrophil chemotaxis	10	2.30415	2.96611e-05	20202, 14825, 20201, 20310, 16409, 55985, 20296, 17329, 20306, 20304	393	80	19708	6.26845	0.0711682	0.00461416	0.00455854
GO:0034097~response to cytokine	10	2.30415	2.96611e-05	20482, 20716, 20704, 20714, 21857, 18414, 238393, 20304, 16625, 16427	393	80	19708	6.26845	0.0711682	0.00461416	0.00455854
GO:0006935~chemotaxis	12	2.76498	7.7367e-05	20202, 12768, 14825, 20201, 20310, 55985, 20296, 17329, 14289, 12772, 20306, 20304	393	134	19708	4.49083	0.175167	0.0113274	0.0111909
GO:0009617~response to bacterium	17	3.91705	0.000194512	17750, 18489, 20210, 20296, 20716, 20208, 20558, 71481, 238393, 21822, 16819, 24088, 17329, 15439, 16956, 76905, 14129	393	284	19708	3.00179	0.383802	0.0268967	0.0265725
GO:0001774~microglial cell activation	6	1.38249	0.000287032	21897, 16409, 83433, 24088, 21926, 14289	393	30	19708	10.0295	0.510575	0.0376012	0.037148
GO:0045662~negative regulation of myoblast differentiation	6	1.38249	0.000336692	14562, 20682, 21386, 210719, 21926, 13009	393	31	19708	9.70598	0.567498	0.039906	0.039425
GO:1902042~negative regulation of extrinsic apoptotic signaling pathway via death domain receptors	6	1.38249	0.000336692	79201, 99571, 14161, 18787, 15894, 110135	393	31	19708	9.70598	0.567498	0.039906	0.039425
GO:0050766~positive regulation of phagocytosis	8	1.84332	0.000363766	83433, 100038947, 11806, 320832, 21926, 14289, 14129, 751864	393	67	19708	5.98777	0.595692	0.0411552	0.0406592
GO:2000352~negative regulation of endothelial cell apoptotic process	6	1.38249	0.000392588	99571, 14161, 18787, 15894, 110135, 56636	393	32	19708	9.40267	0.62369	0.0419917	0.0414855
GO:0090277~positive regulation of peptide hormone secretion	4	0.921659	0.000406	99571, 14161, 110135, 276952	393	8	19708	25.0738	0.63605	0.0419917	0.0414855
GO:0006952~defense response	11	2.53456	0.000421772	21897, 14825, 20310, 18054, 55985, 24088, 17329, 21926, 12796, 17523, 21822	393	137	19708	4.02645	0.650067	0.0419917	0.0414855
KEGG Pathways (FDR<0.05)
Term	Count	%	PValue	Genes	List Total	Pop Hits	Pop Total	Fold Enrichment	Bonferroni	Benjamini	FDR
mmu04060:Cytokine-cytokine receptor interaction	22	5.06912	7.25864e-07	242700, 20310, 14562, 16323, 20296, 16177, 21926, 20306, 20304, 12768, 14825, 12504, 27279, 55985, 230828, 17329, 16326, 56708, 12772, 16324, 18414, 18119	189	292	8977	3.57857	0.000198141	0.000198161	0.000190176
mmu05146:Amoebiasis	12	2.76498	1.36659e-05	226421, 16780, 14825, 20310, 16409, 24088, 16177, 21926, 16776, 13035, 432530, 230558	189	107	8977	5.32681	0.00372386	0.00186539	0.00179023
mmu04668:TNF signaling pathway	12	2.76498	2.2992e-05	17387, 12051, 14825, 12702, 20310, 15894, 17395, 20296, 231991, 21926, 26415, 20304	189	113	8977	5.04397	0.00625722	0.00188331	0.00180743
mmu04061:Viral protein interaction with cytokine and cytokine receptor	11	2.53456	2.75943e-05	12768, 14825, 20310, 55985, 20296, 17329, 230828, 21926, 12772, 20306, 20304	189	95	8977	5.49969	0.00750504	0.00188331	0.00180743
mmu04657:IL-17 signaling pathway	10	2.30415	0.00013525	16819, 20202, 14825, 20201, 20310, 17395, 20296, 21926, 20306, 26415	189	93	8977	5.10724	0.0362522	0.00615385	0.0059059
mmu04610:Complement and coagulation cascades	10	2.30415	0.00013525	625018, 99571, 14161, 18787, 16409, 110135, 18793, 20704, 232345, 230558	189	93	8977	5.10724	0.0362522	0.00615385	0.0059059
mmu04550:Signaling pathways regulating pluripotency of stem cells	11	2.53456	0.000695154	22418, 16323, 21386, 20482, 16326, 16324, 12006, 15902, 15901, 26415, 18119	189	140	8977	3.73193	0.172911	0.027111	0.0260186
mmu04620:Toll-like receptor signaling pathway	9	2.07373	0.00114692	21897, 54123, 225471, 24088, 17329, 21926, 16803, 26415, 20304	189	100	8977	4.27476	0.268961	0.0391386	0.0375616
mmu04380:Osteoclast differentiation	10	2.30415	0.00143208	12702, 83433, 100038947, 16177, 320832, 21926, 18729, 26415, 14129, 751864	189	128	8977	3.71073	0.32378	0.0434396	0.0416893
Metasacpae
GroupID	Category	Term	Description	LogP	Log(q-value)	InTerm_InList	Genes	Symbols
1_Summary	GO Biological Processes	GO:0006954	inflammatory response	-14.0101	-9.7423	42/509	11551,12654,12655,12768,12772,12796,13009,14129,14289,14825,15439,15894,16177,16409,16427,16803,17329,18405,18406,18489,20201,20202,20208,20209,20210,20296,20304,20306,20310,20716,21857,21897,21926,24088,27226,50701,55985,83433,107221,225471,384059,432530	Adra2a,Chil1,Chil3,Ccr1,Ccr2,Camp,Csrp3,Fcgr1,Fpr2,Cxcl1,Hp,Icam1,Il1r1,Itgam,Itih4,Lbp,Cxcl9,Orm1,Orm2,Reg3b,S100a8,S100a9,Saa1,Saa2,Saa3,Ccl2,Ccl5,Ccl7,Cxcl2,Serpina3n,Timp1,Tlr1,Tnf,Tlr2,Pla2g7,Elane,Cxcl13,Trem2,Ffar4,Ticam2,Tlr12,Adcy1
1_Member	GO Biological Processes	GO:0006954	inflammatory response	-14.0101	-9.7423	42/509	11551,12654,12655,12768,12772,12796,13009,14129,14289,14825,15439,15894,16177,16409,16427,16803,17329,18405,18406,18489,20201,20202,20208,20209,20210,20296,20304,20306,20310,20716,21857,21897,21926,24088,27226,50701,55985,83433,107221,225471,384059,432530	Adra2a,Chil1,Chil3,Ccr1,Ccr2,Camp,Csrp3,Fcgr1,Fpr2,Cxcl1,Hp,Icam1,Il1r1,Itgam,Itih4,Lbp,Cxcl9,Orm1,Orm2,Reg3b,S100a8,S100a9,Saa1,Saa2,Saa3,Ccl2,Ccl5,Ccl7,Cxcl2,Serpina3n,Timp1,Tlr1,Tnf,Tlr2,Pla2g7,Elane,Cxcl13,Trem2,Ffar4,Ticam2,Tlr12,Adcy1
1_Member	GO Biological Processes	GO:0002526	acute inflammatory response	-11.1241	-7.3334	15/70	11551,14129,14825,15439,15894,16427,16803,18405,18406,18489,20208,20209,20210,20716,50701	Adra2a,Fcgr1,Cxcl1,Hp,Icam1,Itih4,Lbp,Orm1,Orm2,Reg3b,Saa1,Saa2,Saa3,Serpina3n,Elane
1_Member	GO Biological Processes	GO:0006953	acute-phase response	-9.3654	-5.94272	10/32	15439,16427,16803,18405,18406,18489,20208,20209,20210,20716	Hp,Itih4,Lbp,Orm1,Orm2,Reg3b,Saa1,Saa2,Saa3,Serpina3n
2_Summary	GO Biological Processes	GO:0050900	leukocyte migration	-11.3793	-7.41253	25/223	12768,12772,13035,14825,15894,16409,16803,17329,17395,19152,20201,20202,20209,20296,20304,20306,20310,20343,21926,50701,55985,64095,68891,245195,378425,83433,12504,14562,16177,16323,16324,16326,18119,18414,27279,56708,230828,242700,20210,23960,23962,54123,73914,213002,18787,27226,22418,11806,13638,14289,16776,18205,21367,237847,269116,14191,320129,432530,12527,17387,54140,107221,110893,11551,1155…	Ccr1,Ccr2,Ctsg,Cxcl1,Icam1,Itgam,Lbp,Cxcl9,Mmp9,Prtn3,S100a8,S100a9,Saa2,Ccl2,Ccl5,Ccl7,Cxcl2,Sell,Tnf,Elane,Cxcl13,Gpr35,Cd177,Retnlg,Nlrp12,Trem2,Cd4,Gdf3,Il1r1,Inhba,Inhbb,Inhbe,Nodal,Osmr,Tnfrsf12a,Clcf1,Il22ra1,Ifnlr1,Saa3,Oas1g,Oasl2,Irf7,Irak3,Ifitm6,Serpine1,Pla2g7,Wnt5a,Apoa1,Efna3,Fpr2,Lama5,Ntf3,Cntn2,Rtn4rl1,Nfasc,Fgr,Grk3,Adcy1,Cd9,Mmp14,Avpr1a,Ffar4,Slc8a3,Adra2a,Adrb3,Chrm3,Sstr2
2_Member	GO Biological Processes	GO:0050900	leukocyte migration	-11.3793	-7.41253	25/223	12768,12772,13035,14825,15894,16409,16803,17329,17395,19152,20201,20202,20209,20296,20304,20306,20310,20343,21926,50701,55985,64095,68891,245195,378425	Ccr1,Ccr2,Ctsg,Cxcl1,Icam1,Itgam,Lbp,Cxcl9,Mmp9,Prtn3,S100a8,S100a9,Saa2,Ccl2,Ccl5,Ccl7,Cxcl2,Sell,Tnf,Elane,Cxcl13,Gpr35,Cd177,Retnlg,Nlrp12
2_Member	GO Biological Processes	GO:0097529	myeloid leukocyte migration	-9.12008	-5.75539	17/127	12772,13035,14825,16409,17329,19152,20201,20202,20209,20296,20304,20306,20310,55985,64095,68891,245195	Ccr2,Ctsg,Cxcl1,Itgam,Cxcl9,Prtn3,S100a8,S100a9,Saa2,Ccl2,Ccl5,Ccl7,Cxcl2,Cxcl13,Gpr35,Cd177,Retnlg
2_Member	GO Biological Processes	GO:0030595	leukocyte chemotaxis	-8.60333	-5.33555	17/137	12768,12772,13035,14825,16409,16803,17329,20201,20202,20209,20296,20304,20306,20310,55985,64095,245195	Ccr1,Ccr2,Ctsg,Cxcl1,Itgam,Lbp,Cxcl9,S100a8,S100a9,Saa2,Ccl2,Ccl5,Ccl7,Cxcl2,Cxcl13,Gpr35,Retnlg
2_Member	GO Biological Processes	GO:0070098	chemokine-mediated signaling pathway	-7.8048	-4.68314	11/57	12768,12772,14825,17329,20296,20304,20306,20310,55985,64095,83433	Ccr1,Ccr2,Cxcl1,Cxcl9,Ccl2,Ccl5,Ccl7,Cxcl2,Cxcl13,Gpr35,Trem2
2_Member	GO Biological Processes	GO:1990868	response to chemokine	-7.04039	-4.11503	11/67	12768,12772,14825,17329,20296,20304,20306,20310,55985,64095,83433	Ccr1,Ccr2,Cxcl1,Cxcl9,Ccl2,Ccl5,Ccl7,Cxcl2,Cxcl13,Gpr35,Trem2
2_Member	GO Biological Processes	GO:1990869	cellular response to chemokine	-7.04039	-4.11503	11/67	12768,12772,14825,17329,20296,20304,20306,20310,55985,64095,83433	Ccr1,Ccr2,Cxcl1,Cxcl9,Ccl2,Ccl5,Ccl7,Cxcl2,Cxcl13,Gpr35,Trem2
2_Member	KEGG Pathway	mmu04060	Cytokine-cytokine receptor interaction	-6.87391	-4.00406	22/292	12504,12768,12772,14562,14825,16177,16323,16324,16326,17329,18119,18414,20296,20304,20306,20310,21926,27279,55985,56708,230828,242700	Cd4,Ccr1,Ccr2,Gdf3,Cxcl1,Il1r1,Inhba,Inhbb,Inhbe,Cxcl9,Nodal,Osmr,Ccl2,Ccl5,Ccl7,Cxcl2,Tnf,Tnfrsf12a,Cxcl13,Clcf1,Il22ra1,Ifnlr1
2_Member	GO Biological Processes	GO:1990266	neutrophil migration	-6.75956	-3.92314	12/87	14825,16409,17329,19152,20201,20202,20296,20304,20306,20310,55985,68891	Cxcl1,Itgam,Cxcl9,Prtn3,S100a8,S100a9,Ccl2,Ccl5,Ccl7,Cxcl2,Cxcl13,Cd177
2_Member	GO Biological Processes	GO:0060326	cell chemotaxis	-6.57995	-3.80353	18/209	12768,12772,13035,14825,16409,16803,17329,20201,20202,20209,20210,20296,20304,20306,20310,55985,64095,245195	Ccr1,Ccr2,Ctsg,Cxcl1,Itgam,Lbp,Cxcl9,S100a8,S100a9,Saa2,Saa3,Ccl2,Ccl5,Ccl7,Cxcl2,Cxcl13,Gpr35,Retnlg
2_Member	GO Biological Processes	GO:0019221	cytokine-mediated signaling pathway	-6.33092	-3.65421	22/314	12504,12768,12772,14825,16177,17329,18414,20296,20304,20306,20310,21926,23960,23962,54123,55985,64095,73914,83433,213002,230828,242700	Cd4,Ccr1,Ccr2,Cxcl1,Il1r1,Cxcl9,Osmr,Ccl2,Ccl5,Ccl7,Cxcl2,Tnf,Oas1g,Oasl2,Irf7,Cxcl13,Gpr35,Irak3,Trem2,Ifitm6,Il22ra1,Ifnlr1
2_Member	GO Biological Processes	GO:0097530	granulocyte migration	-6.18532	-3.54078	12/98	14825,16409,17329,19152,20201,20202,20296,20304,20306,20310,55985,68891	Cxcl1,Itgam,Cxcl9,Prtn3,S100a8,S100a9,Ccl2,Ccl5,Ccl7,Cxcl2,Cxcl13,Cd177
2_Member	GO Biological Processes	GO:0030593	neutrophil chemotaxis	-5.64629	-3.11888	10/74	14825,16409,17329,20201,20202,20296,20304,20306,20310,55985	Cxcl1,Itgam,Cxcl9,S100a8,S100a9,Ccl2,Ccl5,Ccl7,Cxcl2,Cxcl13
2_Member	KEGG Pathway	mmu04061	Viral protein interaction with cytokine and cytokine receptor	-5.47609	-2.99364	11/95	12768,12772,14825,17329,20296,20304,20306,20310,21926,55985,230828	Ccr1,Ccr2,Cxcl1,Cxcl9,Ccl2,Ccl5,Ccl7,Cxcl2,Tnf,Cxcl13,Il22ra1
2_Member	GO Biological Processes	GO:0090026	positive regulation of monocyte chemotaxis	-5.43549	-2.9601	6/22	12768,12772,18787,20296,20304,27226	Ccr1,Ccr2,Serpine1,Ccl2,Ccl5,Pla2g7
2_Member	GO Biological Processes	GO:1901623	regulation of lymphocyte chemotaxis	-5.31163	-2.87045	6/23	12772,20296,20304,20306,22418,55985	Ccr2,Ccl2,Ccl5,Ccl7,Wnt5a,Cxcl13
2_Member	GO Biological Processes	GO:0002690	positive regulation of leukocyte chemotaxis	-5.29938	-2.87045	11/99	12768,12772,16803,18787,20296,20304,20306,20343,22418,27226,55985	Ccr1,Ccr2,Lbp,Serpine1,Ccl2,Ccl5,Ccl7,Sell,Wnt5a,Pla2g7,Cxcl13
2_Member	GO Biological Processes	GO:0071621	granulocyte chemotaxis	-5.2833	-2.86062	10/81	14825,16409,17329,20201,20202,20296,20304,20306,20310,55985	Cxcl1,Itgam,Cxcl9,S100a8,S100a9,Ccl2,Ccl5,Ccl7,Cxcl2,Cxcl13
2_Member	GO Biological Processes	GO:0006935	chemotaxis	-5.23842	-2.82797	27/511	11806,12768,12772,13035,13638,14289,14825,16409,16776,16803,17329,18205,20201,20202,20209,20210,20296,20304,20306,20310,21367,22418,55985,64095,237847,245195,269116	Apoa1,Ccr1,Ccr2,Ctsg,Efna3,Fpr2,Cxcl1,Itgam,Lama5,Lbp,Cxcl9,Ntf3,S100a8,S100a9,Saa2,Saa3,Ccl2,Ccl5,Ccl7,Cxcl2,Cntn2,Wnt5a,Cxcl13,Gpr35,Rtn4rl1,Retnlg,Nfasc
2_Member	GO Biological Processes	GO:0042330	taxis	-5.20746	-2.80365	27/513	11806,12768,12772,13035,13638,14289,14825,16409,16776,16803,17329,18205,20201,20202,20209,20210,20296,20304,20306,20310,21367,22418,55985,64095,237847,245195,269116	Apoa1,Ccr1,Ccr2,Ctsg,Efna3,Fpr2,Cxcl1,Itgam,Lama5,Lbp,Cxcl9,Ntf3,S100a8,S100a9,Saa2,Saa3,Ccl2,Ccl5,Ccl7,Cxcl2,Cntn2,Wnt5a,Cxcl13,Gpr35,Rtn4rl1,Retnlg,Nfasc
2_Member	GO Biological Processes	GO:0071677	positive regulation of mononuclear cell migration	-5.00916	-2.63901	9/69	12768,12772,18787,20296,20304,20306,22418,27226,55985	Ccr1,Ccr2,Serpine1,Ccl2,Ccl5,Ccl7,Wnt5a,Pla2g7,Cxcl13
2_Member	GO Biological Processes	GO:0050921	positive regulation of chemotaxis	-4.9149	-2.5714	13/151	12768,12772,16803,18205,18787,20296,20304,20306,20343,22418,27226,55985,83433	Ccr1,Ccr2,Lbp,Ntf3,Serpine1,Ccl2,Ccl5,Ccl7,Sell,Wnt5a,Pla2g7,Cxcl13,Trem2
2_Member	GO Biological Processes	GO:0071674	mononuclear cell migration	-4.78453	-2.48684	10/92	12772,13035,15894,20209,20296,20304,20306,55985,245195,378425	Ccr2,Ctsg,Icam1,Saa2,Ccl2,Ccl5,Ccl7,Cxcl13,Retnlg,Nlrp12
2_Member	GO Biological Processes	GO:0140131	positive regulation of lymphocyte chemotaxis	-4.64981	-2.38203	5/18	12772,20304,20306,22418,55985	Ccr2,Ccl5,Ccl7,Wnt5a,Cxcl13
2_Member	GO Biological Processes	GO:0090025	regulation of monocyte chemotaxis	-4.59398	-2.33479	6/30	12768,12772,18787,20296,20304,27226	Ccr1,Ccr2,Serpine1,Ccl2,Ccl5,Pla2g7
2_Member	GO Biological Processes	GO:0002688	regulation of leukocyte chemotaxis	-4.3028	-2.08423	11/126	12768,12772,16803,18787,20296,20304,20306,20343,22418,27226,55985	Ccr1,Ccr2,Lbp,Serpine1,Ccl2,Ccl5,Ccl7,Sell,Wnt5a,Pla2g7,Cxcl13
2_Member	GO Biological Processes	GO:2000501	regulation of natural killer cell chemotaxis	-3.80864	-1.71405	3/6	20296,20304,20306	Ccl2,Ccl5,Ccl7
2_Member	GO Biological Processes	GO:0048247	lymphocyte chemotaxis	-3.79599	-1.70577	6/41	12772,20209,20296,20304,20306,55985	Ccr2,Saa2,Ccl2,Ccl5,Ccl7,Cxcl13
2_Member	GO Biological Processes	GO:0010820	positive regulation of T cell chemotaxis	-3.73024	-1.65558	4/15	12772,20304,22418,55985	Ccr2,Ccl5,Wnt5a,Cxcl13
2_Member	GO Biological Processes	GO:0010819	regulation of T cell chemotaxis	-3.61224	-1.55665	4/16	12772,20304,22418,55985	Ccr2,Ccl5,Wnt5a,Cxcl13
2_Member	GO Biological Processes	GO:0072676	lymphocyte migration	-3.48581	-1.45608	7/65	12772,15894,20209,20296,20304,20306,55985	Ccr2,Icam1,Saa2,Ccl2,Ccl5,Ccl7,Cxcl13
2_Member	GO Biological Processes	GO:0072683	T cell extravasation	-3.37457	-1.37396	3/8	15894,20296,20304	Icam1,Ccl2,Ccl5
2_Member	KEGG Pathway	mmu04062	Chemokine signaling pathway	-3.2643	-1.29755	12/192	12768,12772,14191,14825,17329,20296,20304,20306,20310,55985,320129,432530	Ccr1,Ccr2,Fgr,Cxcl1,Cxcl9,Ccl2,Ccl5,Ccl7,Cxcl2,Cxcl13,Grk3,Adcy1
2_Member	GO Biological Processes	GO:0002548	monocyte chemotaxis	-3.25344	-1.28929	5/34	12772,13035,20296,20304,20306	Ccr2,Ctsg,Ccl2,Ccl5,Ccl7
2_Member	Reactome Gene Sets	R-MMU-380108	Chemokine receptors bind chemokines	-3.17619	-1.24286	6/53	14825,17329,20304,20306,20310,55985	Cxcl1,Cxcl9,Ccl5,Ccl7,Cxcl2,Cxcl13
2_Member	GO Biological Processes	GO:0071675	regulation of mononuclear cell migration	-3.16056	-1.23322	9/119	12768,12772,18787,20296,20304,20306,22418,27226,55985	Ccr1,Ccr2,Serpine1,Ccl2,Ccl5,Ccl7,Wnt5a,Pla2g7,Cxcl13
2_Member	GO Biological Processes	GO:0031663	lipopolysaccharide-mediated signaling pathway	-3.13589	-1.21094	5/36	16803,20296,20304,21926,83433	Lbp,Ccl2,Ccl5,Tnf,Trem2
2_Member	GO Biological Processes	GO:0050920	regulation of chemotaxis	-3.0609	-1.15993	13/231	12768,12772,16803,18205,18787,20296,20304,20306,20343,22418,27226,55985,83433	Ccr1,Ccr2,Lbp,Ntf3,Serpine1,Ccl2,Ccl5,Ccl7,Sell,Wnt5a,Pla2g7,Cxcl13,Trem2
2_Member	GO Biological Processes	GO:2000403	positive regulation of lymphocyte migration	-2.97346	-1.09837	5/39	12772,20304,20306,22418,55985	Ccr2,Ccl5,Ccl7,Wnt5a,Cxcl13
2_Member	WikiPathways	WP2292	Chemokine signaling pathway	-2.93879	-1.07241	11/181	12768,12772,14191,14825,17329,20296,20304,20306,20310,55985,432530	Ccr1,Ccr2,Fgr,Cxcl1,Cxcl9,Ccl2,Ccl5,Ccl7,Cxcl2,Cxcl13,Adcy1
2_Member	GO Biological Processes	GO:0072678	T cell migration	-2.83249	-1.00404	4/25	12772,15894,20296,20304	Ccr2,Icam1,Ccl2,Ccl5
2_Member	GO Biological Processes	GO:2000401	regulation of lymphocyte migration	-2.74275	-0.938857	6/64	12772,20296,20304,20306,22418,55985	Ccr2,Ccl2,Ccl5,Ccl7,Wnt5a,Cxcl13
2_Member	GO Biological Processes	GO:1905521	regulation of macrophage migration	-2.68956	-0.907503	5/45	12527,17387,20296,20304,83433	Cd9,Mmp14,Ccl2,Ccl5,Trem2
2_Member	GO Biological Processes	GO:0007204	positive regulation of cytosolic calcium ion concentration	-2.59276	-0.835521	12/230	12504,12768,12772,14289,14825,20209,20310,54140,55985,64095,107221,110893	Cd4,Ccr1,Ccr2,Fpr2,Cxcl1,Saa2,Cxcl2,Avpr1a,Cxcl13,Gpr35,Ffar4,Slc8a3
2_Member	GO Biological Processes	GO:1905523	positive regulation of macrophage migration	-2.47804	-0.762929	4/31	17387,20296,20304,83433	Mmp14,Ccl2,Ccl5,Trem2
2_Member	GO Biological Processes	GO:0048245	eosinophil chemotaxis	-2.34883	-0.677643	3/17	20296,20304,20306	Ccl2,Ccl5,Ccl7
2_Member	GO Biological Processes	GO:2000406	positive regulation of T cell migration	-2.33016	-0.668757	4/34	12772,20304,22418,55985	Ccr2,Ccl5,Wnt5a,Cxcl13
2_Member	GO Biological Processes	GO:0072677	eosinophil migration	-2.27612	-0.627433	3/18	20296,20304,20306	Ccl2,Ccl5,Ccl7
2_Member	Reactome Gene Sets	R-MMU-373076	Class A/1 (Rhodopsin-like receptors)	-2.08704	-0.488583	13/300	11551,11556,12671,14289,14825,17329,20304,20306,20310,20606,54140,55985,64095	Adra2a,Adrb3,Chrm3,Fpr2,Cxcl1,Cxcl9,Ccl5,Ccl7,Cxcl2,Sstr2,Avpr1a,Cxcl13,Gpr35
3_Summary	Reactome Gene Sets	R-MMU-6798695	Neutrophil degranulation	-10.3021	-6.6364	36/502	12654,12796,13035,14191,14289,14825,15439,16592,16819,17002,17394,17395,17474,17523,18405,18406,18793,19152,20201,20202,20310,20343,20972,23845,24088,50701,50770,56016,56318,67862,68891,69189,104009,238393,269116,751864	Chil1,Camp,Ctsg,Fgr,Fpr2,Cxcl1,Hp,Fabp5,Lcn2,Ltf,Mmp8,Mmp9,Clec4d,Mpo,Orm1,Orm2,Plaur,Prtn3,S100a8,S100a9,Cxcl2,Sell,Syngr1,Clec5a,Tlr2,Elane,Atp11a,Hebp2,Acpp,2310033P09Rik,Cd177,Mcemp1,Qsox1,Serpina3f,Nfasc,Gm9733
3_Member	Reactome Gene Sets	R-MMU-6798695	Neutrophil degranulation	-10.3021	-6.6364	36/502	12654,12796,13035,14191,14289,14825,15439,16592,16819,17002,17394,17395,17474,17523,18405,18406,18793,19152,20201,20202,20310,20343,20972,23845,24088,50701,50770,56016,56318,67862,68891,69189,104009,238393,269116,751864	Chil1,Camp,Ctsg,Fgr,Fpr2,Cxcl1,Hp,Fabp5,Lcn2,Ltf,Mmp8,Mmp9,Clec4d,Mpo,Orm1,Orm2,Plaur,Prtn3,S100a8,S100a9,Cxcl2,Sell,Syngr1,Clec5a,Tlr2,Elane,Atp11a,Hebp2,Acpp,2310033P09Rik,Cd177,Mcemp1,Qsox1,Serpina3f,Nfasc,Gm9733
4_Summary	GO Biological Processes	GO:0001819	positive regulation of cytokine production	-10.1575	-6.58865	36/508	11551,12051,12394,12654,12655,12772,12796,14191,16177,16803,16956,17196,17394,18106,18119,18787,18985,20209,20296,20304,21897,21926,22418,23845,23960,24088,26415,50701,53314,54123,69573,73914,83433,100689,225471,226421,11806,16324,17002,26888,93695,96875,107221,269799,378425,14129,20201,20202,12702,12768,14825,15458,18143,56708,232345,242700,18205,20306,20343,27226,55985,13035,17329,20310,16323,2…	Adra2a,Bcl3,Runx1,Chil1,Chil3,Ccr2,Camp,Fgr,Il1r1,Lbp,Lpl,Mbp,Mmp8,Cd244a,Nodal,Serpine1,Pou2af1,Saa2,Ccl2,Ccl5,Tlr1,Tnf,Wnt5a,Clec5a,Oas1g,Tlr2,Mapk13,Elane,Batf,Irf7,Hilpda,Irak3,Trem2,Spon2,Ticam2,Rab7b,Apoa1,Inhbb,Ltf,Clec4a2,Gpnmb,Prg4,Ffar4,Clec4a1,Nlrp12,Fcgr1,S100a8,S100a9,Socs3,Ccr1,Cxcl1,Hpx,Npas2,Clcf1,A2m,Ifnlr1,Ntf3,Ccl7,Sell,Pla2g7,Cxcl13,Ctsg,Cxcl9,Cxcl2,Inhba,Sstr2,Sox9,Insig2,Ser…
4_Member	GO Biological Processes	GO:0001819	positive regulation of cytokine production	-10.1575	-6.58865	36/508	11551,12051,12394,12654,12655,12772,12796,14191,16177,16803,16956,17196,17394,18106,18119,18787,18985,20209,20296,20304,21897,21926,22418,23845,23960,24088,26415,50701,53314,54123,69573,73914,83433,100689,225471,226421	Adra2a,Bcl3,Runx1,Chil1,Chil3,Ccr2,Camp,Fgr,Il1r1,Lbp,Lpl,Mbp,Mmp8,Cd244a,Nodal,Serpine1,Pou2af1,Saa2,Ccl2,Ccl5,Tlr1,Tnf,Wnt5a,Clec5a,Oas1g,Tlr2,Mapk13,Elane,Batf,Irf7,Hilpda,Irak3,Trem2,Spon2,Ticam2,Rab7b
4_Member	GO Biological Processes	GO:0001817	regulation of cytokine production	-9.49813	-6.0085	45/786	11551,11806,12051,12394,12654,12655,12772,12796,14191,16177,16324,16803,16956,17002,17196,17394,18106,18119,18787,18985,20209,20296,20304,21897,21926,22418,23845,23960,24088,26415,26888,50701,53314,54123,69573,73914,83433,93695,96875,100689,107221,225471,226421,269799,378425	Adra2a,Apoa1,Bcl3,Runx1,Chil1,Chil3,Ccr2,Camp,Fgr,Il1r1,Inhbb,Lbp,Lpl,Ltf,Mbp,Mmp8,Cd244a,Nodal,Serpine1,Pou2af1,Saa2,Ccl2,Ccl5,Tlr1,Tnf,Wnt5a,Clec5a,Oas1g,Tlr2,Mapk13,Clec4a2,Elane,Batf,Irf7,Hilpda,Irak3,Trem2,Gpnmb,Prg4,Spon2,Ffar4,Ticam2,Rab7b,Clec4a1,Nlrp12
4_Member	GO Biological Processes	GO:0032675	regulation of interleukin-6 production	-7.25903	-4.27	17/168	16803,16956,17196,17394,18985,21897,21926,22418,24088,26415,73914,83433,96875,100689,225471,226421,378425	Lbp,Lpl,Mbp,Mmp8,Pou2af1,Tlr1,Tnf,Wnt5a,Tlr2,Mapk13,Irak3,Trem2,Prg4,Spon2,Ticam2,Rab7b,Nlrp12
4_Member	GO Biological Processes	GO:0032680	regulation of tumor necrosis factor production	-6.64856	-3.8579	17/185	12051,12772,16803,16956,17002,17394,20296,21897,22418,23960,24088,26888,73914,83433,93695,100689,269799	Bcl3,Ccr2,Lbp,Lpl,Ltf,Mmp8,Ccl2,Tlr1,Wnt5a,Oas1g,Tlr2,Clec4a2,Irak3,Trem2,Gpnmb,Spon2,Clec4a1
4_Member	GO Biological Processes	GO:1903555	regulation of tumor necrosis factor superfamily cytokine production	-6.54831	-3.79358	17/188	12051,12772,16803,16956,17002,17394,20296,21897,22418,23960,24088,26888,73914,83433,93695,100689,269799	Bcl3,Ccr2,Lbp,Lpl,Ltf,Mmp8,Ccl2,Tlr1,Wnt5a,Oas1g,Tlr2,Clec4a2,Irak3,Trem2,Gpnmb,Spon2,Clec4a1
4_Member	GO Biological Processes	GO:0032755	positive regulation of interleukin-6 production	-6.51623	-3.77993	13/109	16803,16956,17196,17394,18985,21897,21926,22418,24088,26415,100689,225471,226421	Lbp,Lpl,Mbp,Mmp8,Pou2af1,Tlr1,Tnf,Wnt5a,Tlr2,Mapk13,Spon2,Ticam2,Rab7b
4_Member	GO Biological Processes	GO:0050729	positive regulation of inflammatory response	-5.00938	-2.63901	13/148	12772,14129,16803,16956,17394,18787,20201,20202,20304,21926,22418,24088,83433	Ccr2,Fcgr1,Lbp,Lpl,Mmp8,Serpine1,S100a8,S100a9,Ccl5,Tnf,Wnt5a,Tlr2,Trem2
4_Member	GO Biological Processes	GO:0031347	regulation of defense response	-4.33519	-2.11274	29/640	11806,12702,12768,12772,14129,14191,14825,15458,16177,16803,16956,17394,18143,18787,20201,20202,20304,21926,22418,23960,24088,54123,56708,73914,83433,107221,232345,242700,378425	Apoa1,Socs3,Ccr1,Ccr2,Fcgr1,Fgr,Cxcl1,Hpx,Il1r1,Lbp,Lpl,Mmp8,Npas2,Serpine1,S100a8,S100a9,Ccl5,Tnf,Wnt5a,Oas1g,Tlr2,Irf7,Clcf1,Irak3,Trem2,Ffar4,A2m,Ifnlr1,Nlrp12
4_Member	GO Biological Processes	GO:0032103	positive regulation of response to external stimulus	-4.17794	-1.98204	23/460	12768,12772,14129,14825,15458,16803,16956,17394,18205,18787,20201,20202,20296,20304,20306,20343,21926,22418,24088,27226,54123,55985,83433	Ccr1,Ccr2,Fcgr1,Cxcl1,Hpx,Lbp,Lpl,Mmp8,Ntf3,Serpine1,S100a8,S100a9,Ccl2,Ccl5,Ccl7,Sell,Tnf,Wnt5a,Tlr2,Pla2g7,Irf7,Cxcl13,Trem2
4_Member	GO Biological Processes	GO:0032760	positive regulation of tumor necrosis factor production	-4.11083	-1.94254	10/110	12772,16803,16956,17394,20296,21897,22418,23960,24088,100689	Ccr2,Lbp,Lpl,Mmp8,Ccl2,Tlr1,Wnt5a,Oas1g,Tlr2,Spon2
4_Member	GO Biological Processes	GO:1903557	positive regulation of tumor necrosis factor superfamily cytokine production	-4.04468	-1.89084	10/112	12772,16803,16956,17394,20296,21897,22418,23960,24088,100689	Ccr2,Lbp,Lpl,Mmp8,Ccl2,Tlr1,Wnt5a,Oas1g,Tlr2,Spon2
4_Member	GO Biological Processes	GO:0050727	regulation of inflammatory response	-3.9423	-1.80547	19/354	11806,12702,12772,14129,16177,16803,16956,17394,18787,20201,20202,20304,21926,22418,24088,56708,83433,107221,378425	Apoa1,Socs3,Ccr2,Fcgr1,Il1r1,Lbp,Lpl,Mmp8,Serpine1,S100a8,S100a9,Ccl5,Tnf,Wnt5a,Tlr2,Clcf1,Trem2,Ffar4,Nlrp12
4_Member	GO Biological Processes	GO:0031349	positive regulation of defense response	-3.76342	-1.67748	17/306	12772,14129,14825,15458,16803,16956,17394,18143,18787,20201,20202,20304,21926,22418,24088,54123,83433	Ccr2,Fcgr1,Cxcl1,Hpx,Lbp,Lpl,Mmp8,Npas2,Serpine1,S100a8,S100a9,Ccl5,Tnf,Wnt5a,Tlr2,Irf7,Trem2
4_Member	GO Biological Processes	GO:0002237	response to molecule of bacterial origin	-3.40957	-1.40424	19/390	13035,14825,16803,17329,18787,20201,20202,20296,20304,20310,21897,21926,22418,24088,50701,55985,73914,83433,100689	Ctsg,Cxcl1,Lbp,Cxcl9,Serpine1,S100a8,S100a9,Ccl2,Ccl5,Cxcl2,Tlr1,Tnf,Wnt5a,Tlr2,Elane,Cxcl13,Irak3,Trem2,Spon2
4_Member	GO Biological Processes	GO:0071219	cellular response to molecule of bacterial origin	-2.99232	-1.11193	15/295	13035,14825,16803,17329,18787,20296,20304,20310,21897,21926,22418,24088,55985,83433,100689	Ctsg,Cxcl1,Lbp,Cxcl9,Serpine1,Ccl2,Ccl5,Cxcl2,Tlr1,Tnf,Wnt5a,Tlr2,Cxcl13,Trem2,Spon2
4_Member	GO Biological Processes	GO:0071216	cellular response to biotic stimulus	-2.63333	-0.865238	15/321	13035,14825,16803,17329,18787,20296,20304,20310,21897,21926,22418,24088,55985,83433,100689	Ctsg,Cxcl1,Lbp,Cxcl9,Serpine1,Ccl2,Ccl5,Cxcl2,Tlr1,Tnf,Wnt5a,Tlr2,Cxcl13,Trem2,Spon2
4_Member	GO Biological Processes	GO:0032496	response to lipopolysaccharide	-2.45079	-0.739315	16/369	13035,14825,16803,17329,18787,20201,20202,20296,20304,20310,21926,50701,55985,73914,83433,100689	Ctsg,Cxcl1,Lbp,Cxcl9,Serpine1,S100a8,S100a9,Ccl2,Ccl5,Cxcl2,Tnf,Elane,Cxcl13,Irak3,Trem2,Spon2
4_Member	GO Biological Processes	GO:0033993	response to lipid	-2.01829	-0.438932	26/786	12394,13035,14825,16323,16324,16803,16956,17196,17329,18787,20201,20202,20296,20304,20310,20606,20682,21926,24088,50701,55985,72999,73914,83433,100689,331535	Runx1,Ctsg,Cxcl1,Inhba,Inhbb,Lbp,Lpl,Mbp,Cxcl9,Serpine1,S100a8,S100a9,Ccl2,Ccl5,Cxcl2,Sstr2,Sox9,Tnf,Tlr2,Elane,Cxcl13,Insig2,Irak3,Trem2,Spon2,Serpina7
5_Summary	Reactome Gene Sets	R-MMU-5686938	Regulation of TLR by endogenous ligand	-8.80014	-5.4866	8/19	14161,16803,20201,20202,21897,24088,99571,110135,16409,20296,21926,225471,11806,17196,15894,18787,56636,18793,20704,230558,232345,625018,79201,19152,68891,20482,100689,11551,12527,27279,54123,237868,237847,16402,16776,16780,21367,53867,56013,114249,13035,56193,12671,54140,194231,13009,14168,16518,19736,70729,11556,58994	Fga,Lbp,S100a8,S100a9,Tlr1,Tlr2,Fgg,Fgb,Itgam,Ccl2,Tnf,Ticam2,Apoa1,Mbp,Icam1,Serpine1,Fgf21,Plaur,Serpina1e,C8a,A2m,C4a,Tnfrsf23,Prtn3,Cd177,Skil,Spon2,Adra2a,Cd9,Tnfrsf12a,Irf7,Sarm1,Rtn4rl1,Itga5,Lama5,Lamb3,Cntn2,Col5a3,Srcin1,Npnt,Ctsg,Plek,Chrm3,Avpr1a,Cnksr1,Csrp3,Fgf13,Kcnj2,Rgs4,Nos1ap,Adrb3,Smpd3
5_Member	Reactome Gene Sets	R-MMU-5686938	Regulation of TLR by endogenous ligand	-8.80014	-5.4866	8/19	14161,16803,20201,20202,21897,24088,99571,110135	Fga,Lbp,S100a8,S100a9,Tlr1,Tlr2,Fgg,Fgb
5_Member	WikiPathways	WP5128	Fibrin complement receptor 3 signaling pathway	-5.62171	-3.10211	8/44	14161,16409,16803,20296,21926,99571,110135,225471	Fga,Itgam,Lbp,Ccl2,Tnf,Fgg,Fgb,Ticam2
5_Member	GO Biological Processes	GO:0034114	regulation of heterotypic cell-cell adhesion	-5.08234	-2.70105	6/25	11806,14161,17196,21926,99571,110135	Apoa1,Fga,Mbp,Tnf,Fgg,Fgb
5_Member	GO Biological Processes	GO:2000351	regulation of endothelial cell apoptotic process	-4.99143	-2.63213	8/53	14161,15894,18787,20296,21926,56636,99571,110135	Fga,Icam1,Serpine1,Ccl2,Tnf,Fgf21,Fgg,Fgb
5_Member	KEGG Pathway	mmu04610	Complement and coagulation cascades	-4.74289	-2.45738	10/93	14161,16409,18787,18793,20704,99571,110135,230558,232345,625018	Fga,Itgam,Serpine1,Plaur,Serpina1e,Fgg,Fgb,C8a,A2m,C4a
5_Member	GO Biological Processes	GO:2000352	negative regulation of endothelial cell apoptotic process	-4.50795	-2.26136	6/31	14161,15894,18787,56636,99571,110135	Fga,Icam1,Serpine1,Fgf21,Fgg,Fgb
5_Member	GO Biological Processes	GO:1902042	negative regulation of extrinsic apoptotic signaling pathway via death domain receptors	-4.42518	-2.19082	6/32	14161,15894,18787,79201,99571,110135	Fga,Icam1,Serpine1,Tnfrsf23,Fgg,Fgb
5_Member	Reactome Gene Sets	R-MMU-140875	Common Pathway of Fibrin Clot Formation	-4.29581	-2.08111	5/21	14161,19152,68891,99571,110135	Fga,Prtn3,Cd177,Fgg,Fgb
5_Member	Reactome Gene Sets	R-MMU-140877	Formation of Fibrin Clot (Clotting Cascade)	-4.12242	-1.94254	6/36	14161,19152,68891,99571,110135,232345	Fga,Prtn3,Cd177,Fgg,Fgb,A2m
5_Member	GO Biological Processes	GO:1902041	regulation of extrinsic apoptotic signaling pathway via death domain receptors	-4.10468	-1.94254	7/52	14161,15894,18787,20482,79201,99571,110135	Fga,Icam1,Serpine1,Skil,Tnfrsf23,Fgg,Fgb
5_Member	GO Biological Processes	GO:0043152	induction of bacterial agglutination	-4.10312	-1.94254	3/5	14161,100689,110135	Fga,Spon2,Fgb
5_Member	GO Biological Processes	GO:0061041	regulation of wound healing	-3.9725	-1.83183	11/137	11551,12527,14161,18787,18793,20202,20296,21926,27279,99571,110135	Adra2a,Cd9,Fga,Serpine1,Plaur,S100a9,Ccl2,Tnf,Tnfrsf12a,Fgg,Fgb
5_Member	GO Biological Processes	GO:0034116	positive regulation of heterotypic cell-cell adhesion	-3.85799	-1.75456	4/14	14161,21926,99571,110135	Fga,Tnf,Fgg,Fgb
5_Member	Reactome Gene Sets	R-MMU-168898	Toll-like Receptor Cascades	-3.62083	-1.55987	10/126	14161,16803,20201,20202,21897,24088,54123,99571,110135,237868	Fga,Lbp,S100a8,S100a9,Tlr1,Tlr2,Irf7,Fgg,Fgb,Sarm1
5_Member	GO Biological Processes	GO:1903034	regulation of response to wounding	-3.56199	-1.52466	12/178	11551,12527,14161,18787,18793,20202,20296,21926,27279,99571,110135,237847	Adra2a,Cd9,Fga,Serpine1,Plaur,S100a9,Ccl2,Tnf,Tnfrsf12a,Fgg,Fgb,Rtn4rl1
5_Member	GO Biological Processes	GO:0031589	cell-substrate adhesion	-3.34617	-1.35485	12/188	14161,16402,16409,16776,16780,21367,27279,53867,56013,99571,110135,114249	Fga,Itga5,Itgam,Lama5,Lamb3,Cntn2,Tnfrsf12a,Col5a3,Srcin1,Fgg,Fgb,Npnt
5_Member	GO Biological Processes	GO:0030193	regulation of blood coagulation	-3.24957	-1.28929	7/71	12527,14161,18787,18793,20202,99571,110135	Cd9,Fga,Serpine1,Plaur,S100a9,Fgg,Fgb
5_Member	GO Biological Processes	GO:1904035	regulation of epithelial cell apoptotic process	-3.23506	-1.27691	8/93	14161,15894,18787,20296,21926,56636,99571,110135	Fga,Icam1,Serpine1,Ccl2,Tnf,Fgf21,Fgg,Fgb
5_Member	WikiPathways	WP460	Blood clotting cascade	-3.21474	-1.26082	4/20	14161,18787,99571,110135	Fga,Serpine1,Fgg,Fgb
5_Member	GO Biological Processes	GO:1900046	regulation of hemostasis	-3.17631	-1.24286	7/73	12527,14161,18787,18793,20202,99571,110135	Cd9,Fga,Serpine1,Plaur,S100a9,Fgg,Fgb
5_Member	GO Biological Processes	GO:0030168	platelet activation	-3.17619	-1.24286	6/53	11551,13035,14161,56193,99571,110135	Adra2a,Ctsg,Fga,Plek,Fgg,Fgb
5_Member	GO Biological Processes	GO:0045907	positive regulation of vasoconstriction	-3.17619	-1.24286	6/53	12671,14161,15894,54140,99571,110135	Chrm3,Fga,Icam1,Avpr1a,Fgg,Fgb
5_Member	GO Biological Processes	GO:1904036	negative regulation of epithelial cell apoptotic process	-3.17619	-1.24286	6/53	14161,15894,18787,56636,99571,110135	Fga,Icam1,Serpine1,Fgf21,Fgg,Fgb
5_Member	GO Biological Processes	GO:0050818	regulation of coagulation	-3.10552	-1.19185	7/75	12527,14161,18787,18793,20202,99571,110135	Cd9,Fga,Serpine1,Plaur,S100a9,Fgg,Fgb
5_Member	GO Biological Processes	GO:0031639	plasminogen activation	-2.80644	-0.991975	3/12	14161,99571,110135	Fga,Fgg,Fgb
5_Member	GO Biological Processes	GO:0019229	regulation of vasoconstriction	-2.75492	-0.948033	7/86	11551,12671,14161,15894,54140,99571,110135	Adra2a,Chrm3,Fga,Icam1,Avpr1a,Fgg,Fgb
5_Member	GO Biological Processes	GO:0070527	platelet aggregation	-2.70408	-0.911973	4/27	14161,56193,99571,110135	Fga,Plek,Fgg,Fgb
5_Member	GO Biological Processes	GO:1903035	negative regulation of response to wounding	-2.64146	-0.87199	7/90	12527,14161,18787,21926,99571,110135,237847	Cd9,Fga,Serpine1,Tnf,Fgg,Fgb,Rtn4rl1
5_Member	GO Biological Processes	GO:0042730	fibrinolysis	-2.60077	-0.842191	3/14	14161,99571,110135	Fga,Fgg,Fgb
5_Member	GO Biological Processes	GO:0061045	negative regulation of wound healing	-2.51273	-0.78165	6/71	12527,14161,18787,21926,99571,110135	Cd9,Fga,Serpine1,Tnf,Fgg,Fgb
5_Member	Reactome Gene Sets	R-MMU-216083	Integrin cell surface interactions	-2.51273	-0.78165	6/71	14161,15894,16402,53867,99571,110135	Fga,Icam1,Itga5,Col5a3,Fgg,Fgb
5_Member	Reactome Gene Sets	R-MMU-354194	GRB2:SOS provides linkage to MAPK signaling for Integrins	-2.51036	-0.78165	3/15	14161,99571,110135	Fga,Fgg,Fgb
5_Member	Reactome Gene Sets	R-MMU-372708	p130Cas linkage to MAPK signaling for integrins	-2.51036	-0.78165	3/15	14161,99571,110135	Fga,Fgg,Fgb
5_Member	GO Biological Processes	GO:0007160	cell-matrix adhesion	-2.3309	-0.668757	8/129	14161,16402,16409,21367,53867,99571,110135,114249	Fga,Itga5,Itgam,Cntn2,Col5a3,Fgg,Fgb,Npnt
5_Member	GO Biological Processes	GO:2001237	negative regulation of extrinsic apoptotic signaling pathway	-2.31419	-0.655999	7/103	14161,15894,18787,21926,79201,99571,110135	Fga,Icam1,Serpine1,Tnf,Tnfrsf23,Fgg,Fgb
5_Member	Reactome Gene Sets	R-MMU-76009	Platelet Aggregation (Plug Formation)	-2.23999	-0.606628	4/36	11551,14161,99571,110135	Adra2a,Fga,Fgg,Fgb
5_Member	GO Biological Processes	GO:0072378	blood coagulation, fibrin clot formation	-2.14384	-0.534066	3/20	14161,99571,110135	Fga,Fgg,Fgb
5_Member	Reactome Gene Sets	R-MMU-5674135	MAP2K and MAPK activation	-2.11551	-0.50954	4/39	14161,99571,110135,194231	Fga,Fgg,Fgb,Cnksr1
5_Member	GO Biological Processes	GO:1903522	regulation of blood circulation	-2.09558	-0.493381	12/266	11551,12671,13009,14161,14168,15894,16518,19736,54140,70729,99571,110135	Adra2a,Chrm3,Csrp3,Fga,Fgf13,Icam1,Kcnj2,Rgs4,Avpr1a,Nos1ap,Fgg,Fgb
5_Member	GO Biological Processes	GO:0035296	regulation of tube diameter	-2.06496	-0.472961	9/173	11551,11556,12671,14161,15894,54140,58994,99571,110135	Adra2a,Adrb3,Chrm3,Fga,Icam1,Avpr1a,Smpd3,Fgg,Fgb
5_Member	GO Biological Processes	GO:0097746	blood vessel diameter maintenance	-2.06496	-0.472961	9/173	11551,11556,12671,14161,15894,54140,58994,99571,110135	Adra2a,Adrb3,Chrm3,Fga,Icam1,Avpr1a,Smpd3,Fgg,Fgb
5_Member	GO Biological Processes	GO:0035150	regulation of tube size	-2.04943	-0.459259	9/174	11551,11556,12671,14161,15894,54140,58994,99571,110135	Adra2a,Adrb3,Chrm3,Fga,Icam1,Avpr1a,Smpd3,Fgg,Fgb
6_Summary	GO Biological Processes	GO:0002687	positive regulation of leukocyte migration	-8.51341	-5.28702	18/157	12768,12772,15894,16177,16803,17387,17395,18787,20296,20304,20306,20343,22418,24088,27226,55985,83433,114332,12527,50701,58994,12504,12654,14161,18119,54635,56636,73230,93695,99571,107221,110135,114249,226781,11551,11556,17394,17873,18205,19882,21926,26921,14191,14343,16402,16819,17393,18805,20682,207686,56708,378425,15901,73914,79201	Ccr1,Ccr2,Icam1,Il1r1,Lbp,Mmp14,Mmp9,Serpine1,Ccl2,Ccl5,Ccl7,Sell,Wnt5a,Tlr2,Pla2g7,Cxcl13,Trem2,Lyve1,Cd9,Elane,Smpd3,Cd4,Chil1,Fga,Nodal,Pdgfc,Fgf21,Bmper,Gpnmb,Fgg,Ffar4,Fgb,Npnt,Slc30a10,Adra2a,Adrb3,Mmp8,Gadd45b,Ntf3,Mst1r,Tnf,Map4k4,Fgr,Fut1,Itga5,Lcn2,Mmp7,Pld1,Sox9,Cfap69,Clcf1,Nlrp12,Id1,Irak3,Tnfrsf23
6_Member	GO Biological Processes	GO:0002687	positive regulation of leukocyte migration	-8.51341	-5.28702	18/157	12768,12772,15894,16177,16803,17387,17395,18787,20296,20304,20306,20343,22418,24088,27226,55985,83433,114332	Ccr1,Ccr2,Icam1,Il1r1,Lbp,Mmp14,Mmp9,Serpine1,Ccl2,Ccl5,Ccl7,Sell,Wnt5a,Tlr2,Pla2g7,Cxcl13,Trem2,Lyve1
6_Member	GO Biological Processes	GO:0002685	regulation of leukocyte migration	-8.05697	-4.86837	21/229	12527,12768,12772,15894,16177,16803,17387,17395,18787,20296,20304,20306,20343,22418,24088,27226,50701,55985,58994,83433,114332	Cd9,Ccr1,Ccr2,Icam1,Il1r1,Lbp,Mmp14,Mmp9,Serpine1,Ccl2,Ccl5,Ccl7,Sell,Wnt5a,Tlr2,Pla2g7,Elane,Cxcl13,Smpd3,Trem2,Lyve1
6_Member	GO Biological Processes	GO:0070374	positive regulation of ERK1 and ERK2 cascade	-7.40939	-4.39688	20/227	12504,12654,12768,14161,15894,18119,20296,20304,20306,24088,54635,56636,73230,83433,93695,99571,107221,110135,114249,226781	Cd4,Chil1,Ccr1,Fga,Icam1,Nodal,Ccl2,Ccl5,Ccl7,Tlr2,Pdgfc,Fgf21,Bmper,Trem2,Gpnmb,Fgg,Ffar4,Fgb,Npnt,Slc30a10
6_Member	GO Biological Processes	GO:0043410	positive regulation of MAPK cascade	-6.41312	-3.71484	30/528	11551,11556,12504,12654,12768,12772,14161,15894,17394,17873,18119,18205,19882,20296,20304,20306,21926,22418,24088,26921,54635,56636,73230,83433,93695,99571,107221,110135,114249,226781	Adra2a,Adrb3,Cd4,Chil1,Ccr1,Ccr2,Fga,Icam1,Mmp8,Gadd45b,Nodal,Ntf3,Mst1r,Ccl2,Ccl5,Ccl7,Tnf,Wnt5a,Tlr2,Map4k4,Pdgfc,Fgf21,Bmper,Trem2,Gpnmb,Fgg,Ffar4,Fgb,Npnt,Slc30a10
6_Member	GO Biological Processes	GO:2000147	positive regulation of cell motility	-6.11865	-3.48434	32/605	11551,12768,12772,14161,14191,14343,15894,16177,16402,16803,16819,17387,17393,17395,18205,18787,18805,20296,20304,20306,20343,20682,22418,24088,26921,27226,54635,55985,83433,93695,114332,207686	Adra2a,Ccr1,Ccr2,Fga,Fgr,Fut1,Icam1,Il1r1,Itga5,Lbp,Lcn2,Mmp14,Mmp7,Mmp9,Ntf3,Serpine1,Pld1,Ccl2,Ccl5,Ccl7,Sell,Sox9,Wnt5a,Tlr2,Map4k4,Pla2g7,Pdgfc,Cxcl13,Trem2,Gpnmb,Lyve1,Cfap69
6_Member	GO Biological Processes	GO:0030335	positive regulation of cell migration	-6.07104	-3.45141	31/578	11551,12768,12772,14161,14191,14343,15894,16177,16402,16803,16819,17387,17393,17395,18205,18787,18805,20296,20304,20306,20343,20682,22418,24088,26921,27226,54635,55985,83433,93695,114332	Adra2a,Ccr1,Ccr2,Fga,Fgr,Fut1,Icam1,Il1r1,Itga5,Lbp,Lcn2,Mmp14,Mmp7,Mmp9,Ntf3,Serpine1,Pld1,Ccl2,Ccl5,Ccl7,Sell,Sox9,Wnt5a,Tlr2,Map4k4,Pla2g7,Pdgfc,Cxcl13,Trem2,Gpnmb,Lyve1
6_Member	GO Biological Processes	GO:0070372	regulation of ERK1 and ERK2 cascade	-6.05643	-3.45141	22/326	12504,12654,12768,14161,15894,18119,20296,20304,20306,24088,54635,56636,56708,73230,83433,93695,99571,107221,110135,114249,226781,378425	Cd4,Chil1,Ccr1,Fga,Icam1,Nodal,Ccl2,Ccl5,Ccl7,Tlr2,Pdgfc,Fgf21,Clcf1,Bmper,Trem2,Gpnmb,Fgg,Ffar4,Fgb,Npnt,Slc30a10,Nlrp12
6_Member	GO Biological Processes	GO:0040017	positive regulation of locomotion	-5.85984	-3.28225	32/622	11551,12768,12772,14161,14191,14343,15894,16177,16402,16803,16819,17387,17393,17395,18205,18787,18805,20296,20304,20306,20343,20682,22418,24088,26921,27226,54635,55985,83433,93695,114332,207686	Adra2a,Ccr1,Ccr2,Fga,Fgr,Fut1,Icam1,Il1r1,Itga5,Lbp,Lcn2,Mmp14,Mmp7,Mmp9,Ntf3,Serpine1,Pld1,Ccl2,Ccl5,Ccl7,Sell,Sox9,Wnt5a,Tlr2,Map4k4,Pla2g7,Pdgfc,Cxcl13,Trem2,Gpnmb,Lyve1,Cfap69
6_Member	GO Biological Processes	GO:0051272	positive regulation of cellular component movement	-5.84496	-3.27615	32/623	11551,12768,12772,14161,14191,14343,15894,16177,16402,16803,16819,17387,17393,17395,18205,18787,18805,20296,20304,20306,20343,20682,22418,24088,26921,27226,54635,55985,83433,93695,114332,207686	Adra2a,Ccr1,Ccr2,Fga,Fgr,Fut1,Icam1,Il1r1,Itga5,Lbp,Lcn2,Mmp14,Mmp7,Mmp9,Ntf3,Serpine1,Pld1,Ccl2,Ccl5,Ccl7,Sell,Sox9,Wnt5a,Tlr2,Map4k4,Pla2g7,Pdgfc,Cxcl13,Trem2,Gpnmb,Lyve1,Cfap69
6_Member	GO Biological Processes	GO:0043408	regulation of MAPK cascade	-5.58256	-3.0782	35/736	11551,11556,12504,12654,12768,12772,14161,15894,15901,17394,17873,18119,18205,19882,20296,20304,20306,21926,22418,24088,26921,54635,56636,56708,73230,73914,79201,83433,93695,99571,107221,110135,114249,226781,378425	Adra2a,Adrb3,Cd4,Chil1,Ccr1,Ccr2,Fga,Icam1,Id1,Mmp8,Gadd45b,Nodal,Ntf3,Mst1r,Ccl2,Ccl5,Ccl7,Tnf,Wnt5a,Tlr2,Map4k4,Pdgfc,Fgf21,Clcf1,Bmper,Irak3,Tnfrsf23,Trem2,Gpnmb,Fgg,Ffar4,Fgb,Npnt,Slc30a10,Nlrp12
7_Summary	Reactome Gene Sets	R-MMU-114608	Platelet degranulation	-7.96119	-4.80735	15/115	11806,12527,14161,16426,16427,18405,18406,21857,56193,80718,99571,104009,110135,232345,238393,11551,14191,16402,18106,18793,19152,19363,20343,20501,68891,110893,330836,751864,12575,12772,13035,22418,76905,434246	Apoa1,Cd9,Fga,Itih3,Itih4,Orm1,Orm2,Timp1,Plek,Rab27b,Fgg,Qsox1,Fgb,A2m,Serpina3f,Adra2a,Fgr,Itga5,Cd244a,Plaur,Prtn3,Rad51b,Sell,Slc16a1,Cd177,Slc8a3,Slc7a6,Gm9733,Cdkn1a,Ccr2,Ctsg,Wnt5a,Lrg1,Trim72
7_Member	Reactome Gene Sets	R-MMU-114608	Platelet degranulation	-7.96119	-4.80735	15/115	11806,12527,14161,16426,16427,18405,18406,21857,56193,80718,99571,104009,110135,232345,238393	Apoa1,Cd9,Fga,Itih3,Itih4,Orm1,Orm2,Timp1,Plek,Rab27b,Fgg,Qsox1,Fgb,A2m,Serpina3f
7_Member	Reactome Gene Sets	R-MMU-76005	Response to elevated platelet cytosolic Ca2+	-7.70571	-4.61402	15/120	11806,12527,14161,16426,16427,18405,18406,21857,56193,80718,99571,104009,110135,232345,238393	Apoa1,Cd9,Fga,Itih3,Itih4,Orm1,Orm2,Timp1,Plek,Rab27b,Fgg,Qsox1,Fgb,A2m,Serpina3f
7_Member	Reactome Gene Sets	R-MMU-109582	Hemostasis	-5.78038	-3.22028	28/507	11551,11806,12527,14161,14191,16402,16426,16427,18106,18405,18406,18793,19152,19363,20343,20501,21857,56193,68891,80718,99571,104009,110135,110893,232345,238393,330836,751864	Adra2a,Apoa1,Cd9,Fga,Fgr,Itga5,Itih3,Itih4,Cd244a,Orm1,Orm2,Plaur,Prtn3,Rad51b,Sell,Slc16a1,Timp1,Plek,Cd177,Rab27b,Fgg,Qsox1,Fgb,Slc8a3,A2m,Serpina3f,Slc7a6,Gm9733
7_Member	Reactome Gene Sets	R-MMU-76002	Platelet activation, signaling and aggregation	-4.47788	-2.2354	16/241	11551,11806,12527,14161,16426,16427,18405,18406,21857,56193,80718,99571,104009,110135,232345,238393	Adra2a,Apoa1,Cd9,Fga,Itih3,Itih4,Orm1,Orm2,Timp1,Plek,Rab27b,Fgg,Qsox1,Fgb,A2m,Serpina3f
7_Member	GO Biological Processes	GO:0042060	wound healing	-2.10793	-0.503847	12/265	11551,12575,12772,13035,14161,21857,22418,56193,76905,99571,110135,434246	Adra2a,Cdkn1a,Ccr2,Ctsg,Fga,Timp1,Wnt5a,Plek,Lrg1,Fgg,Fgb,Trim72
8_Summary	GO Biological Processes	GO:0022407	regulation of cell-cell adhesion	-7.65428	-4.59062	31/490	11806,12394,12504,12527,12772,13035,14161,15205,15894,17196,18106,18119,18793,20296,20304,20555,21926,22418,50701,55985,70546,71890,93695,99571,110135,233067,234199,320832,751864,100038947,100328588,14343,16402,20209,26921,114249,12575,14191,16409,16803,17387,17394,17474,56193,56708,68891,83433,15902	Apoa1,Runx1,Cd4,Cd9,Ccr2,Ctsg,Fga,Hes1,Icam1,Mbp,Cd244a,Nodal,Plaur,Ccl2,Ccl5,Slfn1,Tnf,Wnt5a,Elane,Cxcl13,Zdhhc2,Mad2l2,Gpnmb,Fgg,Fgb,Lrfn3,Fgl1,Sirpb1a,Gm9733,Sirpb1c,Il4i1b,Fut1,Itga5,Saa2,Map4k4,Npnt,Cdkn1a,Fgr,Itgam,Lbp,Mmp14,Mmp8,Clec4d,Plek,Clcf1,Cd177,Trem2,Id2
8_Member	GO Biological Processes	GO:0022407	regulation of cell-cell adhesion	-7.65428	-4.59062	31/490	11806,12394,12504,12527,12772,13035,14161,15205,15894,17196,18106,18119,18793,20296,20304,20555,21926,22418,50701,55985,70546,71890,93695,99571,110135,233067,234199,320832,751864,100038947,100328588	Apoa1,Runx1,Cd4,Cd9,Ccr2,Ctsg,Fga,Hes1,Icam1,Mbp,Cd244a,Nodal,Plaur,Ccl2,Ccl5,Slfn1,Tnf,Wnt5a,Elane,Cxcl13,Zdhhc2,Mad2l2,Gpnmb,Fgg,Fgb,Lrfn3,Fgl1,Sirpb1a,Gm9733,Sirpb1c,Il4i1b
8_Member	GO Biological Processes	GO:0022409	positive regulation of cell-cell adhesion	-6.19188	-3.54078	22/320	12394,12504,12772,13035,14161,15205,15894,18106,18119,18793,20296,20304,21926,22418,50701,55985,99571,110135,320832,751864,100038947,100328588	Runx1,Cd4,Ccr2,Ctsg,Fga,Hes1,Icam1,Cd244a,Nodal,Plaur,Ccl2,Ccl5,Tnf,Wnt5a,Elane,Cxcl13,Fgg,Fgb,Sirpb1a,Gm9733,Sirpb1c,Il4i1b
8_Member	GO Biological Processes	GO:0045785	positive regulation of cell adhesion	-5.76379	-3.22028	28/508	11806,12394,12504,12772,13035,14161,14343,15205,15894,16402,18106,18119,18793,20209,20296,20304,21926,22418,26921,50701,55985,99571,110135,114249,320832,751864,100038947,100328588	Apoa1,Runx1,Cd4,Ccr2,Ctsg,Fga,Fut1,Hes1,Icam1,Itga5,Cd244a,Nodal,Plaur,Saa2,Ccl2,Ccl5,Tnf,Wnt5a,Map4k4,Elane,Cxcl13,Fgg,Fgb,Npnt,Sirpb1a,Gm9733,Sirpb1c,Il4i1b
8_Member	GO Biological Processes	GO:0050867	positive regulation of cell activation	-3.45509	-1.43952	24/549	12394,12504,12575,12772,14191,15205,16409,16803,17387,17394,17474,18106,20296,20304,22418,56193,56708,68891,71890,83433,320832,751864,100038947,100328588	Runx1,Cd4,Cdkn1a,Ccr2,Fgr,Hes1,Itgam,Lbp,Mmp14,Mmp8,Clec4d,Cd244a,Ccl2,Ccl5,Wnt5a,Plek,Clcf1,Cd177,Mad2l2,Trem2,Sirpb1a,Gm9733,Sirpb1c,Il4i1b
8_Member	GO Biological Processes	GO:1903037	regulation of leukocyte cell-cell adhesion	-3.3356	-1.34658	18/364	12394,12504,12772,13035,15205,15894,18106,20296,20304,20555,21926,50701,93695,234199,320832,751864,100038947,100328588	Runx1,Cd4,Ccr2,Ctsg,Hes1,Icam1,Cd244a,Ccl2,Ccl5,Slfn1,Tnf,Elane,Gpnmb,Fgl1,Sirpb1a,Gm9733,Sirpb1c,Il4i1b
8_Member	GO Biological Processes	GO:0002696	positive regulation of leukocyte activation	-3.31277	-1.33055	23/528	12394,12504,12575,12772,14191,15205,16409,16803,17387,17394,17474,18106,20296,20304,22418,56708,68891,71890,83433,320832,751864,100038947,100328588	Runx1,Cd4,Cdkn1a,Ccr2,Fgr,Hes1,Itgam,Lbp,Mmp14,Mmp8,Clec4d,Cd244a,Ccl2,Ccl5,Wnt5a,Clcf1,Cd177,Mad2l2,Trem2,Sirpb1a,Gm9733,Sirpb1c,Il4i1b
8_Member	GO Biological Processes	GO:1903039	positive regulation of leukocyte cell-cell adhesion	-2.92472	-1.06856	14/269	12394,12504,12772,15205,15894,18106,20296,20304,21926,50701,320832,751864,100038947,100328588	Runx1,Cd4,Ccr2,Hes1,Icam1,Cd244a,Ccl2,Ccl5,Tnf,Elane,Sirpb1a,Gm9733,Sirpb1c,Il4i1b
8_Member	GO Biological Processes	GO:0002694	regulation of leukocyte activation	-2.82595	-1.00008	28/754	12394,12504,12575,12772,13035,14191,15205,15902,16409,16803,17387,17394,17474,18106,20296,20304,20555,22418,56708,68891,71890,83433,93695,234199,320832,751864,100038947,100328588	Runx1,Cd4,Cdkn1a,Ccr2,Ctsg,Fgr,Hes1,Id2,Itgam,Lbp,Mmp14,Mmp8,Clec4d,Cd244a,Ccl2,Ccl5,Slfn1,Wnt5a,Clcf1,Cd177,Mad2l2,Trem2,Gpnmb,Fgl1,Sirpb1a,Gm9733,Sirpb1c,Il4i1b
8_Member	GO Biological Processes	GO:0050863	regulation of T cell activation	-2.09219	-0.490923	15/368	12394,12504,12772,13035,15205,18106,20296,20304,20555,93695,234199,320832,751864,100038947,100328588	Runx1,Cd4,Ccr2,Ctsg,Hes1,Cd244a,Ccl2,Ccl5,Slfn1,Gpnmb,Fgl1,Sirpb1a,Gm9733,Sirpb1c,Il4i1b
9_Summary	GO Biological Processes	GO:0007159	leukocyte cell-cell adhesion	-7.55946	-4.52213	11/60	12772,15894,16402,16409,20201,20202,20304,20343,21926,68891,76905,19152,20296,14161,16776,20682,21367,56193,56741,99571,110135,114249,233067,268885,269116	Ccr2,Icam1,Itga5,Itgam,S100a8,S100a9,Ccl5,Sell,Tnf,Cd177,Lrg1,Prtn3,Ccl2,Fga,Lama5,Sox9,Cntn2,Plek,Igdcc4,Fgg,Fgb,Npnt,Lrfn3,Stfa2l1,Nfasc
9_Member	GO Biological Processes	GO:0007159	leukocyte cell-cell adhesion	-7.55946	-4.52213	11/60	12772,15894,16402,16409,20201,20202,20304,20343,21926,68891,76905	Ccr2,Icam1,Itga5,Itgam,S100a8,S100a9,Ccl5,Sell,Tnf,Cd177,Lrg1
9_Member	GO Biological Processes	GO:0045123	cellular extravasation	-6.54284	-3.79358	9/46	12772,15894,16409,19152,20296,20304,20343,21926,68891	Ccr2,Icam1,Itgam,Prtn3,Ccl2,Ccl5,Sell,Tnf,Cd177
9_Member	GO Biological Processes	GO:0098609	cell-cell adhesion	-4.39735	-2.167	23/445	12772,14161,15894,16402,16409,16776,20201,20202,20304,20343,20682,21367,21926,56193,56741,68891,76905,99571,110135,114249,233067,268885,269116	Ccr2,Fga,Icam1,Itga5,Itgam,Lama5,S100a8,S100a9,Ccl5,Sell,Sox9,Cntn2,Tnf,Plek,Igdcc4,Cd177,Lrg1,Fgg,Fgb,Npnt,Lrfn3,Stfa2l1,Nfasc
9_Member	GO Biological Processes	GO:0061756	leukocyte adhesion to vascular endothelial cell	-3.90786	-1.78309	5/25	12772,16409,20343,21926,76905	Ccr2,Itgam,Sell,Tnf,Lrg1
10_Summary	GO Biological Processes	GO:0010466	negative regulation of peptidase activity	-7.04048	-4.11503	21/262	16426,16427,16625,17002,17395,18054,18787,18793,20704,20714,20716,21857,21926,67701,68054,232345,232400,238393,268885,331535,380780,13638,17196,18119,20201,20202,79201,378425,11806,20219,66968,98402,12575,17873,56013,71890,72400,73914,103844,110893,11551,17387,21367,83433,108089,233744	Itih3,Itih4,Serpina3c,Ltf,Mmp9,Ngp,Serpine1,Plaur,Serpina1e,Serpina3k,Serpina3n,Timp1,Tnf,Wfdc2,Serpina12,A2m,A2ml1,Serpina3f,Stfa2l1,Serpina7,Serpina11,Efna3,Mbp,Nodal,S100a8,S100a9,Tnfrsf23,Nlrp12,Apoa1,Apcs,Plin5,Sh3bp4,Cdkn1a,Gadd45b,Srcin1,Mad2l2,Pinx1,Irak3,Inca1,Slc8a3,Adra2a,Mmp14,Cntn2,Trem2,Rnf144a,Spon1
10_Member	GO Biological Processes	GO:0010466	negative regulation of peptidase activity	-7.04048	-4.11503	21/262	16426,16427,16625,17002,17395,18054,18787,18793,20704,20714,20716,21857,21926,67701,68054,232345,232400,238393,268885,331535,380780	Itih3,Itih4,Serpina3c,Ltf,Mmp9,Ngp,Serpine1,Plaur,Serpina1e,Serpina3k,Serpina3n,Timp1,Tnf,Wfdc2,Serpina12,A2m,A2ml1,Serpina3f,Stfa2l1,Serpina7,Serpina11
10_Member	GO Biological Processes	GO:0052547	regulation of peptidase activity	-6.93616	-4.0301	28/444	13638,16426,16427,16625,17002,17196,17395,18054,18119,18787,18793,20201,20202,20704,20714,20716,21857,21926,67701,68054,79201,232345,232400,238393,268885,331535,378425,380780	Efna3,Itih3,Itih4,Serpina3c,Ltf,Mbp,Mmp9,Ngp,Nodal,Serpine1,Plaur,S100a8,S100a9,Serpina1e,Serpina3k,Serpina3n,Timp1,Tnf,Wfdc2,Serpina12,Tnfrsf23,A2m,A2ml1,Serpina3f,Stfa2l1,Serpina7,Nlrp12,Serpina11
10_Member	GO Biological Processes	GO:0051346	negative regulation of hydrolase activity	-6.90411	-4.01654	25/366	11806,16426,16427,16625,17002,17395,18054,18787,18793,20219,20704,20714,20716,21857,21926,66968,67701,68054,98402,232345,232400,238393,268885,331535,380780	Apoa1,Itih3,Itih4,Serpina3c,Ltf,Mmp9,Ngp,Serpine1,Plaur,Apcs,Serpina1e,Serpina3k,Serpina3n,Timp1,Tnf,Plin5,Wfdc2,Serpina12,Sh3bp4,A2m,A2ml1,Serpina3f,Stfa2l1,Serpina7,Serpina11
10_Member	GO Biological Processes	GO:0043086	negative regulation of catalytic activity	-5.65769	-3.1223	33/667	11806,12575,16426,16427,16625,17002,17395,17873,18054,18787,18793,20219,20704,20714,20716,21857,21926,56013,66968,67701,68054,71890,72400,73914,98402,103844,110893,232345,232400,238393,268885,331535,380780	Apoa1,Cdkn1a,Itih3,Itih4,Serpina3c,Ltf,Mmp9,Gadd45b,Ngp,Serpine1,Plaur,Apcs,Serpina1e,Serpina3k,Serpina3n,Timp1,Tnf,Srcin1,Plin5,Wfdc2,Serpina12,Mad2l2,Pinx1,Irak3,Sh3bp4,Inca1,Slc8a3,A2m,A2ml1,Serpina3f,Stfa2l1,Serpina7,Serpina11
10_Member	GO Biological Processes	GO:0052548	regulation of endopeptidase activity	-5.36996	-2.92172	22/359	13638,16625,17002,17196,17395,18119,18787,18793,20201,20202,20704,20714,20716,21857,21926,68054,79201,232345,238393,331535,378425,380780	Efna3,Serpina3c,Ltf,Mbp,Mmp9,Nodal,Serpine1,Plaur,S100a8,S100a9,Serpina1e,Serpina3k,Serpina3n,Timp1,Tnf,Serpina12,Tnfrsf23,A2m,Serpina3f,Serpina7,Nlrp12,Serpina11
10_Member	GO Biological Processes	GO:0010951	negative regulation of endopeptidase activity	-5.2022	-2.80365	15/187	16625,17002,17395,18787,18793,20704,20714,20716,21857,21926,68054,232345,238393,331535,380780	Serpina3c,Ltf,Mmp9,Serpine1,Plaur,Serpina1e,Serpina3k,Serpina3n,Timp1,Tnf,Serpina12,A2m,Serpina3f,Serpina7,Serpina11
10_Member	GO Biological Processes	GO:0030162	regulation of proteolysis	-4.99585	-2.63213	34/750	11551,13638,16426,16427,16625,17002,17196,17387,17395,18054,18119,18787,18793,20201,20202,20704,20714,20716,21367,21857,21926,67701,68054,79201,83433,108089,232345,232400,233744,238393,268885,331535,378425,380780	Adra2a,Efna3,Itih3,Itih4,Serpina3c,Ltf,Mbp,Mmp14,Mmp9,Ngp,Nodal,Serpine1,Plaur,S100a8,S100a9,Serpina1e,Serpina3k,Serpina3n,Cntn2,Timp1,Tnf,Wfdc2,Serpina12,Tnfrsf23,Trem2,Rnf144a,A2m,A2ml1,Spon1,Serpina3f,Stfa2l1,Serpina7,Nlrp12,Serpina11
10_Member	GO Biological Processes	GO:0045861	negative regulation of proteolysis	-4.8097	-2.49616	21/361	16426,16427,16625,17002,17395,18054,18787,18793,20704,20714,20716,21857,21926,67701,68054,232345,232400,238393,268885,331535,380780	Itih3,Itih4,Serpina3c,Ltf,Mmp9,Ngp,Serpine1,Plaur,Serpina1e,Serpina3k,Serpina3n,Timp1,Tnf,Wfdc2,Serpina12,A2m,A2ml1,Serpina3f,Stfa2l1,Serpina7,Serpina11
11_Summary	Reactome Gene Sets	R-MMU-6799990	Metal sequestration by antimicrobial proteins	-6.7887	-3.9359	4/4	16819,17002,20201,20202,12504,12796,13035,19152,21897,24088,50701,16409,16803,20296,69573	Lcn2,Ltf,S100a8,S100a9,Cd4,Camp,Ctsg,Prtn3,Tlr1,Tlr2,Elane,Itgam,Lbp,Ccl2,Hilpda
11_Member	Reactome Gene Sets	R-MMU-6799990	Metal sequestration by antimicrobial proteins	-6.7887	-3.9359	4/4	16819,17002,20201,20202	Lcn2,Ltf,S100a8,S100a9
11_Member	Reactome Gene Sets	R-MMU-6803157	Antimicrobial peptides	-6.40284	-3.71484	11/77	12504,12796,13035,16819,17002,19152,20201,20202,21897,24088,50701	Cd4,Camp,Ctsg,Lcn2,Ltf,Prtn3,S100a8,S100a9,Tlr1,Tlr2,Elane
11_Member	GO Biological Processes	GO:0002523	leukocyte migration involved in inflammatory response	-4.97581	-2.62184	6/26	16409,16803,20201,20202,20296,50701	Itgam,Lbp,S100a8,S100a9,Ccl2,Elane
11_Member	GO Biological Processes	GO:0035425	autocrine signaling	-3.37457	-1.37396	3/8	20201,20202,69573	S100a8,S100a9,Hilpda
12_Summary	GO Biological Processes	GO:0019730	antimicrobial humoral response	-6.72126	-3.90064	16/162	12051,12796,13035,14161,14825,17002,17329,17393,18489,20202,20310,50701,55985,67701,100689,110135,17474,17523,24088,26888,269799,12504,14129,14191,15439,16803,16819,18787,18805,21926,23960,83433,230828,12772,20219,230558,625018,14289,16409,26415,99571	Bcl3,Camp,Ctsg,Fga,Cxcl1,Ltf,Cxcl9,Mmp7,Reg3b,S100a9,Cxcl2,Elane,Cxcl13,Wfdc2,Spon2,Fgb,Clec4d,Mpo,Tlr2,Clec4a2,Clec4a1,Cd4,Fcgr1,Fgr,Hp,Lbp,Lcn2,Serpine1,Pld1,Tnf,Oas1g,Trem2,Il22ra1,Ccr2,Apcs,C8a,C4a,Fpr2,Itgam,Mapk13,Fgg
12_Member	GO Biological Processes	GO:0019730	antimicrobial humoral response	-6.72126	-3.90064	16/162	12051,12796,13035,14161,14825,17002,17329,17393,18489,20202,20310,50701,55985,67701,100689,110135	Bcl3,Camp,Ctsg,Fga,Cxcl1,Ltf,Cxcl9,Mmp7,Reg3b,S100a9,Cxcl2,Elane,Cxcl13,Wfdc2,Spon2,Fgb
12_Member	GO Biological Processes	GO:0009620	response to fungus	-6.24449	-3.57876	10/64	12796,13035,17002,17474,17523,24088,26888,50701,100689,269799	Camp,Ctsg,Ltf,Clec4d,Mpo,Tlr2,Clec4a2,Elane,Spon2,Clec4a1
12_Member	GO Biological Processes	GO:0050832	defense response to fungus	-6.06557	-3.45141	9/52	12796,13035,17002,17474,17523,26888,50701,100689,269799	Camp,Ctsg,Ltf,Clec4d,Mpo,Clec4a2,Elane,Spon2,Clec4a1
12_Member	GO Biological Processes	GO:0042742	defense response to bacterium	-5.93481	-3.33912	27/469	12051,12504,12796,13035,14129,14161,14191,15439,16803,16819,17002,17393,17474,17523,18489,18787,18805,21926,23960,24088,50701,55985,67701,83433,100689,110135,230828	Bcl3,Cd4,Camp,Ctsg,Fcgr1,Fga,Fgr,Hp,Lbp,Lcn2,Ltf,Mmp7,Clec4d,Mpo,Reg3b,Serpine1,Pld1,Tnf,Oas1g,Tlr2,Elane,Cxcl13,Wfdc2,Trem2,Spon2,Fgb,Il22ra1
12_Member	GO Biological Processes	GO:0006959	humoral immune response	-4.38189	-2.1555	21/386	12051,12772,12796,13035,14161,14825,17002,17329,17393,18489,20202,20219,20310,21926,50701,55985,67701,100689,110135,230558,625018	Bcl3,Ccr2,Camp,Ctsg,Fga,Cxcl1,Ltf,Cxcl9,Mmp7,Reg3b,S100a9,Apcs,Cxcl2,Tnf,Elane,Cxcl13,Wfdc2,Spon2,Fgb,C8a,C4a
12_Member	GO Biological Processes	GO:0050829	defense response to Gram-negative bacterium	-4.20909	-2.00577	11/129	12504,12796,13035,16803,17002,17393,18489,18787,50701,83433,230828	Cd4,Camp,Ctsg,Lbp,Ltf,Mmp7,Reg3b,Serpine1,Elane,Trem2,Il22ra1
12_Member	GO Biological Processes	GO:0019731	antibacterial humoral response	-3.89241	-1.77385	9/95	12796,13035,14161,17002,17393,50701,67701,100689,110135	Camp,Ctsg,Fga,Ltf,Mmp7,Elane,Wfdc2,Spon2,Fgb
12_Member	GO Biological Processes	GO:0061844	antimicrobial humoral immune response mediated by antimicrobial peptide	-3.59293	-1.53999	10/127	12796,14825,17002,17329,17393,18489,20202,20310,50701,55985	Camp,Cxcl1,Ltf,Cxcl9,Mmp7,Reg3b,S100a9,Cxcl2,Elane,Cxcl13
12_Member	KEGG Pathway	mmu04613	Neutrophil extracellular trap formation	-2.97773	-1.09911	12/207	12796,13035,14129,14161,14289,16409,17523,24088,26415,50701,99571,110135	Camp,Ctsg,Fcgr1,Fga,Fpr2,Itgam,Mpo,Tlr2,Mapk13,Elane,Fgg,Fgb
12_Member	GO Biological Processes	GO:0050830	defense response to Gram-positive bacterium	-2.85131	-1.01649	10/158	12796,13035,14191,16803,17002,17393,18489,18805,21926,24088	Camp,Ctsg,Fgr,Lbp,Ltf,Mmp7,Reg3b,Pld1,Tnf,Tlr2
12_Member	GO Biological Processes	GO:0001878	response to yeast	-2.34883	-0.677643	3/17	12796,17523,50701	Camp,Mpo,Elane
13_Summary	GO Biological Processes	GO:0032757	positive regulation of interleukin-8 production	-6.66057	-3.8579	10/58	12654,12796,16803,18106,18787,21897,21926,22418,24088,50701,12051,11551,12504,13035,14161,15894,15902,16409,17068,17474,17988,18985,20304,21857,26888,53314,56193,56708,73230,83433,99571,110135,269799,328833,17329,26415,54123,225471	Chil1,Camp,Lbp,Cd244a,Serpine1,Tlr1,Tnf,Wnt5a,Tlr2,Elane,Bcl3,Adra2a,Cd4,Ctsg,Fga,Icam1,Id2,Itgam,Ly6d,Clec4d,Ndrg1,Pou2af1,Ccl5,Timp1,Clec4a2,Batf,Plek,Clcf1,Bmper,Trem2,Fgg,Fgb,Clec4a1,Treml2,Cxcl9,Mapk13,Irf7,Ticam2
13_Member	GO Biological Processes	GO:0032757	positive regulation of interleukin-8 production	-6.66057	-3.8579	10/58	12654,12796,16803,18106,18787,21897,21926,22418,24088,50701	Chil1,Camp,Lbp,Cd244a,Serpine1,Tlr1,Tnf,Wnt5a,Tlr2,Elane
13_Member	GO Biological Processes	GO:0032677	regulation of interleukin-8 production	-6.46195	-3.73823	11/76	12051,12654,12796,16803,18106,18787,21897,21926,22418,24088,50701	Bcl3,Chil1,Camp,Lbp,Cd244a,Serpine1,Tlr1,Tnf,Wnt5a,Tlr2,Elane
13_Member	GO Biological Processes	GO:0001775	cell activation	-4.10641	-1.94254	30/693	11551,12051,12504,12796,13035,14161,15894,15902,16409,16803,17068,17474,17988,18106,18985,20304,21857,21897,21926,24088,26888,53314,56193,56708,73230,83433,99571,110135,269799,328833	Adra2a,Bcl3,Cd4,Camp,Ctsg,Fga,Icam1,Id2,Itgam,Lbp,Ly6d,Clec4d,Ndrg1,Cd244a,Pou2af1,Ccl5,Timp1,Tlr1,Tnf,Tlr2,Clec4a2,Batf,Plek,Clcf1,Bmper,Trem2,Fgg,Fgb,Clec4a1,Treml2
13_Member	GO Biological Processes	GO:0002274	myeloid leukocyte activation	-3.99598	-1.85205	12/160	12796,13035,16409,16803,17988,18106,20304,21897,21926,24088,53314,83433	Camp,Ctsg,Itgam,Lbp,Ndrg1,Cd244a,Ccl5,Tlr1,Tnf,Tlr2,Batf,Trem2
13_Member	KEGG Pathway	mmu04620	Toll-like receptor signaling pathway	-3.72151	-1.64963	9/100	16803,17329,20304,21897,21926,24088,26415,54123,225471	Lbp,Cxcl9,Ccl5,Tlr1,Tnf,Tlr2,Mapk13,Irf7,Ticam2
13_Member	GO Biological Processes	GO:0045321	leukocyte activation	-2.53995	-0.79592	23/605	12051,12504,12796,13035,15894,15902,16409,16803,17068,17474,17988,18106,18985,20304,21897,21926,24088,26888,53314,56708,83433,269799,328833	Bcl3,Cd4,Camp,Ctsg,Icam1,Id2,Itgam,Lbp,Ly6d,Clec4d,Ndrg1,Cd244a,Pou2af1,Ccl5,Tlr1,Tnf,Tlr2,Clec4a2,Batf,Clcf1,Trem2,Clec4a1,Treml2
14_Summary	WikiPathways	WP3632	Lung fibrosis	-6.44635	-3.73487	10/61	12772,17395,17750,20296,20304,20310,20482,21857,21926,50770,12051,12702,14825,15894,17387,26415,231991,13003,16177,17196,20682,16819,20201,20202,20306,11806,16803,24088,54123,225471,17873	Ccr2,Mmp9,Mt2,Ccl2,Ccl5,Cxcl2,Skil,Timp1,Tnf,Atp11a,Bcl3,Socs3,Cxcl1,Icam1,Mmp14,Mapk13,Creb5,Vcan,Il1r1,Mbp,Sox9,Lcn2,S100a8,S100a9,Ccl7,Apoa1,Lbp,Tlr2,Irf7,Ticam2,Gadd45b
14_Member	WikiPathways	WP3632	Lung fibrosis	-6.44635	-3.73487	10/61	12772,17395,17750,20296,20304,20310,20482,21857,21926,50770	Ccr2,Mmp9,Mt2,Ccl2,Ccl5,Cxcl2,Skil,Timp1,Tnf,Atp11a
14_Member	KEGG Pathway	mmu04668	TNF signaling pathway	-5.51914	-3.02221	12/113	12051,12702,14825,15894,17387,17395,20296,20304,20310,21926,26415,231991	Bcl3,Socs3,Cxcl1,Icam1,Mmp14,Mmp9,Ccl2,Ccl5,Cxcl2,Tnf,Mapk13,Creb5
14_Member	WikiPathways	WP2432	Spinal cord injury	-5.29938	-2.87045	11/99	12772,13003,14825,15894,16177,17196,17395,20296,20310,20682,21926	Ccr2,Vcan,Cxcl1,Icam1,Il1r1,Mbp,Mmp9,Ccl2,Cxcl2,Sox9,Tnf
14_Member	KEGG Pathway	mmu04657	IL-17 signaling pathway	-4.74289	-2.45738	10/93	14825,16819,17395,20201,20202,20296,20306,20310,21926,26415	Cxcl1,Lcn2,Mmp9,S100a8,S100a9,Ccl2,Ccl7,Cxcl2,Tnf,Mapk13
14_Member	KEGG Pathway	mmu05417	Lipid and atherosclerosis	-3.33326	-1.34651	13/216	11806,14825,15894,16803,17395,20296,20304,20310,21926,24088,26415,54123,225471	Apoa1,Cxcl1,Icam1,Lbp,Mmp9,Ccl2,Ccl5,Cxcl2,Tnf,Tlr2,Mapk13,Irf7,Ticam2
14_Member	KEGG Pathway	mmu04064	NF-kappa B signaling pathway	-2.88828	-1.0421	8/105	14825,15894,16177,16803,17873,20310,21926,225471	Cxcl1,Icam1,Il1r1,Lbp,Gadd45b,Cxcl2,Tnf,Ticam2
14_Member	KEGG Pathway	mmu05323	Rheumatoid arthritis	-2.72592	-0.92796	7/87	14825,15894,20296,20304,20310,21926,24088	Cxcl1,Icam1,Ccl2,Ccl5,Cxcl2,Tnf,Tlr2
14_Member	WikiPathways	WP5056	Burn wound healing	-2.14384	-0.534066	3/20	20201,20296,21926	S100a8,Ccl2,Tnf
15_Summary	WikiPathways	WP441	Matrix metalloproteinases	-5.86445	-3.28225	7/29	17385,17387,17393,17394,17395,21857,21926,13035,50701,12051,16780,20682,53867,58994,67573,77018,104009,114249,210719,235130,14161,15894,16402,16776,99571,110135,232345,15901,19152	Mmp11,Mmp14,Mmp7,Mmp8,Mmp9,Timp1,Tnf,Ctsg,Elane,Bcl3,Lamb3,Sox9,Col5a3,Smpd3,Loxl4,Col25a1,Qsox1,Npnt,Mkx,Adamts15,Fga,Icam1,Itga5,Lama5,Fgg,Fgb,A2m,Id1,Prtn3
15_Member	WikiPathways	WP441	Matrix metalloproteinases	-5.86445	-3.28225	7/29	17385,17387,17393,17394,17395,21857,21926	Mmp11,Mmp14,Mmp7,Mmp8,Mmp9,Timp1,Tnf
15_Member	Reactome Gene Sets	R-MMU-1592389	Activation of Matrix Metalloproteinases	-4.94629	-2.59759	7/39	13035,17385,17387,17394,17395,21857,50701	Ctsg,Mmp11,Mmp14,Mmp8,Mmp9,Timp1,Elane
15_Member	GO Biological Processes	GO:0030198	extracellular matrix organization	-4.83845	-2.51019	18/277	12051,13035,16780,17385,17387,17393,17394,17395,20682,21926,53867,58994,67573,77018,104009,114249,210719,235130	Bcl3,Ctsg,Lamb3,Mmp11,Mmp14,Mmp7,Mmp8,Mmp9,Sox9,Tnf,Col5a3,Smpd3,Loxl4,Col25a1,Qsox1,Npnt,Mkx,Adamts15
15_Member	GO Biological Processes	GO:0043062	extracellular structure organization	-4.81735	-2.49616	18/278	12051,13035,16780,17385,17387,17393,17394,17395,20682,21926,53867,58994,67573,77018,104009,114249,210719,235130	Bcl3,Ctsg,Lamb3,Mmp11,Mmp14,Mmp7,Mmp8,Mmp9,Sox9,Tnf,Col5a3,Smpd3,Loxl4,Col25a1,Qsox1,Npnt,Mkx,Adamts15
15_Member	GO Biological Processes	GO:0045229	external encapsulating structure organization	-4.79635	-2.48994	18/279	12051,13035,16780,17385,17387,17393,17394,17395,20682,21926,53867,58994,67573,77018,104009,114249,210719,235130	Bcl3,Ctsg,Lamb3,Mmp11,Mmp14,Mmp7,Mmp8,Mmp9,Sox9,Tnf,Col5a3,Smpd3,Loxl4,Col25a1,Qsox1,Npnt,Mkx,Adamts15
15_Member	Reactome Gene Sets	R-MMU-1474244	Extracellular matrix organization	-4.70091	-2.42436	17/257	13035,14161,15894,16402,16776,16780,17385,17387,17394,17395,21857,50701,53867,67573,99571,110135,232345	Ctsg,Fga,Icam1,Itga5,Lama5,Lamb3,Mmp11,Mmp14,Mmp8,Mmp9,Timp1,Elane,Col5a3,Loxl4,Fgg,Fgb,A2m
15_Member	GO Biological Processes	GO:0032963	collagen metabolic process	-4.13867	-1.95007	8/69	15901,17385,17387,17393,17394,17395,19152,58994	Id1,Mmp11,Mmp14,Mmp7,Mmp8,Mmp9,Prtn3,Smpd3
15_Member	Reactome Gene Sets	R-MMU-1474228	Degradation of the extracellular matrix	-3.82464	-1.72712	10/119	13035,16780,17385,17387,17394,17395,21857,50701,53867,232345	Ctsg,Lamb3,Mmp11,Mmp14,Mmp8,Mmp9,Timp1,Elane,Col5a3,A2m
15_Member	GO Biological Processes	GO:0030574	collagen catabolic process	-3.51408	-1.4793	6/46	17385,17387,17393,17394,17395,19152	Mmp11,Mmp14,Mmp7,Mmp8,Mmp9,Prtn3
15_Member	Reactome Gene Sets	R-MMU-1442490	Collagen degradation	-2.68956	-0.907503	5/45	17385,17387,17394,17395,53867	Mmp11,Mmp14,Mmp8,Mmp9,Col5a3
16_Summary	KEGG Pathway	mmu05146	Amoebiasis	-5.77161	-3.22028	12/107	13035,14825,16177,16409,16776,16780,20310,21926,24088,226421,230558,432530,16819,83433,16803,21897,17394,58994,378425,15894	Ctsg,Cxcl1,Il1r1,Itgam,Lama5,Lamb3,Cxcl2,Tnf,Tlr2,Rab7b,C8a,Adcy1,Lcn2,Trem2,Lbp,Tlr1,Mmp8,Smpd3,Nlrp12,Icam1
16_Member	KEGG Pathway	mmu05146	Amoebiasis	-5.77161	-3.22028	12/107	13035,14825,16177,16409,16776,16780,20310,21926,24088,226421,230558,432530	Ctsg,Cxcl1,Il1r1,Itgam,Lama5,Lamb3,Cxcl2,Tnf,Tlr2,Rab7b,C8a,Adcy1
16_Member	GO Biological Processes	GO:0110089	regulation of hippocampal neuron apoptotic process	-3.57215	-1.52968	3/7	16409,16819,83433	Itgam,Lcn2,Trem2
16_Member	GO Biological Processes	GO:0042116	macrophage activation	-2.96658	-1.09325	6/58	16409,16803,21897,21926,24088,83433	Itgam,Lbp,Tlr1,Tnf,Tlr2,Trem2
16_Member	GO Biological Processes	GO:0150076	neuroinflammatory response	-2.82538	-1.00008	5/42	16409,21926,24088,83433,432530	Itgam,Tnf,Tlr2,Trem2,Adcy1
16_Member	GO Biological Processes	GO:0001774	microglial cell activation	-2.58644	-0.834536	4/29	16409,21926,24088,83433	Itgam,Tnf,Tlr2,Trem2
16_Member	GO Biological Processes	GO:1901224	positive regulation of NIK/NF-kappaB signaling	-2.57541	-0.824829	6/69	17394,21926,24088,58994,83433,378425	Mmp8,Tnf,Tlr2,Smpd3,Trem2,Nlrp12
16_Member	GO Biological Processes	GO:0045429	positive regulation of nitric oxide biosynthetic process	-2.48607	-0.762929	5/50	15894,17394,21926,24088,58994	Icam1,Mmp8,Tnf,Tlr2,Smpd3
16_Member	GO Biological Processes	GO:1904407	positive regulation of nitric oxide metabolic process	-2.41157	-0.715501	5/52	15894,17394,21926,24088,58994	Icam1,Mmp8,Tnf,Tlr2,Smpd3
16_Member	GO Biological Processes	GO:0002269	leukocyte activation involved in inflammatory response	-2.37766	-0.688517	4/33	16409,21926,24088,83433	Itgam,Tnf,Tlr2,Trem2
16_Member	GO Biological Processes	GO:0061900	glial cell activation	-2.23999	-0.606628	4/36	16409,21926,24088,83433	Itgam,Tnf,Tlr2,Trem2
16_Member	KEGG Pathway	mmu05134	Legionellosis	-2.1157	-0.50954	5/61	14825,16409,20310,21926,24088	Cxcl1,Itgam,Cxcl2,Tnf,Tlr2
17_Summary	GO Biological Processes	GO:0032642	regulation of chemokine production	-5.6014	-3.08949	12/111	12655,16803,16956,17196,20304,21926,22418,23960,24088,50701,83433,225471,17002,23962,213002,20219	Chil3,Lbp,Lpl,Mbp,Ccl5,Tnf,Wnt5a,Oas1g,Tlr2,Elane,Trem2,Ticam2,Ltf,Oasl2,Ifitm6,Apcs
17_Member	GO Biological Processes	GO:0032642	regulation of chemokine production	-5.6014	-3.08949	12/111	12655,16803,16956,17196,20304,21926,22418,23960,24088,50701,83433,225471	Chil3,Lbp,Lpl,Mbp,Ccl5,Tnf,Wnt5a,Oas1g,Tlr2,Elane,Trem2,Ticam2
17_Member	GO Biological Processes	GO:0032722	positive regulation of chemokine production	-5.13933	-2.74673	10/84	12655,16803,16956,17196,20304,21926,22418,23960,24088,225471	Chil3,Lbp,Lpl,Mbp,Ccl5,Tnf,Wnt5a,Oas1g,Tlr2,Ticam2
17_Member	GO Biological Processes	GO:2000343	positive regulation of chemokine (C-X-C motif) ligand 2 production	-3.85799	-1.75456	4/14	16956,17196,20304,21926	Lpl,Mbp,Ccl5,Tnf
17_Member	GO Biological Processes	GO:2000341	regulation of chemokine (C-X-C motif) ligand 2 production	-3.74056	-1.66311	5/27	16956,17196,20304,21926,23960	Lpl,Mbp,Ccl5,Tnf,Oas1g
17_Member	GO Biological Processes	GO:0045071	negative regulation of viral genome replication	-2.92732	-1.06856	6/59	17002,20304,21926,23960,23962,213002	Ltf,Ccl5,Tnf,Oas1g,Oasl2,Ifitm6
17_Member	GO Biological Processes	GO:0048525	negative regulation of viral process	-2.33736	-0.670552	7/102	17002,20219,20304,21926,23960,23962,213002	Ltf,Apcs,Ccl5,Tnf,Oas1g,Oasl2,Ifitm6
18_Summary	GO Biological Processes	GO:0042552	myelination	-5.48548	-2.99585	13/134	12527,17196,17988,18205,21367,24088,53321,53897,67801,76960,110893,230822,269116,13003,15205,15902,16409,20201,20202,20296,20682,83433,235379,14168,55983,70729,81907,233067,319613,382018,12372,13009	Cd9,Mbp,Ndrg1,Ntf3,Cntn2,Tlr2,Cntnap1,Gal3st1,Pllp,Bcas1,Slc8a3,Ncmap,Nfasc,Vcan,Hes1,Id2,Itgam,S100a8,S100a9,Ccl2,Sox9,Trem2,Gldn,Fgf13,Pdzrn3,Nos1ap,Tmem108,Lrfn3,Sybu,Unc13a,Casq1,Csrp3
18_Member	GO Biological Processes	GO:0042552	myelination	-5.48548	-2.99585	13/134	12527,17196,17988,18205,21367,24088,53321,53897,67801,76960,110893,230822,269116	Cd9,Mbp,Ndrg1,Ntf3,Cntn2,Tlr2,Cntnap1,Gal3st1,Pllp,Bcas1,Slc8a3,Ncmap,Nfasc
18_Member	GO Biological Processes	GO:0007272	ensheathment of neurons	-5.37824	-2.92337	13/137	12527,17196,17988,18205,21367,24088,53321,53897,67801,76960,110893,230822,269116	Cd9,Mbp,Ndrg1,Ntf3,Cntn2,Tlr2,Cntnap1,Gal3st1,Pllp,Bcas1,Slc8a3,Ncmap,Nfasc
18_Member	GO Biological Processes	GO:0008366	axon ensheathment	-5.37824	-2.92337	13/137	12527,17196,17988,18205,21367,24088,53321,53897,67801,76960,110893,230822,269116	Cd9,Mbp,Ndrg1,Ntf3,Cntn2,Tlr2,Cntnap1,Gal3st1,Pllp,Bcas1,Slc8a3,Ncmap,Nfasc
18_Member	GO Biological Processes	GO:0042063	gliogenesis	-4.81096	-2.49616	17/252	12527,13003,15205,15902,16409,17988,18205,20201,20202,20296,20682,21367,24088,53321,83433,110893,230822	Cd9,Vcan,Hes1,Id2,Itgam,Ndrg1,Ntf3,S100a8,S100a9,Ccl2,Sox9,Cntn2,Tlr2,Cntnap1,Trem2,Slc8a3,Ncmap
18_Member	GO Biological Processes	GO:0010001	glial cell differentiation	-4.28459	-2.07371	14/198	15205,15902,16409,17988,18205,20201,20202,20682,21367,24088,53321,83433,110893,230822	Hes1,Id2,Itgam,Ndrg1,Ntf3,S100a8,S100a9,Sox9,Cntn2,Tlr2,Cntnap1,Trem2,Slc8a3,Ncmap
18_Member	GO Biological Processes	GO:0071205	protein localization to juxtaparanode region of axon	-4.10312	-1.94254	3/5	21367,53321,269116	Cntn2,Cntnap1,Nfasc
18_Member	GO Biological Processes	GO:0032288	myelin assembly	-3.90786	-1.78309	5/25	12527,24088,53321,230822,269116	Cd9,Tlr2,Cntnap1,Ncmap,Nfasc
18_Member	GO Biological Processes	GO:0021782	glial cell development	-3.79457	-1.70577	10/120	15902,16409,17988,20201,20202,21367,24088,53321,83433,230822	Id2,Itgam,Ndrg1,S100a8,S100a9,Cntn2,Tlr2,Cntnap1,Trem2,Ncmap
18_Member	GO Biological Processes	GO:0030913	paranodal junction assembly	-3.57215	-1.52968	3/7	12527,53321,269116	Cd9,Cntnap1,Nfasc
18_Member	GO Biological Processes	GO:0099612	protein localization to axon	-2.92486	-1.06856	3/11	21367,53321,269116	Cntn2,Cntnap1,Nfasc
18_Member	GO Biological Processes	GO:0045161	neuronal ion channel clustering	-2.60077	-0.842191	3/14	21367,235379,269116	Cntn2,Gldn,Nfasc
18_Member	GO Biological Processes	GO:0048709	oligodendrocyte differentiation	-2.36543	-0.679709	6/76	15902,20682,21367,24088,53321,110893	Id2,Sox9,Cntn2,Tlr2,Cntnap1,Slc8a3
18_Member	GO Biological Processes	GO:0050808	synapse organization	-2.32614	-0.665818	14/313	14168,16409,17988,21367,53321,55983,70729,81907,83433,110893,233067,269116,319613,382018	Fgf13,Itgam,Ndrg1,Cntn2,Cntnap1,Pdzrn3,Nos1ap,Tmem108,Trem2,Slc8a3,Lrfn3,Nfasc,Sybu,Unc13a
18_Member	GO Biological Processes	GO:0010927	cellular component assembly involved in morphogenesis	-2.0981	-0.494962	7/113	12372,12527,13009,24088,53321,230822,269116	Casq1,Cd9,Csrp3,Tlr2,Cntnap1,Ncmap,Nfasc
19_Summary	GO Biological Processes	GO:0060627	regulation of vesicle-mediated transport	-5.39667	-2.92823	31/623	11551,11806,12772,14129,14161,14191,16409,16803,18205,18787,18805,19152,20296,21926,22418,23821,24088,56216,58994,68891,70546,80718,83433,99571,110135,116838,171180,320832,432530,751864,100038947,11865,12394,16323,16324,20201,20202,20304,20501,53419,54140,56013,56708,107221,276952,319613,382018,21386,56847,331535,100328588	Adra2a,Apoa1,Ccr2,Fcgr1,Fga,Fgr,Itgam,Lbp,Ntf3,Serpine1,Pld1,Prtn3,Ccl2,Tnf,Wnt5a,Bace1,Tlr2,Stx1b,Smpd3,Cd177,Zdhhc2,Rab27b,Trem2,Fgg,Fgb,Rims2,Syt12,Sirpb1a,Adcy1,Gm9733,Sirpb1c,Arntl,Runx1,Inhba,Inhbb,S100a8,S100a9,Ccl5,Slc16a1,Corin,Avpr1a,Srcin1,Clcf1,Ffar4,Rasl10b,Sybu,Unc13a,Tbx3,Aldh1a3,Serpina7,Il4i1b
19_Member	GO Biological Processes	GO:0060627	regulation of vesicle-mediated transport	-5.39667	-2.92823	31/623	11551,11806,12772,14129,14161,14191,16409,16803,18205,18787,18805,19152,20296,21926,22418,23821,24088,56216,58994,68891,70546,80718,83433,99571,110135,116838,171180,320832,432530,751864,100038947	Adra2a,Apoa1,Ccr2,Fcgr1,Fga,Fgr,Itgam,Lbp,Ntf3,Serpine1,Pld1,Prtn3,Ccl2,Tnf,Wnt5a,Bace1,Tlr2,Stx1b,Smpd3,Cd177,Zdhhc2,Rab27b,Trem2,Fgg,Fgb,Rims2,Syt12,Sirpb1a,Adcy1,Gm9733,Sirpb1c
19_Member	GO Biological Processes	GO:0051046	regulation of secretion	-4.79393	-2.48994	34/767	11551,11865,12394,12772,14161,14191,16323,16324,16409,20201,20202,20304,20501,21926,23821,24088,53419,54140,56013,56216,56708,58994,68891,80718,83433,99571,107221,110135,116838,171180,276952,319613,382018,432530	Adra2a,Arntl,Runx1,Ccr2,Fga,Fgr,Inhba,Inhbb,Itgam,S100a8,S100a9,Ccl5,Slc16a1,Tnf,Bace1,Tlr2,Corin,Avpr1a,Srcin1,Stx1b,Clcf1,Smpd3,Cd177,Rab27b,Trem2,Fgg,Ffar4,Fgb,Rims2,Syt12,Rasl10b,Sybu,Unc13a,Adcy1
19_Member	GO Biological Processes	GO:1903530	regulation of secretion by cell	-4.61101	-2.34755	31/683	11551,11865,12394,12772,14161,14191,16323,16324,16409,20304,20501,21926,23821,24088,54140,56013,56216,56708,58994,68891,80718,83433,99571,107221,110135,116838,171180,276952,319613,382018,432530	Adra2a,Arntl,Runx1,Ccr2,Fga,Fgr,Inhba,Inhbb,Itgam,Ccl5,Slc16a1,Tnf,Bace1,Tlr2,Avpr1a,Srcin1,Stx1b,Clcf1,Smpd3,Cd177,Rab27b,Trem2,Fgg,Ffar4,Fgb,Rims2,Syt12,Rasl10b,Sybu,Unc13a,Adcy1
19_Member	GO Biological Processes	GO:0002791	regulation of peptide secretion	-3.93971	-1.80547	15/240	11551,11865,14161,16324,20201,20202,20304,20501,21926,56708,99571,107221,110135,276952,319613	Adra2a,Arntl,Fga,Inhbb,S100a8,S100a9,Ccl5,Slc16a1,Tnf,Clcf1,Fgg,Ffar4,Fgb,Rasl10b,Sybu
19_Member	GO Biological Processes	GO:0090087	regulation of peptide transport	-3.88004	-1.76999	15/243	11551,11865,14161,16324,20201,20202,20304,20501,21926,56708,99571,107221,110135,276952,319613	Adra2a,Arntl,Fga,Inhbb,S100a8,S100a9,Ccl5,Slc16a1,Tnf,Clcf1,Fgg,Ffar4,Fgb,Rasl10b,Sybu
19_Member	GO Biological Processes	GO:0051047	positive regulation of secretion	-3.84952	-1.74906	21/421	12394,14161,14191,16324,16409,20201,20202,24088,54140,56216,56708,58994,68891,80718,83433,99571,107221,110135,276952,319613,382018	Runx1,Fga,Fgr,Inhbb,Itgam,S100a8,S100a9,Tlr2,Avpr1a,Stx1b,Clcf1,Smpd3,Cd177,Rab27b,Trem2,Fgg,Ffar4,Fgb,Rasl10b,Sybu,Unc13a
19_Member	GO Biological Processes	GO:1903532	positive regulation of secretion by cell	-3.75564	-1.67455	19/366	12394,14161,14191,16324,16409,24088,54140,56216,56708,58994,68891,80718,83433,99571,107221,110135,276952,319613,382018	Runx1,Fga,Fgr,Inhbb,Itgam,Tlr2,Avpr1a,Stx1b,Clcf1,Smpd3,Cd177,Rab27b,Trem2,Fgg,Ffar4,Fgb,Rasl10b,Sybu,Unc13a
19_Member	GO Biological Processes	GO:0017157	regulation of exocytosis	-3.70721	-1.63809	15/252	11551,12772,14161,14191,16409,23821,56216,58994,68891,80718,99571,110135,116838,171180,432530	Adra2a,Ccr2,Fga,Fgr,Itgam,Bace1,Stx1b,Smpd3,Cd177,Rab27b,Fgg,Fgb,Rims2,Syt12,Adcy1
19_Member	GO Biological Processes	GO:0090276	regulation of peptide hormone secretion	-2.99263	-1.11193	13/235	11551,11865,14161,16324,20304,20501,21926,56708,99571,107221,110135,276952,319613	Adra2a,Arntl,Fga,Inhbb,Ccl5,Slc16a1,Tnf,Clcf1,Fgg,Ffar4,Fgb,Rasl10b,Sybu
19_Member	GO Biological Processes	GO:0002793	positive regulation of peptide secretion	-2.91074	-1.0596	9/129	14161,20201,20202,56708,99571,107221,110135,276952,319613	Fga,S100a8,S100a9,Clcf1,Fgg,Ffar4,Fgb,Rasl10b,Sybu
19_Member	GO Biological Processes	GO:0045921	positive regulation of exocytosis	-2.86173	-1.02532	8/106	14161,14191,16409,58994,68891,80718,99571,110135	Fga,Fgr,Itgam,Smpd3,Cd177,Rab27b,Fgg,Fgb
19_Member	GO Biological Processes	GO:0046883	regulation of hormone secretion	-2.80681	-0.991975	15/308	11551,11865,12394,14161,16323,16324,20304,20501,21926,56708,99571,107221,110135,276952,319613	Adra2a,Arntl,Runx1,Fga,Inhba,Inhbb,Ccl5,Slc16a1,Tnf,Clcf1,Fgg,Ffar4,Fgb,Rasl10b,Sybu
19_Member	GO Biological Processes	GO:0010817	regulation of hormone levels	-2.41468	-0.716262	22/583	11551,11865,12394,14161,16323,16324,20304,20501,21386,21926,53419,56708,56847,58994,99571,107221,110135,116838,276952,319613,331535,100328588	Adra2a,Arntl,Runx1,Fga,Inhba,Inhbb,Ccl5,Slc16a1,Tbx3,Tnf,Corin,Clcf1,Aldh1a3,Smpd3,Fgg,Ffar4,Fgb,Rims2,Rasl10b,Sybu,Serpina7,Il4i1b
19_Member	GO Biological Processes	GO:0046887	positive regulation of hormone secretion	-2.12845	-0.519636	9/169	12394,14161,16324,56708,99571,107221,110135,276952,319613	Runx1,Fga,Inhbb,Clcf1,Fgg,Ffar4,Fgb,Rasl10b,Sybu
19_Member	GO Biological Processes	GO:0050708	regulation of protein secretion	-2.0305	-0.44483	13/305	11551,11865,14161,16324,20304,20501,21926,24088,56013,83433,99571,110135,319613	Adra2a,Arntl,Fga,Inhbb,Ccl5,Slc16a1,Tnf,Tlr2,Srcin1,Trem2,Fgg,Fgb,Sybu
20_Summary	GO Biological Processes	GO:0001934	positive regulation of protein phosphorylation	-5.25107	-2.83454	35/762	11551,12006,12504,12575,12654,12796,14562,15205,15458,15894,16323,16324,16326,16402,17002,17395,18119,18205,18489,18793,19882,20304,20682,21897,21926,22418,54635,56013,56636,56708,71890,83433,93695,107566,320129,12702	Adra2a,Axin2,Cd4,Cdkn1a,Chil1,Camp,Gdf3,Hes1,Hpx,Icam1,Inhba,Inhbb,Inhbe,Itga5,Ltf,Mmp9,Nodal,Ntf3,Reg3b,Plaur,Mst1r,Ccl5,Sox9,Tlr1,Tnf,Wnt5a,Pdgfc,Srcin1,Fgf21,Clcf1,Mad2l2,Trem2,Gpnmb,Arl2bp,Grk3,Socs3
20_Member	GO Biological Processes	GO:0001934	positive regulation of protein phosphorylation	-5.25107	-2.83454	35/762	11551,12006,12504,12575,12654,12796,14562,15205,15458,15894,16323,16324,16326,16402,17002,17395,18119,18205,18489,18793,19882,20304,20682,21897,21926,22418,54635,56013,56636,56708,71890,83433,93695,107566,320129	Adra2a,Axin2,Cd4,Cdkn1a,Chil1,Camp,Gdf3,Hes1,Hpx,Icam1,Inhba,Inhbb,Inhbe,Itga5,Ltf,Mmp9,Nodal,Ntf3,Reg3b,Plaur,Mst1r,Ccl5,Sox9,Tlr1,Tnf,Wnt5a,Pdgfc,Srcin1,Fgf21,Clcf1,Mad2l2,Trem2,Gpnmb,Arl2bp,Grk3
20_Member	GO Biological Processes	GO:0050731	positive regulation of peptidyl-tyrosine phosphorylation	-3.30493	-1.32495	12/190	11551,12504,15205,15458,15894,16402,18205,20304,56013,56708,83433,107566	Adra2a,Cd4,Hes1,Hpx,Icam1,Itga5,Ntf3,Ccl5,Srcin1,Clcf1,Trem2,Arl2bp
20_Member	GO Biological Processes	GO:0050730	regulation of peptidyl-tyrosine phosphorylation	-3.00249	-1.11853	14/264	11551,12504,12702,15205,15458,15894,16402,18205,20304,54635,56013,56708,83433,107566	Adra2a,Cd4,Socs3,Hes1,Hpx,Icam1,Itga5,Ntf3,Ccl5,Pdgfc,Srcin1,Clcf1,Trem2,Arl2bp
20_Member	GO Biological Processes	GO:0042509	regulation of tyrosine phosphorylation of STAT protein	-2.54379	-0.798448	6/70	12702,15205,15458,20304,56708,107566	Socs3,Hes1,Hpx,Ccl5,Clcf1,Arl2bp
20_Member	GO Biological Processes	GO:0042531	positive regulation of tyrosine phosphorylation of STAT protein	-2.30624	-0.652304	5/55	15205,15458,20304,56708,107566	Hes1,Hpx,Ccl5,Clcf1,Arl2bp

## Sheet: downregulated_genes
GO-Biological processes (FDR<0.05)
Term	Count	%	PValue	Genes	List Total	Pop Hits	Pop Total	Fold Enrichment	Bonferroni	Benjamini	FDR
GO:0006805~xenobiotic metabolic process	18	5.43807	5.49661e-14	13095, 19885, 14262, 13082, 13088, 13077, 13089, 14860, 232174, 13086, 13076, 13087, 100042295, 72082, 14858, 14859, 76971, 14857	302	95	20094	12.6069	9.80416e-11	9.80596e-11	9.54762e-11
GO:0006629~lipid metabolic process	41	12.3867	1.22158e-12	235293, 13082, 18534, 394434, 67800, 64898, 56473, 231070, 22359, 11668, 79235, 14859, 380660, 13123, 231986, 13095, 15493, 23956, 13077, 234671, 232174, 11670, 13076, 104112, 69718, 56185, 170439, 21835, 20787, 74182, 100705, 78894, 54384, 76971, 353187, 68041, 14104, 14245, 15357, 69772, 193034	302	728	20094	3.74724	2.1793e-09	1.08965e-09	1.06095e-09
GO:0008202~steroid metabolic process	19	5.74018	4.03817e-12	432720, 235293, 13088, 13077, 13089, 216453, 105387, 13076, 337924, 100041375, 231070, 20787, 22359, 76971, 53973, 105349, 13123, 13112, 15357	302	141	20094	8.9659	7.20417e-09	2.40136e-09	2.3381e-09
GO:0045475~locomotor rhythm	9	2.71903	2.85565e-09	229599, 17840, 100039177, 17841, 53376, 100038948, 100048884, 17843, 100039028	302	26	20094	23.0318	5.09446e-06	1.27362e-06	1.24007e-06
GO:0010907~positive regulation of glucose metabolic process	8	2.41692	6.81786e-09	17840, 19733, 100039177, 17841, 100038948, 100048884, 17843, 100039028	302	19	20094	28.0153	1.2163e-05	2.43261e-06	2.36853e-06
GO:0045834~positive regulation of lipid metabolic process	7	2.1148	9.2094e-09	17840, 100039177, 17841, 100038948, 100048884, 17843, 100039028	302	12	20094	38.8129	1.64294e-05	2.67848e-06	2.60792e-06
GO:0048511~rhythmic process	16	4.83384	1.05097e-08	19885, 21973, 13170, 21685, 20893, 17691, 79362, 229599, 53376, 353187, 211949, 76843, 18628, 12953, 12457, 12534	302	153	20094	6.95806	1.87492e-05	2.67848e-06	2.60792e-06
GO:0031649~heat generation	7	2.1148	1.68882e-08	17840, 100039177, 17841, 100038948, 100048884, 17843, 100039028	302	13	20094	35.8273	3.01281e-05	3.76606e-06	3.66685e-06
GO:0030855~epithelial cell differentiation	13	3.92749	4.16691e-08	16682, 21345, 94179, 16664, 16663, 18092, 63828, 234564, 16667, 16666, 16665, 69772, 268482	302	102	20094	8.48013	7.43349e-05	8.25974e-06	8.04214e-06
GO:0071396~cellular response to lipid	7	2.1148	4.8027e-08	17840, 100039177, 17841, 100038948, 100048884, 17843, 100039028	302	15	20094	31.0503	8.56765e-05	8.56802e-06	8.34229e-06
GO:0051055~negative regulation of lipid biosynthetic process	7	2.1148	7.58779e-08	17840, 100039177, 17841, 100038948, 100048884, 17843, 100039028	302	16	20094	29.1097	0.000135357	1.20932e-05	1.17746e-05
GO:0061179~negative regulation of insulin secretion involved in cellular response to glucose stimulus	8	2.41692	8.13445e-08	17840, 100039177, 17841, 100038948, 15357, 100048884, 17843, 100039028	302	26	20094	20.4727	0.000145108	1.20932e-05	1.17746e-05
GO:0045721~negative regulation of gluconeogenesis	8	2.41692	1.42706e-07	17840, 100039177, 17841, 17691, 100038948, 100048884, 17843, 100039028	302	28	20094	19.0104	0.000254555	1.95836e-05	1.90677e-05
GO:0042593~glucose homeostasis	15	4.53172	1.60489e-07	16011, 17840, 100039177, 18534, 17841, 20528, 56484, 100048884, 76487, 100038948, 18508, 84112, 12953, 17843, 100039028	302	162	20094	6.16078	0.000286271	2.03981e-05	1.98607e-05
GO:0010888~negative regulation of lipid storage	7	2.1148	1.71509e-07	17840, 100039177, 17841, 100038948, 100048884, 17843, 100039028	302	18	20094	25.8753	0.000305925	2.03981e-05	1.98607e-05
GO:0007623~circadian rhythm	12	3.62538	2.2518e-07	19885, 246691, 13170, 20387, 20893, 18627, 18628, 13123, 79362, 12953, 20787, 12457	302	97	20094	8.23131	0.000401641	2.51076e-05	2.44461e-05
GO:0006112~energy reserve metabolic process	7	2.1148	2.4752e-07	17840, 100039177, 17841, 100038948, 100048884, 17843, 100039028	302	19	20094	24.5134	0.000441478	2.5975e-05	2.52907e-05
GO:0045109~intermediate filament organization	10	3.02115	1.11234e-06	16682, 94179, 16664, 16663, 16667, 16688, 16666, 16665, 16687, 110308	302	71	20094	9.37133	0.00198245	0.000110245	0.000107341
GO:0006749~glutathione metabolic process	10	3.02115	1.41255e-06	103140, 69049, 14858, 14859, 66116, 14860, 100042295, 14864, 14867, 14857	302	73	20094	9.11458	0.00251682	0.000132631	0.000129137
GO:0071394~cellular response to testosterone stimulus	6	1.81269	2.78337e-06	17840, 78894, 71773, 105349, 100048884, 100039028	302	16	20094	24.9512	0.00495323	0.000248277	0.000241736
GO:0032922~circadian regulation of gene expression	9	2.71903	1.20402e-05	19885, 229599, 20893, 53376, 18627, 18628, 79362, 12953, 12457	302	72	20094	8.31705	0.0212509	0.000981423	0.000955567
GO:0070584~mitochondrion morphogenesis	7	2.1148	1.21028e-05	17840, 100039177, 17841, 100038948, 100048884, 17843, 100039028	302	35	20094	13.3073	0.02136	0.000981423	0.000955567
GO:0035634~response to stilbenoid	6	1.81269	1.55866e-05	17840, 14858, 13086, 13087, 28248, 14857	302	22	20094	18.1463	0.0274236	0.00120898	0.00117713
GO:0042573~retinoic acid metabolic process	6	1.81269	1.9673e-05	72082, 11668, 13082, 216453, 232174, 11522	302	23	20094	17.3573	0.0344882	0.00146236	0.00142383
GO:0038183~bile acid signaling pathway	5	1.51057	4.38846e-05	27409, 67800, 15357, 239273, 67470	302	14	20094	23.763	0.0753055	0.0031316	0.0030491
GO:0043153~entrainment of circadian clock by photoperiod	6	1.81269	6.45016e-05	20893, 17691, 53376, 18627, 18628, 12953	302	29	20094	13.7662	0.1087	0.0044258	0.0043092
GO:0042752~regulation of circadian rhythm	8	2.41692	7.00265e-05	21973, 20893, 353187, 211949, 18627, 12953, 12534, 12457	302	68	20094	7.82781	0.117443	0.00462693	0.00450504
GO:0009060~aerobic respiration	8	2.41692	0.000110428	17840, 100039177, 17841, 100038948, 71804, 100048884, 17843, 100039028	302	73	20094	7.29166	0.178822	0.00703586	0.0068505
GO:0042738~exogenous drug catabolic process	7	2.1148	0.000122621	13095, 72082, 13088, 13077, 13089, 13086, 13087	302	52	20094	8.95683	0.196493	0.00754329	0.00734456
GO:0007568~aging	12	3.62538	0.000150565	16011, 266645, 19733, 18534, 16664, 11670, 13076, 16666, 15357, 56484, 14714, 20787	302	191	20094	4.1803	0.235573	0.00849081	0.00826712
GO:0045471~response to ethanol	10	3.02115	0.000152302	11668, 78894, 12350, 12443, 20528, 15357, 11444, 14714, 20787, 12534	302	130	20094	5.11819	0.237937	0.00849081	0.00826712
GO:0051897~positive regulation of protein kinase B signaling	10	3.02115	0.000152302	16011, 17840, 100039177, 17841, 244882, 100038948, 105349, 100048884, 17843, 100039028	302	130	20094	5.11819	0.237937	0.00849081	0.00826712
GO:0019373~epoxygenase P450 pathway	6	1.81269	0.000214667	13095, 72082, 13088, 13089, 13086, 13087	302	37	20094	10.7897	0.318191	0.011605	0.0112993
GO:0033189~response to vitamin A	5	1.51057	0.000349036	13082, 79235, 20387, 232174, 13076	302	23	20094	14.4644	0.463553	0.0183141	0.0178316
GO:0070989~oxidative demethylation	5	1.51057	0.000413933	13077, 53973, 13112, 337924, 100041375	302	24	20094	13.8618	0.522223	0.0210988	0.0205429
GO:0010243~response to organonitrogen compound	5	1.51057	0.000487005	78894, 12443, 239273, 193034, 12534	302	25	20094	13.3073	0.580641	0.0241338	0.023498
GO:0042572~retinol metabolic process	6	1.81269	0.000545691	11668, 79235, 13077, 216453, 13076, 11522	302	45	20094	8.87152	0.622347	0.0263112	0.025618
GO:0051923~sulfation	5	1.51057	0.000568812	76971, 434121, 69083, 638251, 57429	302	26	20094	12.7955	0.637615	0.0267042	0.0260007
GO:0006082~organic acid metabolic process	6	1.81269	0.00097526	13095, 72082, 13088, 13089, 13086, 13087	302	51	20094	7.82781	0.824605	0.0443665	0.0431977
GO:0042178~xenobiotic catabolic process	5	1.51057	0.000994765	14858, 13088, 13077, 13089, 14857	302	30	20094	11.0894	0.830609	0.0443665	0.0431977
GO:0002009~morphogenesis of an epithelium	5	1.51057	0.0011288	16667, 16688, 16666, 16687, 268482	302	31	20094	10.7317	0.866668	0.0491164	0.0478224
KEGG Pathways (FDR<0.05)
Term	Count	%	PValue	Genes	List Total	Pop Hits	Pop Total	Fold Enrichment	Bonferroni	Benjamini	FDR
mmu01100:Metabolic pathways	87	26.284	1.77738e-19	216456, 21743, 235293, 394430, 69049, 13082, 546726, 18534, 13088, 216453, 13089, 12352, 394434, 216134, 13086, 13087, 12350, 71760, 72094, 231327, 57028, 11668, 14858, 14859, 380660, 105349, 212647, 14857, 13095, 103140, 14262, 14860, 232493, 232174, 11670, 104112, 71773, 56185, 23972, 170439, 21877, 100705, 76654, 14104, 14864, 15357, 69772, 14867, 18478, 66116, 109652, 67800, 64697, 64898, 229…	186	1620	8992	2.59626	4.42567e-17	4.42567e-17	4.08796e-17
mmu05204:Chemical carcinogenesis - DNA adducts	23	6.94864	6.54225e-19	103140, 13095, 394430, 13077, 394434, 14860, 13076, 71773, 100042295, 337924, 100041375, 72094, 72082, 14858, 14859, 76971, 53973, 434121, 14864, 13112, 14867, 638251, 14857	186	84	8992	13.2371	1.62902e-16	8.14511e-17	7.52359e-17
mmu00830:Retinol metabolism	23	6.94864	1.89424e-17	13095, 394430, 546726, 13082, 13088, 13077, 13089, 394434, 216453, 232174, 13086, 13076, 71773, 13087, 337924, 100041375, 72094, 72082, 11668, 79235, 53973, 13112, 11522	186	97	8992	11.463	4.71665e-15	1.57222e-15	1.45225e-15
mmu00980:Metabolism of xenobiotics by cytochrome P450	19	5.74018	3.90538e-15	103140, 394430, 13077, 394434, 14860, 11670, 13076, 71773, 100042295, 72094, 14858, 14859, 76971, 434121, 14864, 11522, 14867, 638251, 14857	186	73	8992	12.5827	9.67559e-13	2.4311e-13	2.24559e-13
mmu00140:Steroid hormone biosynthesis	18	5.43807	3.72229e-12	15494, 13095, 15493, 394430, 13088, 13077, 13089, 394434, 13076, 71773, 337924, 100041375, 72094, 72082, 53973, 105349, 13123, 13112	186	92	8992	9.45863	9.26839e-10	1.8537e-10	1.71225e-10
mmu00982:Drug metabolism - cytochrome P450	16	4.83384	9.48138e-12	103140, 14262, 394430, 13077, 394434, 14860, 11670, 71773, 100042295, 72094, 14858, 14859, 14864, 11522, 14867, 14857	186	71	8992	10.8944	2.36087e-09	3.93477e-10	3.63453e-10
mmu05207:Chemical carcinogenesis - receptor activation	25	7.55287	2.71426e-11	394430, 13088, 394434, 13089, 100042295, 72094, 14858, 14859, 13982, 14857, 11444, 103140, 13077, 14860, 13076, 71773, 337924, 100041375, 11438, 53973, 12443, 14864, 13555, 13112, 14867	186	225	8992	5.37157	6.75851e-09	9.65501e-10	8.91828e-10
mmu00983:Drug metabolism - other enzymes	16	4.83384	4.6585e-10	103140, 394430, 234671, 394434, 14860, 71773, 100042295, 21877, 72094, 14858, 14859, 76654, 234564, 14864, 14867, 14857	186	92	8992	8.40767	1.15997e-07	1.44996e-08	1.33932e-08
mmu00480:Glutathione metabolism	12	3.62538	2.1065e-07	103140, 69049, 14858, 14859, 66116, 14860, 269951, 75512, 100042295, 14864, 14867, 14857	186	72	8992	8.05735	5.24505e-05	5.82799e-06	5.38328e-06
mmu04976:Bile secretion	12	3.62538	5.98549e-06	394430, 27409, 76971, 394434, 71773, 434121, 28248, 15357, 638251, 239273, 67470, 72094	186	100	8992	5.80129	0.00148928	0.000149039	0.000137666
mmu01524:Platinum drug resistance	9	2.71903	0.000225831	103140, 21973, 14858, 14859, 14860, 100042295, 14864, 14867, 14857	186	80	8992	5.43871	0.0546862	0.00511199	0.00472192
mmu04710:Circadian rhythm	6	1.81269	0.000327622	19885, 20893, 18627, 18628, 79362, 12953	186	30	8992	9.66882	0.0783513	0.00679815	0.00627942
mmu00591:Linoleic acid metabolism	7	2.1148	0.000523761	13095, 72082, 13077, 53973, 13112, 337924, 100041375	186	50	8992	6.76817	0.1223	0.010032	0.00926654
mmu00040:Pentose and glucuronate interconversions	6	1.81269	0.000784364	394430, 20322, 394434, 71773, 72094, 216558	186	36	8992	8.05735	0.177481	0.0139505	0.012886
mmu04915:Estrogen signaling pathway	10	3.02115	0.00174306	94179, 16664, 16663, 16667, 16666, 16665, 13982, 70405, 14228, 268482	186	134	8992	3.60777	0.352347	0.0289348	0.0267269
mmu05225:Hepatocellular carcinoma	11	3.32326	0.00311014	103140, 14858, 14859, 14860, 100042295, 12443, 14864, 13555, 14867, 22411, 14857	186	174	8992	3.05624	0.539587	0.0484015	0.0447083
mmu05418:Fluid shear stress and atherosclerosis	10	3.02115	0.00342632	103140, 14858, 14859, 14860, 26399, 100042295, 14864, 14867, 70405, 14857	186	148	8992	3.26649	0.574555	0.0488892	0.0451587
mmu00053:Ascorbate and aldarate metabolism	5	1.51057	0.00353416	394430, 19733, 394434, 71773, 72094	186	31	8992	7.79743	0.585865	0.0488892	0.0451587
Metasacpae
GroupID	Category	Term	Description	LogP	Log(q-value)	InTerm_InList	Genes	Symbols
1_Summary	KEGG Pathway	mmu05204	Chemical carcinogenesis - DNA adducts	-22.0896	-17.8219	23/84	13076,13077,13095,13112,14857,14858,14859,14860,14864,14867,53973,71773,72082,72094,76971,103140,337924,394430,394434,434121,638251,100041375,100042295,11522,11670,13082,13086,13087,13088,13089,14262,19885,232174,12144,13555,11438,11444,12443,13982,21877,76654,234564,234671,11668,78894,13123,21743,69083,546726,66116,69049,75512,269951,14104,23972,57429,64697,67528,67800,100705,104112,28248,21973,…	Cyp1a1,Cyp1a2,Cyp2c29,Cyp3a11,Gsta1,Gsta2,Gsta3,Gsta4,Gstm3,Gstm6,Cyp3a41a,Ugt2b1,Cyp2c55,Ugt2a3,Sult2a8,Gstt3,Cyp3a44,Ugt1a10,Ugt1a9,Sult2a4,Sult2a7,Cyp3a41b,Gm3776,Adh1,Aldh3a1,Cyp26a1,Cyp2a4,Cyp2a5,Cyp2b10,Cyp2b13,Fmo3,Rorc,Cyp26b1,Blm,E2f1,Chrna4,Chrnb2,Ccnd1,Esr1,Tk1,Upp2,Ces1f,Ces2c,Aldh1a1,Aacs,Cyp7b1,Inmt,Sult1c2,Cyp26c1,Nat8f1,Nat8f5,Gpx6,Idh2,Fasn,Papss2,Sult5a1,Keg1,Nudt7,Dgat2,Acacb,A…
1_Member	KEGG Pathway	mmu05204	Chemical carcinogenesis - DNA adducts	-22.0896	-17.8219	23/84	13076,13077,13095,13112,14857,14858,14859,14860,14864,14867,53973,71773,72082,72094,76971,103140,337924,394430,394434,434121,638251,100041375,100042295	Cyp1a1,Cyp1a2,Cyp2c29,Cyp3a11,Gsta1,Gsta2,Gsta3,Gsta4,Gstm3,Gstm6,Cyp3a41a,Ugt2b1,Cyp2c55,Ugt2a3,Sult2a8,Gstt3,Cyp3a44,Ugt1a10,Ugt1a9,Sult2a4,Sult2a7,Cyp3a41b,Gm3776
1_Member	KEGG Pathway	mmu00980	Metabolism of xenobiotics by cytochrome P450	-17.8691	-14.2034	19/73	11522,11670,13076,13077,14857,14858,14859,14860,14864,14867,71773,72094,76971,103140,394430,394434,434121,638251,100042295	Adh1,Aldh3a1,Cyp1a1,Cyp1a2,Gsta1,Gsta2,Gsta3,Gsta4,Gstm3,Gstm6,Ugt2b1,Ugt2a3,Sult2a8,Gstt3,Ugt1a10,Ugt1a9,Sult2a4,Sult2a7,Gm3776
1_Member	GO Biological Processes	GO:0006805	xenobiotic metabolic process	-14.6464	-11.1739	20/121	13076,13077,13082,13086,13087,13088,13089,13095,14262,14857,14858,14859,14860,19885,71773,72082,76971,232174,394430,394434	Cyp1a1,Cyp1a2,Cyp26a1,Cyp2a4,Cyp2a5,Cyp2b10,Cyp2b13,Cyp2c29,Fmo3,Gsta1,Gsta2,Gsta3,Gsta4,Rorc,Ugt2b1,Cyp2c55,Sult2a8,Cyp26b1,Ugt1a10,Ugt1a9
1_Member	GO Biological Processes	GO:0071466	cellular response to xenobiotic stimulus	-14.3491	-11.0355	23/178	12144,13076,13077,13082,13086,13087,13088,13089,13095,13555,14262,14857,14858,14859,14860,14864,19885,71773,72082,76971,232174,394430,394434	Blm,Cyp1a1,Cyp1a2,Cyp26a1,Cyp2a4,Cyp2a5,Cyp2b10,Cyp2b13,Cyp2c29,E2f1,Fmo3,Gsta1,Gsta2,Gsta3,Gsta4,Gstm3,Rorc,Ugt2b1,Cyp2c55,Sult2a8,Cyp26b1,Ugt1a10,Ugt1a9
1_Member	KEGG Pathway	mmu00982	Drug metabolism - cytochrome P450	-14.0512	-10.7834	16/71	11522,11670,13077,14262,14857,14858,14859,14860,14864,14867,71773,72094,103140,394430,394434,100042295	Adh1,Aldh3a1,Cyp1a2,Fmo3,Gsta1,Gsta2,Gsta3,Gsta4,Gstm3,Gstm6,Ugt2b1,Ugt2a3,Gstt3,Ugt1a10,Ugt1a9,Gm3776
1_Member	KEGG Pathway	mmu05207	Chemical carcinogenesis - receptor activation	-14.0021	-10.7758	25/225	11438,11444,12443,13076,13077,13088,13089,13112,13555,13982,14857,14858,14859,14860,14864,14867,53973,71773,72094,103140,337924,394430,394434,100041375,100042295	Chrna4,Chrnb2,Ccnd1,Cyp1a1,Cyp1a2,Cyp2b10,Cyp2b13,Cyp3a11,E2f1,Esr1,Gsta1,Gsta2,Gsta3,Gsta4,Gstm3,Gstm6,Cyp3a41a,Ugt2b1,Ugt2a3,Gstt3,Cyp3a44,Ugt1a10,Ugt1a9,Cyp3a41b,Gm3776
1_Member	KEGG Pathway	mmu00983	Drug metabolism - other enzymes	-12.1831	-9.09139	16/92	14857,14858,14859,14860,14864,14867,21877,71773,72094,76654,103140,234564,234671,394430,394434,100042295	Gsta1,Gsta2,Gsta3,Gsta4,Gstm3,Gstm6,Tk1,Ugt2b1,Ugt2a3,Upp2,Gstt3,Ces1f,Ces2c,Ugt1a10,Ugt1a9,Gm3776
1_Member	GO Biological Processes	GO:0009410	response to xenobiotic stimulus	-11.3787	-8.34984	26/319	11668,11670,12144,13076,13077,13082,13086,13087,13088,13089,13095,13555,14262,14857,14858,14859,14860,14864,19885,71773,72082,76971,78894,232174,394430,394434	Aldh1a1,Aldh3a1,Blm,Cyp1a1,Cyp1a2,Cyp26a1,Cyp2a4,Cyp2a5,Cyp2b10,Cyp2b13,Cyp2c29,E2f1,Fmo3,Gsta1,Gsta2,Gsta3,Gsta4,Gstm3,Rorc,Ugt2b1,Cyp2c55,Sult2a8,Aacs,Cyp26b1,Ugt1a10,Ugt1a9
1_Member	WikiPathways	WP1251	Metapathway biotransformation	-10.2577	-7.35167	17/141	13076,13077,13082,13123,14262,14857,14858,14859,14860,21743,69083,72094,232174,394430,394434,546726,100042295	Cyp1a1,Cyp1a2,Cyp26a1,Cyp7b1,Fmo3,Gsta1,Gsta2,Gsta3,Gsta4,Inmt,Sult1c2,Ugt2a3,Cyp26b1,Ugt1a10,Ugt1a9,Cyp26c1,Gm3776
1_Member	KEGG Pathway	mmu00480	Glutathione metabolism	-9.05658	-6.22016	12/72	14857,14858,14859,14860,14864,14867,66116,69049,75512,103140,269951,100042295	Gsta1,Gsta2,Gsta3,Gsta4,Gstm3,Gstm6,Nat8f1,Nat8f5,Gpx6,Gstt3,Idh2,Gm3776
1_Member	GO Biological Processes	GO:0006790	sulfur compound metabolic process	-7.61105	-4.92305	21/320	14104,14857,14858,14859,14860,14864,14867,23972,57429,64697,66116,67528,67800,69049,69083,76971,100705,103140,104112,434121,638251	Fasn,Gsta1,Gsta2,Gsta3,Gsta4,Gstm3,Gstm6,Papss2,Sult5a1,Keg1,Nat8f1,Nudt7,Dgat2,Nat8f5,Sult1c2,Sult2a8,Acacb,Gstt3,Acly,Sult2a4,Sult2a7
1_Member	WikiPathways	WP4466	Oxidative stress and redox pathway	-6.75429	-4.11045	11/93	14857,14858,14859,14860,14864,14867,28248,75512,103140,269951,100042295	Gsta1,Gsta2,Gsta3,Gsta4,Gstm3,Gstm6,Slco1a1,Gpx6,Gstt3,Idh2,Gm3776
1_Member	GO Biological Processes	GO:0042178	xenobiotic catabolic process	-5.98727	-3.40968	7/36	13076,13077,13088,13089,14857,14858,71773	Cyp1a1,Cyp1a2,Cyp2b10,Cyp2b13,Gsta1,Gsta2,Ugt2b1
1_Member	GO Biological Processes	GO:0006749	glutathione metabolic process	-5.49075	-2.99382	9/79	14857,14858,14859,14860,14864,14867,66116,69049,103140	Gsta1,Gsta2,Gsta3,Gsta4,Gstm3,Gstm6,Nat8f1,Nat8f5,Gstt3
1_Member	KEGG Pathway	mmu01524	Platinum drug resistance	-5.44471	-2.95614	9/80	14857,14858,14859,14860,14864,14867,21973,103140,100042295	Gsta1,Gsta2,Gsta3,Gsta4,Gstm3,Gstm6,Top2a,Gstt3,Gm3776
1_Member	Reactome Gene Sets	R-MMU-156580	Phase II - Conjugation of compounds	-4.94058	-2.55929	9/92	13077,14859,14864,14867,23972,69083,71773,216558,394434	Cyp1a2,Gsta3,Gstm3,Gstm6,Papss2,Sult1c2,Ugt2b1,Ugp2,Ugt1a9
1_Member	KEGG Pathway	mmu05225	Hepatocellular carcinoma	-4.10923	-1.89836	11/174	12443,13555,14857,14858,14859,14860,14864,14867,22411,103140,100042295	Ccnd1,E2f1,Gsta1,Gsta2,Gsta3,Gsta4,Gstm3,Gstm6,Wnt11,Gstt3,Gm3776
1_Member	KEGG Pathway	mmu05418	Fluid shear stress and atherosclerosis	-4.02445	-1.84303	10/148	14857,14858,14859,14860,14864,14867,26399,70405,103140,100042295	Gsta1,Gsta2,Gsta3,Gsta4,Gstm3,Gstm6,Map2k6,Calml3,Gstt3,Gm3776
1_Member	KEGG Pathway	mmu05208	Chemical carcinogenesis - reactive oxygen species	-3.19429	-1.16705	11/222	13076,13077,14857,14858,14859,14860,14864,14867,56484,103140,100042295	Cyp1a1,Cyp1a2,Gsta1,Gsta2,Gsta3,Gsta4,Gstm3,Gstm6,Foxo3,Gstt3,Gm3776
1_Member	GO Biological Processes	GO:0006575	cellular modified amino acid metabolic process	-3.10005	-1.09944	10/193	14857,14858,14859,14860,14864,14867,66116,69049,76971,103140	Gsta1,Gsta2,Gsta3,Gsta4,Gstm3,Gstm6,Nat8f1,Nat8f5,Sult2a8,Gstt3
1_Member	GO Biological Processes	GO:0043603	cellular amide metabolic process	-2.27496	-0.494315	22/793	14104,14857,14858,14859,14860,14864,14867,17380,23956,26384,64697,66116,67528,67800,69049,69772,100705,103140,104112,217258,237553,546049	Fasn,Gsta1,Gsta2,Gsta3,Gsta4,Gstm3,Gstm6,Mme,Neu2,Gnpda1,Keg1,Nat8f1,Nudt7,Dgat2,Nat8f5,Bdh2,Acacb,Gstt3,Acly,Abca8a,Trhde,Rps23rg1
2_Summary	KEGG Pathway	mmu00830	Retinol metabolism	-20.5182	-16.5514	23/97	11522,11668,13076,13077,13082,13086,13087,13088,13089,13095,13112,53973,71773,72082,72094,79235,216453,232174,337924,394430,394434,546726,100041375,11670,13123,14262,14859,14864,14867,18105,23972,64385,66427,69083,109652,216558,15493,15494,105349,18508	Adh1,Aldh1a1,Cyp1a1,Cyp1a2,Cyp26a1,Cyp2a4,Cyp2a5,Cyp2b10,Cyp2b13,Cyp2c29,Cyp3a11,Cyp3a41a,Ugt2b1,Cyp2c55,Ugt2a3,Lrat,Rdh19,Cyp26b1,Cyp3a44,Ugt1a10,Ugt1a9,Cyp26c1,Cyp3a41b,Aldh3a1,Cyp7b1,Fmo3,Gsta3,Gstm3,Gstm6,Nqo2,Papss2,Cyp4f14,Cyb5b,Sult1c2,Acy1,Ugp2,Hsd3b2,Hsd3b3,Akr1c18,Pax6
2_Member	KEGG Pathway	mmu00830	Retinol metabolism	-20.5182	-16.5514	23/97	11522,11668,13076,13077,13082,13086,13087,13088,13089,13095,13112,53973,71773,72082,72094,79235,216453,232174,337924,394430,394434,546726,100041375	Adh1,Aldh1a1,Cyp1a1,Cyp1a2,Cyp26a1,Cyp2a4,Cyp2a5,Cyp2b10,Cyp2b13,Cyp2c29,Cyp3a11,Cyp3a41a,Ugt2b1,Cyp2c55,Ugt2a3,Lrat,Rdh19,Cyp26b1,Cyp3a44,Ugt1a10,Ugt1a9,Cyp26c1,Cyp3a41b
2_Member	Reactome Gene Sets	R-MMU-211859	Biological oxidations	-18.0841	-14.2934	28/204	11522,11668,11670,13076,13077,13082,13086,13112,13123,14262,14859,14864,14867,18105,23972,53973,64385,66427,69083,71773,72082,109652,216558,232174,337924,394434,546726,100041375	Adh1,Aldh1a1,Aldh3a1,Cyp1a1,Cyp1a2,Cyp26a1,Cyp2a4,Cyp3a11,Cyp7b1,Fmo3,Gsta3,Gstm3,Gstm6,Nqo2,Papss2,Cyp3a41a,Cyp4f14,Cyb5b,Sult1c2,Ugt2b1,Cyp2c55,Acy1,Ugp2,Cyp26b1,Cyp3a44,Ugt1a9,Cyp26c1,Cyp3a41b
2_Member	KEGG Pathway	mmu00140	Steroid hormone biosynthesis	-14.58	-11.1739	18/92	13076,13077,13088,13089,13095,13112,13123,15493,15494,53973,71773,72082,72094,105349,337924,394430,394434,100041375	Cyp1a1,Cyp1a2,Cyp2b10,Cyp2b13,Cyp2c29,Cyp3a11,Cyp7b1,Hsd3b2,Hsd3b3,Cyp3a41a,Ugt2b1,Cyp2c55,Ugt2a3,Akr1c18,Cyp3a44,Ugt1a10,Ugt1a9,Cyp3a41b
2_Member	Reactome Gene Sets	R-MMU-211945	Phase I - Functionalization of compounds	-14.5386	-11.1739	19/107	11522,11668,11670,13076,13077,13082,13086,13112,13123,14262,18105,53973,64385,66427,72082,232174,337924,546726,100041375	Adh1,Aldh1a1,Aldh3a1,Cyp1a1,Cyp1a2,Cyp26a1,Cyp2a4,Cyp3a11,Cyp7b1,Fmo3,Nqo2,Cyp3a41a,Cyp4f14,Cyb5b,Cyp2c55,Cyp26b1,Cyp3a44,Cyp26c1,Cyp3a41b
2_Member	Reactome Gene Sets	R-MMU-211897	Cytochrome P450 - arranged by substrate type	-10.3011	-7.37575	13/71	13076,13077,13082,13086,13112,13123,53973,64385,72082,232174,337924,546726,100041375	Cyp1a1,Cyp1a2,Cyp26a1,Cyp2a4,Cyp3a11,Cyp7b1,Cyp3a41a,Cyp4f14,Cyp2c55,Cyp26b1,Cyp3a44,Cyp26c1,Cyp3a41b
2_Member	Reactome Gene Sets	R-MMU-211981	Xenobiotics	-8.4799	-5.67451	8/26	13076,13077,13086,13112,53973,72082,337924,100041375	Cyp1a1,Cyp1a2,Cyp2a4,Cyp3a11,Cyp3a41a,Cyp2c55,Cyp3a44,Cyp3a41b
2_Member	Reactome Gene Sets	R-MMU-5423646	Aflatoxin activation and detoxification	-6.40905	-3.79448	6/20	13077,13112,53973,109652,337924,100041375	Cyp1a2,Cyp3a11,Cyp3a41a,Acy1,Cyp3a44,Cyp3a41b
2_Member	KEGG Pathway	mmu00591	Linoleic acid metabolism	-4.98877	-2.58431	7/50	13077,13095,13112,53973,72082,337924,100041375	Cyp1a2,Cyp2c29,Cyp3a11,Cyp3a41a,Cyp2c55,Cyp3a44,Cyp3a41b
2_Member	GO Biological Processes	GO:0070989	oxidative demethylation	-3.1501	-1.14239	4/27	13077,13112,53973,337924	Cyp1a2,Cyp3a11,Cyp3a41a,Cyp3a44
2_Member	GO Biological Processes	GO:0070988	demethylation	-2.44653	-0.628993	5/67	13077,13112,18508,53973,337924	Cyp1a2,Cyp3a11,Pax6,Cyp3a41a,Cyp3a44
3_Summary	GO Biological Processes	GO:0032787	monocarboxylic acid metabolic process	-17.2248	-13.656	41/521	11484,11522,11668,13076,13077,13082,13086,13087,13088,13089,13095,13123,14104,14245,18534,18627,56185,56473,64385,64898,67528,69123,69772,71773,72082,72094,76971,78894,100705,104112,105349,105387,170439,216453,232174,234564,234671,269951,394430,394434,546726,79235	Aspa,Adh1,Aldh1a1,Cyp1a1,Cyp1a2,Cyp26a1,Cyp2a4,Cyp2a5,Cyp2b10,Cyp2b13,Cyp2c29,Cyp7b1,Fasn,Lpin1,Pck1,Per2,Hao2,Fads2,Cyp4f14,Lpin2,Nudt7,Eci3,Bdh2,Ugt2b1,Cyp2c55,Ugt2a3,Sult2a8,Aacs,Acacb,Acly,Akr1c18,Akr1c14,Elovl6,Rdh19,Cyp26b1,Ces1f,Ces2c,Idh2,Ugt1a10,Ugt1a9,Cyp26c1,Lrat
3_Member	GO Biological Processes	GO:0032787	monocarboxylic acid metabolic process	-17.2248	-13.656	41/521	11484,11522,11668,13076,13077,13082,13086,13087,13088,13089,13095,13123,14104,14245,18534,18627,56185,56473,64385,64898,67528,69123,69772,71773,72082,72094,76971,78894,100705,104112,105349,105387,170439,216453,232174,234564,234671,269951,394430,394434,546726	Aspa,Adh1,Aldh1a1,Cyp1a1,Cyp1a2,Cyp26a1,Cyp2a4,Cyp2a5,Cyp2b10,Cyp2b13,Cyp2c29,Cyp7b1,Fasn,Lpin1,Pck1,Per2,Hao2,Fads2,Cyp4f14,Lpin2,Nudt7,Eci3,Bdh2,Ugt2b1,Cyp2c55,Ugt2a3,Sult2a8,Aacs,Acacb,Acly,Akr1c18,Akr1c14,Elovl6,Rdh19,Cyp26b1,Ces1f,Ces2c,Idh2,Ugt1a10,Ugt1a9,Cyp26c1
3_Member	GO Biological Processes	GO:0006631	fatty acid metabolic process	-10.7087	-7.74198	27/369	13076,13077,13086,13087,13088,13089,13095,14104,14245,18534,18627,56185,56473,64385,64898,67528,69123,69772,72082,78894,100705,104112,105349,105387,170439,234564,234671	Cyp1a1,Cyp1a2,Cyp2a4,Cyp2a5,Cyp2b10,Cyp2b13,Cyp2c29,Fasn,Lpin1,Pck1,Per2,Hao2,Fads2,Cyp4f14,Lpin2,Nudt7,Eci3,Bdh2,Cyp2c55,Aacs,Acacb,Acly,Akr1c18,Akr1c14,Elovl6,Ces1f,Ces2c
3_Member	GO Biological Processes	GO:0120254	olefinic compound metabolic process	-8.06477	-5.32846	15/148	11522,11668,13076,13077,13086,13087,13088,13089,13095,64385,72082,79235,105349,105387,216453	Adh1,Aldh1a1,Cyp1a1,Cyp1a2,Cyp2a4,Cyp2a5,Cyp2b10,Cyp2b13,Cyp2c29,Cyp4f14,Cyp2c55,Lrat,Akr1c18,Akr1c14,Rdh19
3_Member	GO Biological Processes	GO:0019373	epoxygenase P450 pathway	-4.7972	-2.44346	6/36	13086,13087,13088,13089,13095,72082	Cyp2a4,Cyp2a5,Cyp2b10,Cyp2b13,Cyp2c29,Cyp2c55
3_Member	GO Biological Processes	GO:0033559	unsaturated fatty acid metabolic process	-4.74187	-2.40351	10/122	13086,13087,13088,13089,13095,64385,72082,105349,105387,234671	Cyp2a4,Cyp2a5,Cyp2b10,Cyp2b13,Cyp2c29,Cyp4f14,Cyp2c55,Akr1c18,Akr1c14,Ces2c
3_Member	GO Biological Processes	GO:0006690	icosanoid metabolic process	-4.38914	-2.14666	10/134	13086,13087,13088,13089,13095,64385,72082,105349,105387,234671	Cyp2a4,Cyp2a5,Cyp2b10,Cyp2b13,Cyp2c29,Cyp4f14,Cyp2c55,Akr1c18,Akr1c14,Ces2c
3_Member	GO Biological Processes	GO:0001676	long-chain fatty acid metabolic process	-3.93922	-1.77524	9/123	13076,13086,13087,13088,13089,13095,64385,72082,170439	Cyp1a1,Cyp2a4,Cyp2a5,Cyp2b10,Cyp2b13,Cyp2c29,Cyp4f14,Cyp2c55,Elovl6
3_Member	GO Biological Processes	GO:0019369	arachidonic acid metabolic process	-3.72456	-1.606	7/78	13086,13087,13088,13089,13095,64385,72082	Cyp2a4,Cyp2a5,Cyp2b10,Cyp2b13,Cyp2c29,Cyp4f14,Cyp2c55
3_Member	WikiPathways	WP4349	Eicosanoid metabolism via cytochrome P450 monooxygenases	-2.76925	-0.883487	3/16	13095,64385,72082	Cyp2c29,Cyp4f14,Cyp2c55
4_Summary	GO Biological Processes	GO:0008202	steroid metabolic process	-13.9049	-10.7416	27/271	12401,13076,13077,13082,13088,13089,13112,13123,13982,15357,15493,15494,20787,22359,53973,71773,76971,105349,105387,216453,231070,232174,234564,235293,337924,432720,546726,11522,11668,13190,14718,18534,18627,20322,20431,54384,56185,57028,64385,67800,69718,79235,216134,269951,14104,56473	Serpina6,Cyp1a1,Cyp1a2,Cyp26a1,Cyp2b10,Cyp2b13,Cyp3a11,Cyp7b1,Esr1,Hmgcr,Hsd3b2,Hsd3b3,Srebf1,Vldlr,Cyp3a41a,Ugt2b1,Sult2a8,Akr1c18,Akr1c14,Rdh19,Insig1,Cyp26b1,Ces1f,Sc5d,Cyp3a44,Akr1c19,Cyp26c1,Adh1,Aldh1a1,Dct,Got1,Pck1,Per2,Sord,Pmel,Mtmr7,Hao2,Pdxp,Cyp4f14,Dgat2,Ipmk,Lrat,Pdxk,Idh2,Fasn,Fads2
4_Member	GO Biological Processes	GO:0008202	steroid metabolic process	-13.9049	-10.7416	27/271	12401,13076,13077,13082,13088,13089,13112,13123,13982,15357,15493,15494,20787,22359,53973,71773,76971,105349,105387,216453,231070,232174,234564,235293,337924,432720,546726	Serpina6,Cyp1a1,Cyp1a2,Cyp26a1,Cyp2b10,Cyp2b13,Cyp3a11,Cyp7b1,Esr1,Hmgcr,Hsd3b2,Hsd3b3,Srebf1,Vldlr,Cyp3a41a,Ugt2b1,Sult2a8,Akr1c18,Akr1c14,Rdh19,Insig1,Cyp26b1,Ces1f,Sc5d,Cyp3a44,Akr1c19,Cyp26c1
4_Member	GO Biological Processes	GO:1901615	organic hydroxy compound metabolic process	-12.8141	-9.69244	33/458	11522,11668,13076,13077,13082,13123,13190,14718,15357,18534,18627,20322,20431,20787,22359,54384,56185,57028,64385,67800,69718,76971,79235,105349,105387,216134,216453,231070,232174,234564,235293,269951,546726	Adh1,Aldh1a1,Cyp1a1,Cyp1a2,Cyp26a1,Cyp7b1,Dct,Got1,Hmgcr,Pck1,Per2,Sord,Pmel,Srebf1,Vldlr,Mtmr7,Hao2,Pdxp,Cyp4f14,Dgat2,Ipmk,Sult2a8,Lrat,Akr1c18,Akr1c14,Pdxk,Rdh19,Insig1,Cyp26b1,Ces1f,Sc5d,Idh2,Cyp26c1
4_Member	GO Biological Processes	GO:0006066	alcohol metabolic process	-9.36754	-6.47997	23/308	11522,11668,13076,13077,13123,14718,15357,18534,20322,20787,22359,54384,67800,69718,76971,79235,105349,105387,216453,231070,234564,235293,269951	Adh1,Aldh1a1,Cyp1a1,Cyp1a2,Cyp7b1,Got1,Hmgcr,Pck1,Sord,Srebf1,Vldlr,Mtmr7,Dgat2,Ipmk,Sult2a8,Lrat,Akr1c18,Akr1c14,Rdh19,Insig1,Ces1f,Sc5d,Idh2
4_Member	GO Biological Processes	GO:0016125	sterol metabolic process	-5.16609	-2.74341	11/134	13082,13123,15357,20787,22359,76971,231070,232174,234564,235293,546726	Cyp26a1,Cyp7b1,Hmgcr,Srebf1,Vldlr,Sult2a8,Insig1,Cyp26b1,Ces1f,Sc5d,Cyp26c1
4_Member	GO Biological Processes	GO:1901617	organic hydroxy compound biosynthetic process	-4.96062	-2.5679	12/168	13123,13190,14718,15357,18534,18627,20431,69718,216134,231070,234564,235293	Cyp7b1,Dct,Got1,Hmgcr,Pck1,Per2,Pmel,Ipmk,Pdxk,Insig1,Ces1f,Sc5d
4_Member	GO Biological Processes	GO:0006694	steroid biosynthetic process	-3.65314	-1.54372	8/106	13076,13123,15357,15493,15494,231070,234564,235293	Cyp1a1,Cyp7b1,Hmgcr,Hsd3b2,Hsd3b3,Insig1,Ces1f,Sc5d
4_Member	GO Biological Processes	GO:1902652	secondary alcohol metabolic process	-3.56134	-1.48407	9/138	13123,15357,20787,22359,76971,231070,234564,235293,269951	Cyp7b1,Hmgcr,Srebf1,Vldlr,Sult2a8,Insig1,Ces1f,Sc5d,Idh2
4_Member	GO Biological Processes	GO:0008203	cholesterol metabolic process	-3.1702	-1.14793	8/125	13123,15357,20787,22359,76971,231070,234564,235293	Cyp7b1,Hmgcr,Srebf1,Vldlr,Sult2a8,Insig1,Ces1f,Sc5d
4_Member	GO Biological Processes	GO:0046165	alcohol biosynthetic process	-3.14453	-1.1392	7/97	14718,15357,18534,69718,231070,234564,235293	Got1,Hmgcr,Pck1,Ipmk,Insig1,Ces1f,Sc5d
4_Member	WikiPathways	WP4346	Cholesterol metabolism with Bloch and Kandutsch-Russell pathways	-2.93608	-0.998717	5/52	14104,15357,20787,56473,235293	Fasn,Hmgcr,Srebf1,Fads2,Sc5d
4_Member	GO Biological Processes	GO:0006695	cholesterol biosynthetic process	-2.50098	-0.669358	4/40	15357,231070,234564,235293	Hmgcr,Insig1,Ces1f,Sc5d
4_Member	GO Biological Processes	GO:1902653	secondary alcohol biosynthetic process	-2.50098	-0.669358	4/40	15357,231070,234564,235293	Hmgcr,Insig1,Ces1f,Sc5d
4_Member	GO Biological Processes	GO:0016126	sterol biosynthetic process	-2.2802	-0.498135	4/46	15357,231070,234564,235293	Hmgcr,Insig1,Ces1f,Sc5d
4_Member	Reactome Gene Sets	R-MMU-191273	Cholesterol biosynthesis	-2.0607	-0.326273	3/28	15357,20787,235293	Hmgcr,Srebf1,Sc5d
5_Summary	GO Biological Processes	GO:0044282	small molecule catabolic process	-13.8954	-10.7416	29/318	11522,13076,13082,14245,14718,18105,18242,18478,18534,20322,26384,54384,57028,64385,64898,67528,69123,69772,76654,76971,105349,212647,216456,231327,232174,234564,234724,266645,546726,13077,23956,74182	Adh1,Cyp1a1,Cyp26a1,Lpin1,Got1,Nqo2,Oat,Pah,Pck1,Sord,Gnpda1,Mtmr7,Pdxp,Cyp4f14,Lpin2,Nudt7,Eci3,Bdh2,Upp2,Sult2a8,Akr1c18,Aldh4a1,Gls2,Ppat,Cyp26b1,Ces1f,Tat,Acmsd,Cyp26c1,Cyp1a2,Neu2,Gpcpd1
5_Member	GO Biological Processes	GO:0044282	small molecule catabolic process	-13.8954	-10.7416	29/318	11522,13076,13082,14245,14718,18105,18242,18478,18534,20322,26384,54384,57028,64385,64898,67528,69123,69772,76654,76971,105349,212647,216456,231327,232174,234564,234724,266645,546726	Adh1,Cyp1a1,Cyp26a1,Lpin1,Got1,Nqo2,Oat,Pah,Pck1,Sord,Gnpda1,Mtmr7,Pdxp,Cyp4f14,Lpin2,Nudt7,Eci3,Bdh2,Upp2,Sult2a8,Akr1c18,Aldh4a1,Gls2,Ppat,Cyp26b1,Ces1f,Tat,Acmsd,Cyp26c1
5_Member	GO Biological Processes	GO:0046395	carboxylic acid catabolic process	-11.3624	-8.34984	21/200	13082,14245,14718,18242,18478,18534,26384,64385,64898,67528,69123,69772,76971,212647,216456,231327,232174,234564,234724,266645,546726	Cyp26a1,Lpin1,Got1,Oat,Pah,Pck1,Gnpda1,Cyp4f14,Lpin2,Nudt7,Eci3,Bdh2,Sult2a8,Aldh4a1,Gls2,Ppat,Cyp26b1,Ces1f,Tat,Acmsd,Cyp26c1
5_Member	GO Biological Processes	GO:0016054	organic acid catabolic process	-11.2787	-8.28966	21/202	13082,14245,14718,18242,18478,18534,26384,64385,64898,67528,69123,69772,76971,212647,216456,231327,232174,234564,234724,266645,546726	Cyp26a1,Lpin1,Got1,Oat,Pah,Pck1,Gnpda1,Cyp4f14,Lpin2,Nudt7,Eci3,Bdh2,Sult2a8,Aldh4a1,Gls2,Ppat,Cyp26b1,Ces1f,Tat,Acmsd,Cyp26c1
5_Member	GO Biological Processes	GO:0072329	monocarboxylic acid catabolic process	-7.24181	-4.57608	12/103	13082,14245,18534,64385,64898,67528,69123,69772,76971,232174,234564,546726	Cyp26a1,Lpin1,Pck1,Cyp4f14,Lpin2,Nudt7,Eci3,Bdh2,Sult2a8,Cyp26b1,Ces1f,Cyp26c1
5_Member	GO Biological Processes	GO:0016042	lipid catabolic process	-5.19659	-2.75655	16/278	13077,13082,14245,18534,23956,64385,64898,67528,69123,69772,74182,76971,105349,232174,234564,546726	Cyp1a2,Cyp26a1,Lpin1,Pck1,Neu2,Cyp4f14,Lpin2,Nudt7,Eci3,Bdh2,Gpcpd1,Sult2a8,Akr1c18,Cyp26b1,Ces1f,Cyp26c1
5_Member	GO Biological Processes	GO:0044242	cellular lipid catabolic process	-4.4504	-2.18262	12/189	13082,14245,18534,23956,64898,67528,69123,69772,74182,232174,234564,546726	Cyp26a1,Lpin1,Pck1,Neu2,Lpin2,Nudt7,Eci3,Bdh2,Gpcpd1,Cyp26b1,Ces1f,Cyp26c1
5_Member	GO Biological Processes	GO:0009062	fatty acid catabolic process	-3.58902	-1.49442	7/82	14245,18534,64898,67528,69123,69772,234564	Lpin1,Pck1,Lpin2,Nudt7,Eci3,Bdh2,Ces1f
6_Summary	GO Biological Processes	GO:0048511	rhythmic process	-11.5468	-8.48316	24/264	12457,12534,12953,13123,13170,13982,14453,17691,17840,18627,18628,19885,20787,20893,21685,21973,53376,56484,76843,79362,211949,229599,246691,353187,11444	Noct,Cdk1,Cry2,Cyp7b1,Dbp,Esr1,Gas2,Sik1,Mup1,Per2,Per3,Rorc,Srebf1,Bhlhe40,Tef,Top2a,Usp2,Foxo3,Dtl,Bhlhe41,Spsb4,Ciart,Prok1,Nr1d2,Chrnb2
6_Member	GO Biological Processes	GO:0048511	rhythmic process	-11.5468	-8.48316	24/264	12457,12534,12953,13123,13170,13982,14453,17691,17840,18627,18628,19885,20787,20893,21685,21973,53376,56484,76843,79362,211949,229599,246691,353187	Noct,Cdk1,Cry2,Cyp7b1,Dbp,Esr1,Gas2,Sik1,Mup1,Per2,Per3,Rorc,Srebf1,Bhlhe40,Tef,Top2a,Usp2,Foxo3,Dtl,Bhlhe41,Spsb4,Ciart,Prok1,Nr1d2
6_Member	GO Biological Processes	GO:0007623	circadian rhythm	-8.39805	-5.62163	15/140	12457,12953,13123,13170,17840,18627,18628,19885,20787,20893,53376,79362,229599,246691,353187	Noct,Cry2,Cyp7b1,Dbp,Mup1,Per2,Per3,Rorc,Srebf1,Bhlhe40,Usp2,Bhlhe41,Ciart,Prok1,Nr1d2
6_Member	GO Biological Processes	GO:0042752	regulation of circadian rhythm	-7.03729	-4.38229	13/129	11444,12457,12534,12953,17691,18627,18628,19885,20893,21973,53376,211949,353187	Chrnb2,Noct,Cdk1,Cry2,Sik1,Per2,Per3,Rorc,Bhlhe40,Top2a,Usp2,Spsb4,Nr1d2
6_Member	GO Biological Processes	GO:0032922	circadian regulation of gene expression	-5.83365	-3.28187	9/72	12457,12953,18627,18628,19885,20893,53376,79362,229599	Noct,Cry2,Per2,Per3,Rorc,Bhlhe40,Usp2,Bhlhe41,Ciart
6_Member	GO Biological Processes	GO:0043153	entrainment of circadian clock by photoperiod	-5.27967	-2.83143	6/30	12953,17691,18627,18628,20893,53376	Cry2,Sik1,Per2,Per3,Bhlhe40,Usp2
6_Member	KEGG Pathway	mmu04710	Circadian rhythm	-5.27967	-2.83143	6/30	12953,18627,18628,19885,20893,79362	Cry2,Per2,Per3,Rorc,Bhlhe40,Bhlhe41
6_Member	GO Biological Processes	GO:0009648	photoperiodism	-5.19183	-2.75655	6/31	12953,17691,18627,18628,20893,53376	Cry2,Sik1,Per2,Per3,Bhlhe40,Usp2
6_Member	GO Biological Processes	GO:0009649	entrainment of circadian clock	-5.10723	-2.6907	6/32	12953,17691,18627,18628,20893,53376	Cry2,Sik1,Per2,Per3,Bhlhe40,Usp2
7_Summary	GO Biological Processes	GO:0034754	cellular hormone metabolic process	-10.5849	-7.63939	16/116	11522,11668,13076,13077,13082,13982,15493,15494,71773,72082,79235,105349,105387,216453,232174,546726,23972,76971,19660,27409,67470,218772,15357,13123,66427,57028,64385,12953,17840,18508,18627,20787,78894,19733,216134,14228,15507,56484,319158,319161,170826	Adh1,Aldh1a1,Cyp1a1,Cyp1a2,Cyp26a1,Esr1,Hsd3b2,Hsd3b3,Ugt2b1,Cyp2c55,Lrat,Akr1c18,Akr1c14,Rdh19,Cyp26b1,Cyp26c1,Papss2,Sult2a8,Rbp2,Abcg5,Abcg8,Rarb,Hmgcr,Cyp7b1,Cyb5b,Pdxp,Cyp4f14,Cry2,Mup1,Pax6,Per2,Srebf1,Aacs,Rgn,Pdxk,Fkbp4,Hspb1,Foxo3,H4c9,H4c18,Ppargc1b
7_Member	GO Biological Processes	GO:0034754	cellular hormone metabolic process	-10.5849	-7.63939	16/116	11522,11668,13076,13077,13082,13982,15493,15494,71773,72082,79235,105349,105387,216453,232174,546726	Adh1,Aldh1a1,Cyp1a1,Cyp1a2,Cyp26a1,Esr1,Hsd3b2,Hsd3b3,Ugt2b1,Cyp2c55,Lrat,Akr1c18,Akr1c14,Rdh19,Cyp26b1,Cyp26c1
7_Member	GO Biological Processes	GO:0042445	hormone metabolic process	-9.23408	-6.38128	18/186	11522,11668,13076,13077,13082,13982,15493,15494,23972,71773,72082,76971,79235,105349,105387,216453,232174,546726	Adh1,Aldh1a1,Cyp1a1,Cyp1a2,Cyp26a1,Esr1,Hsd3b2,Hsd3b3,Papss2,Ugt2b1,Cyp2c55,Sult2a8,Lrat,Akr1c18,Akr1c14,Rdh19,Cyp26b1,Cyp26c1
7_Member	GO Biological Processes	GO:0001523	retinoid metabolic process	-8.57342	-5.7528	11/63	11522,11668,13076,13077,13082,19660,72082,79235,216453,232174,546726	Adh1,Aldh1a1,Cyp1a1,Cyp1a2,Cyp26a1,Rbp2,Cyp2c55,Lrat,Rdh19,Cyp26b1,Cyp26c1
7_Member	GO Biological Processes	GO:0016101	diterpenoid metabolic process	-8.42277	-5.63211	11/65	11522,11668,13076,13077,13082,19660,72082,79235,216453,232174,546726	Adh1,Aldh1a1,Cyp1a1,Cyp1a2,Cyp26a1,Rbp2,Cyp2c55,Lrat,Rdh19,Cyp26b1,Cyp26c1
7_Member	GO Biological Processes	GO:0042573	retinoic acid metabolic process	-8.33306	-5.57042	8/27	11522,11668,13076,13082,72082,216453,232174,546726	Adh1,Aldh1a1,Cyp1a1,Cyp26a1,Cyp2c55,Rdh19,Cyp26b1,Cyp26c1
7_Member	WikiPathways	WP1259	Retinol metabolism	-8.24579	-5.49652	9/39	11522,11668,13082,19660,27409,67470,79235,218772,232174	Adh1,Aldh1a1,Cyp26a1,Rbp2,Abcg5,Abcg8,Lrat,Rarb,Cyp26b1
7_Member	GO Biological Processes	GO:0006721	terpenoid metabolic process	-7.93551	-5.21179	11/72	11522,11668,13076,13077,13082,19660,72082,79235,216453,232174,546726	Adh1,Aldh1a1,Cyp1a1,Cyp1a2,Cyp26a1,Rbp2,Cyp2c55,Lrat,Rdh19,Cyp26b1,Cyp26c1
7_Member	GO Biological Processes	GO:0006720	isoprenoid metabolic process	-7.80158	-5.09011	12/92	11522,11668,13076,13077,13082,15357,19660,72082,79235,216453,232174,546726	Adh1,Aldh1a1,Cyp1a1,Cyp1a2,Cyp26a1,Hmgcr,Rbp2,Cyp2c55,Lrat,Rdh19,Cyp26b1,Cyp26c1
7_Member	WikiPathways	WP1274	Oxidation by cytochrome P450	-5.66102	-3.1336	7/40	13076,13077,13082,13123,66427,232174,546726	Cyp1a1,Cyp1a2,Cyp26a1,Cyp7b1,Cyb5b,Cyp26b1,Cyp26c1
7_Member	GO Biological Processes	GO:0034308	primary alcohol metabolic process	-5.53749	-3.02558	9/78	11522,11668,13076,13077,76971,79235,105349,105387,216453	Adh1,Aldh1a1,Cyp1a1,Cyp1a2,Sult2a8,Lrat,Akr1c18,Akr1c14,Rdh19
7_Member	GO Biological Processes	GO:0009111	vitamin catabolic process	-5.51554	-3.01119	5/16	13082,57028,64385,232174,546726	Cyp26a1,Pdxp,Cyp4f14,Cyp26b1,Cyp26c1
7_Member	GO Biological Processes	GO:0010817	regulation of hormone levels	-5.42459	-2.9492	25/583	11522,11668,12953,13076,13077,13082,13982,15357,15493,15494,17840,18508,18627,20787,23972,71773,72082,76971,78894,79235,105349,105387,216453,232174,546726	Adh1,Aldh1a1,Cry2,Cyp1a1,Cyp1a2,Cyp26a1,Esr1,Hmgcr,Hsd3b2,Hsd3b3,Mup1,Pax6,Per2,Srebf1,Papss2,Ugt2b1,Cyp2c55,Sult2a8,Aacs,Lrat,Akr1c18,Akr1c14,Rdh19,Cyp26b1,Cyp26c1
7_Member	GO Biological Processes	GO:0006766	vitamin metabolic process	-4.99871	-2.58827	8/69	13082,19733,57028,64385,79235,216134,232174,546726	Cyp26a1,Rgn,Pdxp,Cyp4f14,Lrat,Pdxk,Cyp26b1,Cyp26c1
7_Member	Reactome Gene Sets	R-MMU-5365859	RA biosynthesis pathway	-4.87452	-2.50612	5/21	11522,11668,13082,232174,546726	Adh1,Aldh1a1,Cyp26a1,Cyp26b1,Cyp26c1
7_Member	GO Biological Processes	GO:0042572	retinol metabolic process	-4.72593	-2.39265	6/37	11522,11668,13076,13077,79235,216453	Adh1,Aldh1a1,Cyp1a1,Cyp1a2,Lrat,Rdh19
7_Member	GO Biological Processes	GO:0016103	diterpenoid catabolic process	-4.46325	-2.1911	3/5	13082,232174,546726	Cyp26a1,Cyp26b1,Cyp26c1
7_Member	GO Biological Processes	GO:0034653	retinoic acid catabolic process	-4.46325	-2.1911	3/5	13082,232174,546726	Cyp26a1,Cyp26b1,Cyp26c1
7_Member	Reactome Gene Sets	R-MMU-5362517	Signaling by Retinoic Acid	-4.40033	-2.14666	6/42	11522,11668,13082,218772,232174,546726	Adh1,Aldh1a1,Cyp26a1,Rarb,Cyp26b1,Cyp26c1
7_Member	GO Biological Processes	GO:0042363	fat-soluble vitamin catabolic process	-4.32599	-2.09563	4/14	13082,64385,232174,546726	Cyp26a1,Cyp4f14,Cyp26b1,Cyp26c1
7_Member	Reactome Gene Sets	R-MMU-211916	Vitamins	-4.16716	-1.9486	3/6	13082,232174,546726	Cyp26a1,Cyp26b1,Cyp26c1
7_Member	GO Biological Processes	GO:0006775	fat-soluble vitamin metabolic process	-4.07814	-1.88823	5/30	13082,64385,79235,232174,546726	Cyp26a1,Cyp4f14,Lrat,Cyp26b1,Cyp26c1
7_Member	GO Biological Processes	GO:0016115	terpenoid catabolic process	-3.92906	-1.77212	3/7	13082,232174,546726	Cyp26a1,Cyp26b1,Cyp26c1
7_Member	Reactome Gene Sets	R-MMU-9006931	Signaling by Nuclear Receptors	-3.60504	-1.50162	12/232	11522,11668,13082,13982,14228,15507,56484,218772,232174,319158,319161,546726	Adh1,Aldh1a1,Cyp26a1,Esr1,Fkbp4,Hspb1,Foxo3,Rarb,Cyp26b1,H4c9,H4c18,Cyp26c1
7_Member	GO Biological Processes	GO:0008300	isoprenoid catabolic process	-3.40875	-1.36108	3/10	13082,232174,546726	Cyp26a1,Cyp26b1,Cyp26c1
7_Member	GO Biological Processes	GO:0048384	retinoic acid receptor signaling pathway	-2.61555	-0.768975	3/18	13082,218772,232174	Cyp26a1,Rarb,Cyp26b1
7_Member	GO Biological Processes	GO:0030522	intracellular receptor signaling pathway	-2.45118	-0.631998	6/96	13082,13982,14228,170826,218772,232174	Cyp26a1,Esr1,Fkbp4,Ppargc1b,Rarb,Cyp26b1
8_Summary	GO Biological Processes	GO:0019748	secondary metabolic process	-9.2378	-6.38128	11/55	13076,13077,13086,13087,13190,14859,20431,69772,105349,105387,266645	Cyp1a1,Cyp1a2,Cyp2a4,Cyp2a5,Dct,Gsta3,Pmel,Bdh2,Akr1c18,Akr1c14,Acmsd
8_Member	GO Biological Processes	GO:0019748	secondary metabolic process	-9.2378	-6.38128	11/55	13076,13077,13086,13087,13190,14859,20431,69772,105349,105387,266645	Cyp1a1,Cyp1a2,Cyp2a4,Cyp2a5,Dct,Gsta3,Pmel,Bdh2,Akr1c18,Akr1c14,Acmsd
8_Member	GO Biological Processes	GO:0044550	secondary metabolite biosynthetic process	-4.07683	-1.88823	4/16	13077,13190,20431,69772	Cyp1a2,Dct,Pmel,Bdh2
9_Summary	GO Biological Processes	GO:0044283	small molecule biosynthetic process	-7.76079	-5.06121	24/405	11668,12352,13076,13123,14104,14718,15357,18478,18534,18627,19733,20322,26384,56473,67876,69718,100705,104112,170439,216134,216456,231070,234564,235293,12401,13077,13112,14245,20787,21835,23956,54384,56185,64898,67800,68041,69772,71760,78894,234129,244882,380660,15493,15494,217258	Aldh1a1,Car5a,Cyp1a1,Cyp7b1,Fasn,Got1,Hmgcr,Pah,Pck1,Per2,Rgn,Sord,Gnpda1,Fads2,Coq10b,Ipmk,Acacb,Acly,Elovl6,Pdxk,Gls2,Insig1,Ces1f,Sc5d,Serpina6,Cyp1a2,Cyp3a11,Lpin1,Srebf1,Thrsp,Neu2,Mtmr7,Hao2,Lpin2,Dgat2,Mid1ip1,Bdh2,Etnppl,Aacs,Tpte,Tnfaip8l3,Acss3,Hsd3b2,Hsd3b3,Abca8a
9_Member	GO Biological Processes	GO:0044283	small molecule biosynthetic process	-7.76079	-5.06121	24/405	11668,12352,13076,13123,14104,14718,15357,18478,18534,18627,19733,20322,26384,56473,67876,69718,100705,104112,170439,216134,216456,231070,234564,235293	Aldh1a1,Car5a,Cyp1a1,Cyp7b1,Fasn,Got1,Hmgcr,Pah,Pck1,Per2,Rgn,Sord,Gnpda1,Fads2,Coq10b,Ipmk,Acacb,Acly,Elovl6,Pdxk,Gls2,Insig1,Ces1f,Sc5d
9_Member	Reactome Gene Sets	R-MMU-556833	Metabolism of lipids	-6.34643	-3.74141	27/591	12401,13076,13077,13112,13123,14104,14245,15357,20787,21835,23956,54384,56185,56473,64898,67800,68041,69772,71760,78894,100705,104112,170439,234129,235293,244882,380660	Serpina6,Cyp1a1,Cyp1a2,Cyp3a11,Cyp7b1,Fasn,Lpin1,Hmgcr,Srebf1,Thrsp,Neu2,Mtmr7,Hao2,Fads2,Lpin2,Dgat2,Mid1ip1,Bdh2,Etnppl,Aacs,Acacb,Acly,Elovl6,Tpte,Sc5d,Tnfaip8l3,Acss3
9_Member	GO Biological Processes	GO:0046394	carboxylic acid biosynthetic process	-4.11505	-1.90035	13/237	11668,13076,13123,14104,14718,18478,18627,19733,56473,100705,104112,170439,216456	Aldh1a1,Cyp1a1,Cyp7b1,Fasn,Got1,Pah,Per2,Rgn,Fads2,Acacb,Acly,Elovl6,Gls2
9_Member	GO Biological Processes	GO:0016053	organic acid biosynthetic process	-4.09655	-1.88946	13/238	11668,13076,13123,14104,14718,18478,18627,19733,56473,100705,104112,170439,216456	Aldh1a1,Cyp1a1,Cyp7b1,Fasn,Got1,Pah,Per2,Rgn,Fads2,Acacb,Acly,Elovl6,Gls2
9_Member	GO Biological Processes	GO:0008610	lipid biosynthetic process	-3.83562	-1.69817	20/517	11668,13076,13123,14104,14245,15357,15493,15494,18534,20787,56473,64898,67800,100705,104112,170439,217258,231070,234564,235293	Aldh1a1,Cyp1a1,Cyp7b1,Fasn,Lpin1,Hmgcr,Hsd3b2,Hsd3b3,Pck1,Srebf1,Fads2,Lpin2,Dgat2,Acacb,Acly,Elovl6,Abca8a,Insig1,Ces1f,Sc5d
9_Member	Reactome Gene Sets	R-MMU-8978868	Fatty acid metabolism	-3.59443	-1.49442	10/167	13076,13077,14104,21835,56185,56473,68041,100705,104112,170439	Cyp1a1,Cyp1a2,Fasn,Thrsp,Hao2,Fads2,Mid1ip1,Acacb,Acly,Elovl6
9_Member	GO Biological Processes	GO:0072330	monocarboxylic acid biosynthetic process	-3.27399	-1.23746	9/151	11668,13076,13123,14104,18627,56473,100705,104112,170439	Aldh1a1,Cyp1a1,Cyp7b1,Fasn,Per2,Fads2,Acacb,Acly,Elovl6
9_Member	WikiPathways	WP4351	Omega-9 fatty acid synthesis	-2.94652	-1.00096	3/14	14104,56473,170439	Fasn,Fads2,Elovl6
10_Summary	KEGG Pathway	mmu04976	Bile secretion	-7.38718	-4.71046	12/100	15357,27409,28248,67470,71773,72094,76971,239273,394430,394434,434121,638251,20322,216558,19733,11522,13112,14859,109652,57028,216134	Hmgcr,Abcg5,Slco1a1,Abcg8,Ugt2b1,Ugt2a3,Sult2a8,Abcc4,Ugt1a10,Ugt1a9,Sult2a4,Sult2a7,Sord,Ugp2,Rgn,Adh1,Cyp3a11,Gsta3,Acy1,Pdxp,Pdxk
10_Member	KEGG Pathway	mmu04976	Bile secretion	-7.38718	-4.71046	12/100	15357,27409,28248,67470,71773,72094,76971,239273,394430,394434,434121,638251	Hmgcr,Abcg5,Slco1a1,Abcg8,Ugt2b1,Ugt2a3,Sult2a8,Abcc4,Ugt1a10,Ugt1a9,Sult2a4,Sult2a7
10_Member	KEGG Pathway	mmu00040	Pentose and glucuronate interconversions	-4.87081	-2.50612	6/35	20322,71773,72094,216558,394430,394434	Sord,Ugt2b1,Ugt2a3,Ugp2,Ugt1a10,Ugt1a9
10_Member	GO Biological Processes	GO:0052695	cellular glucuronidation	-4.79216	-2.44346	4/11	71773,72094,394430,394434	Ugt2b1,Ugt2a3,Ugt1a10,Ugt1a9
10_Member	GO Biological Processes	GO:0006063	uronic acid metabolic process	-4.62132	-2.30778	4/12	71773,72094,394430,394434	Ugt2b1,Ugt2a3,Ugt1a10,Ugt1a9
10_Member	GO Biological Processes	GO:0019585	glucuronate metabolic process	-4.62132	-2.30778	4/12	71773,72094,394430,394434	Ugt2b1,Ugt2a3,Ugt1a10,Ugt1a9
10_Member	WikiPathways	WP1241	Glucuronidation	-4.07683	-1.88823	4/16	71773,72094,216558,394430	Ugt2b1,Ugt2a3,Ugp2,Ugt1a10
10_Member	KEGG Pathway	mmu00053	Ascorbate and aldarate metabolism	-4.00718	-1.83282	5/31	19733,71773,72094,394430,394434	Rgn,Ugt2b1,Ugt2a3,Ugt1a10,Ugt1a9
10_Member	Reactome Gene Sets	R-MMU-9748784	Drug ADME	-3.58902	-1.49442	7/82	11522,13112,14859,71773,109652,239273,394434	Adh1,Cyp3a11,Gsta3,Ugt2b1,Acy1,Abcc4,Ugt1a9
10_Member	Reactome Gene Sets	R-MMU-9753281	Paracetamol ADME	-2.97216	-1.01613	4/30	71773,109652,239273,394434	Ugt2b1,Acy1,Abcc4,Ugt1a9
10_Member	KEGG Pathway	mmu01240	Biosynthesis of cofactors	-2.6258	-0.768975	8/152	19733,57028,71773,72094,216134,216558,394430,394434	Rgn,Pdxp,Ugt2b1,Ugt2a3,Pdxk,Ugp2,Ugt1a10,Ugt1a9
10_Member	Reactome Gene Sets	R-MMU-156588	Glucuronidation	-2.48013	-0.656393	3/20	71773,216558,394434	Ugt2b1,Ugp2,Ugt1a9
10_Member	KEGG Pathway	mmu00860	Porphyrin metabolism	-2.38604	-0.579898	4/43	71773,72094,394430,394434	Ugt2b1,Ugt2a3,Ugt1a10,Ugt1a9
11_Summary	GO Biological Processes	GO:0045109	intermediate filament organization	-6.74476	-4.11045	10/74	16663,16664,16665,16666,16667,16682,16687,16688,94179,110308,13982,14104,16658,16840,18508,18534,21345,22411,26941,69772,218772,232174,234564,268482,14228,70405,12795,14453,19201,57028,69288,73420,170826,223881,225288,16011,193034	Krt13,Krt14,Krt15,Krt16,Krt17,Krt4,Krt6a,Krt6b,Krt23,Krt5,Esr1,Fasn,Mafb,Cnmd,Pax6,Pck1,Tagln,Wnt11,Slc9a3r1,Bdh2,Rarb,Cyp26b1,Ces1f,Krt12,Fkbp4,Calml3,Plk3,Gas2,Pstpip2,Pdxp,Rhobtb1,Ccsap,Ppargc1b,Rnd1,Fhod3,Igfbp5,Trpv1
11_Member	GO Biological Processes	GO:0045109	intermediate filament organization	-6.74476	-4.11045	10/74	16663,16664,16665,16666,16667,16682,16687,16688,94179,110308	Krt13,Krt14,Krt15,Krt16,Krt17,Krt4,Krt6a,Krt6b,Krt23,Krt5
11_Member	GO Biological Processes	GO:0045104	intermediate filament cytoskeleton organization	-5.84832	-3.28324	10/92	16663,16664,16665,16666,16667,16682,16687,16688,94179,110308	Krt13,Krt14,Krt15,Krt16,Krt17,Krt4,Krt6a,Krt6b,Krt23,Krt5
11_Member	GO Biological Processes	GO:0045103	intermediate filament-based process	-5.80476	-3.26125	10/93	16663,16664,16665,16666,16667,16682,16687,16688,94179,110308	Krt13,Krt14,Krt15,Krt16,Krt17,Krt4,Krt6a,Krt6b,Krt23,Krt5
11_Member	Reactome Gene Sets	R-MMU-6809371	Formation of the cornified envelope	-5.35465	-2.88621	9/82	16663,16664,16665,16666,16667,16682,16687,94179,110308	Krt13,Krt14,Krt15,Krt16,Krt17,Krt4,Krt6a,Krt23,Krt5
11_Member	GO Biological Processes	GO:0030855	epithelial cell differentiation	-4.77662	-2.43312	24/596	13982,14104,16658,16663,16664,16665,16666,16667,16682,16687,16688,16840,18508,18534,21345,22411,26941,69772,94179,110308,218772,232174,234564,268482	Esr1,Fasn,Mafb,Krt13,Krt14,Krt15,Krt16,Krt17,Krt4,Krt6a,Krt6b,Cnmd,Pax6,Pck1,Tagln,Wnt11,Slc9a3r1,Bdh2,Krt23,Krt5,Rarb,Cyp26b1,Ces1f,Krt12
11_Member	KEGG Pathway	mmu04915	Estrogen signaling pathway	-4.38914	-2.14666	10/134	13982,14228,16663,16664,16665,16666,16667,70405,94179,268482	Esr1,Fkbp4,Krt13,Krt14,Krt15,Krt16,Krt17,Calml3,Krt23,Krt12
11_Member	GO Biological Processes	GO:0031424	keratinization	-4.36439	-2.13004	7/62	16666,16667,16682,16687,16688,110308,232174	Krt16,Krt17,Krt4,Krt6a,Krt6b,Krt5,Cyp26b1
11_Member	GO Biological Processes	GO:0030216	keratinocyte differentiation	-3.85914	-1.71846	9/126	16658,16666,16667,16682,16687,16688,18508,110308,232174	Mafb,Krt16,Krt17,Krt4,Krt6a,Krt6b,Pax6,Krt5,Cyp26b1
11_Member	Reactome Gene Sets	R-MMU-6805567	Keratinization	-3.31607	-1.271	9/149	16663,16664,16665,16666,16667,16682,16687,94179,110308	Krt13,Krt14,Krt15,Krt16,Krt17,Krt4,Krt6a,Krt23,Krt5
11_Member	GO Biological Processes	GO:0097435	supramolecular fiber organization	-3.08918	-1.09473	19/548	12795,14453,16663,16664,16665,16666,16667,16682,16687,16688,19201,57028,69288,73420,94179,110308,170826,223881,225288	Plk3,Gas2,Krt13,Krt14,Krt15,Krt16,Krt17,Krt4,Krt6a,Krt6b,Pstpip2,Pdxp,Rhobtb1,Ccsap,Krt23,Krt5,Ppargc1b,Rnd1,Fhod3
11_Member	GO Biological Processes	GO:0009913	epidermal cell differentiation	-3.04878	-1.06636	10/196	16658,16666,16667,16682,16687,16688,18508,26941,110308,232174	Mafb,Krt16,Krt17,Krt4,Krt6a,Krt6b,Pax6,Slc9a3r1,Krt5,Cyp26b1
11_Member	GO Biological Processes	GO:0008544	epidermis development	-2.95522	-1.0034	13/313	16011,16658,16666,16667,16682,16687,16688,18508,26941,110308,193034,232174,268482	Igfbp5,Mafb,Krt16,Krt17,Krt4,Krt6a,Krt6b,Pax6,Slc9a3r1,Krt5,Trpv1,Cyp26b1,Krt12
11_Member	KEGG Pathway	mmu05150	Staphylococcus aureus infection	-2.45107	-0.631998	7/128	16663,16664,16665,16666,16667,94179,268482	Krt13,Krt14,Krt15,Krt16,Krt17,Krt23,Krt12
11_Member	GO Biological Processes	GO:0043588	skin development	-2.26371	-0.48589	11/292	16011,16658,16666,16667,16682,16687,16688,18508,110308,193034,232174	Igfbp5,Mafb,Krt16,Krt17,Krt4,Krt6a,Krt6b,Pax6,Krt5,Trpv1,Cyp26b1
12_Summary	WikiPathways	WP79	Tryptophan metabolism	-6.52883	-3.9045	8/44	11668,13076,13077,13123,21743,64385,72082,266645,14857,394434,100042295,394430,14859,229905,13112	Aldh1a1,Cyp1a1,Cyp1a2,Cyp7b1,Inmt,Cyp4f14,Cyp2c55,Acmsd,Gsta1,Ugt1a9,Gm3776,Ugt1a10,Gsta3,Kyat3,Cyp3a11
12_Member	WikiPathways	WP79	Tryptophan metabolism	-6.52883	-3.9045	8/44	11668,13076,13077,13123,21743,64385,72082,266645	Aldh1a1,Cyp1a1,Cyp1a2,Cyp7b1,Inmt,Cyp4f14,Cyp2c55,Acmsd
12_Member	WikiPathways	WP1264	Estrogen metabolism	-5.84346	-3.28324	5/14	13076,13077,14857,394434,100042295	Cyp1a1,Cyp1a2,Gsta1,Ugt1a9,Gm3776
12_Member	WikiPathways	WP33	Fatty acid omega-oxidation	-3.92906	-1.77212	3/7	11668,13076,13077	Aldh1a1,Cyp1a1,Cyp1a2
12_Member	GO Biological Processes	GO:0009812	flavonoid metabolic process	-3.15536	-1.14526	3/12	13076,394430,394434	Cyp1a1,Ugt1a10,Ugt1a9
12_Member	GO Biological Processes	GO:0009404	toxin metabolic process	-3.04634	-1.06636	3/13	13076,13077,14859	Cyp1a1,Cyp1a2,Gsta3
12_Member	KEGG Pathway	mmu00380	Tryptophan metabolism	-2.93608	-0.998717	5/52	13076,13077,21743,229905,266645	Cyp1a1,Cyp1a2,Inmt,Kyat3,Acmsd
12_Member	Reactome Gene Sets	R-MMU-9018677	Biosynthesis of DHA-derived SPMs	-2.68983	-0.819993	3/17	13076,13077,13112	Cyp1a1,Cyp1a2,Cyp3a11
12_Member	Reactome Gene Sets	R-MMU-9018678	Biosynthesis of specialized proresolving mediators (SPMs)	-2.61555	-0.768975	3/18	13076,13077,13112	Cyp1a1,Cyp1a2,Cyp3a11
13_Summary	GO Biological Processes	GO:0014070	response to organic cyclic compound	-6.29087	-3.69518	31/748	11444,11522,11670,12144,12534,13076,13086,13087,13982,14228,14714,14857,14858,14864,15493,15494,16011,17840,18534,19885,26941,28248,57028,74747,78894,170826,193034,231070,234564,234724,100039028,12457,13082,56484,67800,232174	Chrnb2,Adh1,Aldh3a1,Blm,Cdk1,Cyp1a1,Cyp2a4,Cyp2a5,Esr1,Fkbp4,Gnrh1,Gsta1,Gsta2,Gstm3,Hsd3b2,Hsd3b3,Igfbp5,Mup1,Pck1,Rorc,Slc9a3r1,Slco1a1,Pdxp,Ddit4,Aacs,Ppargc1b,Trpv1,Insig1,Ces1f,Tat,Mup11,Noct,Cyp26a1,Foxo3,Dgat2,Cyp26b1
13_Member	GO Biological Processes	GO:0014070	response to organic cyclic compound	-6.29087	-3.69518	31/748	11444,11522,11670,12144,12534,13076,13086,13087,13982,14228,14714,14857,14858,14864,15493,15494,16011,17840,18534,19885,26941,28248,57028,74747,78894,170826,193034,231070,234564,234724,100039028	Chrnb2,Adh1,Aldh3a1,Blm,Cdk1,Cyp1a1,Cyp2a4,Cyp2a5,Esr1,Fkbp4,Gnrh1,Gsta1,Gsta2,Gstm3,Hsd3b2,Hsd3b3,Igfbp5,Mup1,Pck1,Rorc,Slc9a3r1,Slco1a1,Pdxp,Ddit4,Aacs,Ppargc1b,Trpv1,Insig1,Ces1f,Tat,Mup11
13_Member	GO Biological Processes	GO:0071407	cellular response to organic cyclic compound	-3.27225	-1.23746	18/487	12144,12534,13076,13982,14228,14864,16011,17840,18534,19885,26941,57028,74747,170826,193034,231070,234564,100039028	Blm,Cdk1,Cyp1a1,Esr1,Fkbp4,Gstm3,Igfbp5,Mup1,Pck1,Rorc,Slc9a3r1,Pdxp,Ddit4,Ppargc1b,Trpv1,Insig1,Ces1f,Mup11
13_Member	GO Biological Processes	GO:0033993	response to lipid	-2.3192	-0.526447	22/786	11522,11670,12457,13082,13982,14228,14714,15493,15494,17840,18534,19885,56484,67800,74747,78894,170826,231070,232174,234564,234724,100039028	Adh1,Aldh3a1,Noct,Cyp26a1,Esr1,Fkbp4,Gnrh1,Hsd3b2,Hsd3b3,Mup1,Pck1,Rorc,Foxo3,Dgat2,Ddit4,Aacs,Ppargc1b,Insig1,Cyp26b1,Ces1f,Tat,Mup11
14_Summary	GO Biological Processes	GO:0035634	response to stilbenoid	-6.1358	-3.54926	6/22	13086,13087,14857,14858,17840,28248,13076	Cyp2a4,Cyp2a5,Gsta1,Gsta2,Mup1,Slco1a1,Cyp1a1
14_Member	GO Biological Processes	GO:0035634	response to stilbenoid	-6.1358	-3.54926	6/22	13086,13087,14857,14858,17840,28248	Cyp2a4,Cyp2a5,Gsta1,Gsta2,Mup1,Slco1a1
14_Member	GO Biological Processes	GO:0009698	phenylpropanoid metabolic process	-2.85452	-0.942729	3/15	13076,13086,13087	Cyp1a1,Cyp2a4,Cyp2a5
14_Member	GO Biological Processes	GO:0009804	coumarin metabolic process	-2.85452	-0.942729	3/15	13076,13086,13087	Cyp1a1,Cyp2a4,Cyp2a5
15_Summary	GO Biological Processes	GO:0010866	regulation of triglyceride biosynthetic process	-5.77716	-3.24177	6/25	14245,17691,19733,20787,21835,67800,13982,17840,18048,18534,19885,68041,100705,105349,216453,228775,231070,234564,244882,353187,74747,266645,76487	Lpin1,Sik1,Rgn,Srebf1,Thrsp,Dgat2,Esr1,Mup1,Klk1b4,Pck1,Rorc,Mid1ip1,Acacb,Akr1c18,Rdh19,Trib3,Insig1,Ces1f,Tnfaip8l3,Nr1d2,Ddit4,Acmsd,Ppp1r3g
15_Member	GO Biological Processes	GO:0010866	regulation of triglyceride biosynthetic process	-5.77716	-3.24177	6/25	14245,17691,19733,20787,21835,67800	Lpin1,Sik1,Rgn,Srebf1,Thrsp,Dgat2
15_Member	GO Biological Processes	GO:0019216	regulation of lipid metabolic process	-5.61386	-3.09427	20/388	13982,14245,17691,17840,18048,18534,19733,19885,20787,21835,67800,68041,100705,105349,216453,228775,231070,234564,244882,353187	Esr1,Lpin1,Sik1,Mup1,Klk1b4,Pck1,Rgn,Rorc,Srebf1,Thrsp,Dgat2,Mid1ip1,Acacb,Akr1c18,Rdh19,Trib3,Insig1,Ces1f,Tnfaip8l3,Nr1d2
15_Member	GO Biological Processes	GO:0046890	regulation of lipid biosynthetic process	-5.43859	-2.95614	14/206	14245,17691,17840,18534,19733,20787,21835,67800,68041,105349,216453,228775,231070,234564	Lpin1,Sik1,Mup1,Pck1,Rgn,Srebf1,Thrsp,Dgat2,Mid1ip1,Akr1c18,Rdh19,Trib3,Insig1,Ces1f
15_Member	GO Biological Processes	GO:0090207	regulation of triglyceride metabolic process	-4.87319	-2.50612	7/52	13982,14245,17691,19733,20787,21835,67800	Esr1,Lpin1,Sik1,Rgn,Srebf1,Thrsp,Dgat2
15_Member	GO Biological Processes	GO:0062014	negative regulation of small molecule metabolic process	-3.82861	-1.69437	8/100	17691,17840,67800,74747,100705,228775,231070,266645	Sik1,Mup1,Dgat2,Ddit4,Acacb,Trib3,Insig1,Acmsd
15_Member	GO Biological Processes	GO:0045833	negative regulation of lipid metabolic process	-3.56996	-1.48407	8/109	13982,14245,17691,17840,67800,100705,228775,231070	Esr1,Lpin1,Sik1,Mup1,Dgat2,Acacb,Trib3,Insig1
15_Member	GO Biological Processes	GO:0010565	regulation of cellular ketone metabolic process	-3.1719	-1.14793	9/156	19733,20787,67800,68041,100705,216453,228775,231070,234564	Rgn,Srebf1,Dgat2,Mid1ip1,Acacb,Rdh19,Trib3,Insig1,Ces1f
15_Member	GO Biological Processes	GO:0062012	regulation of small molecule metabolic process	-3.1586	-1.14526	15/375	17691,17840,19733,19885,20787,67800,68041,74747,76487,100705,216453,228775,231070,234564,266645	Sik1,Mup1,Rgn,Rorc,Srebf1,Dgat2,Mid1ip1,Ddit4,Ppp1r3g,Acacb,Rdh19,Trib3,Insig1,Ces1f,Acmsd
15_Member	GO Biological Processes	GO:0042304	regulation of fatty acid biosynthetic process	-3.09576	-1.09749	5/48	19733,20787,68041,228775,231070	Rgn,Srebf1,Mid1ip1,Trib3,Insig1
15_Member	GO Biological Processes	GO:0019217	regulation of fatty acid metabolic process	-2.94097	-0.998717	7/105	19733,20787,67800,68041,100705,228775,231070	Rgn,Srebf1,Dgat2,Mid1ip1,Acacb,Trib3,Insig1
15_Member	GO Biological Processes	GO:0045922	negative regulation of fatty acid metabolic process	-2.76448	-0.880518	4/34	67800,100705,228775,231070	Dgat2,Acacb,Trib3,Insig1
15_Member	GO Biological Processes	GO:0051055	negative regulation of lipid biosynthetic process	-2.72208	-0.843464	5/58	14245,17691,17840,228775,231070	Lpin1,Sik1,Mup1,Trib3,Insig1
15_Member	GO Biological Processes	GO:0045834	positive regulation of lipid metabolic process	-2.60801	-0.763475	9/188	17840,18048,19733,20787,67800,68041,216453,234564,244882	Mup1,Klk1b4,Rgn,Srebf1,Dgat2,Mid1ip1,Rdh19,Ces1f,Tnfaip8l3
15_Member	GO Biological Processes	GO:0010867	positive regulation of triglyceride biosynthetic process	-2.54582	-0.7094	3/19	19733,20787,67800	Rgn,Srebf1,Dgat2
15_Member	GO Biological Processes	GO:0010906	regulation of glucose metabolic process	-2.39566	-0.584244	7/131	17691,17840,19733,19885,67800,76487,100705	Sik1,Mup1,Rgn,Rorc,Dgat2,Ppp1r3g,Acacb
15_Member	GO Biological Processes	GO:0010675	regulation of cellular carbohydrate metabolic process	-2.39174	-0.581836	8/166	17691,17840,19733,19885,67800,74747,76487,100705	Sik1,Mup1,Rgn,Rorc,Dgat2,Ddit4,Ppp1r3g,Acacb
15_Member	GO Biological Processes	GO:0062013	positive regulation of small molecule metabolic process	-2.31459	-0.525329	8/171	17840,19733,20787,67800,68041,76487,216453,234564	Mup1,Rgn,Srebf1,Dgat2,Mid1ip1,Ppp1r3g,Rdh19,Ces1f
15_Member	GO Biological Processes	GO:0010907	positive regulation of glucose metabolic process	-2.24672	-0.48	4/47	17840,19733,67800,76487	Mup1,Rgn,Dgat2,Ppp1r3g
15_Member	GO Biological Processes	GO:0045723	positive regulation of fatty acid biosynthetic process	-2.10505	-0.357101	3/27	19733,20787,68041	Rgn,Srebf1,Mid1ip1
16_Summary	GO Biological Processes	GO:0043648	dicarboxylic acid metabolic process	-5.3106	-2.849	9/83	14718,18242,18534,104112,212647,216456,229905,234724,266645,231327,18478,13190,64697,11668,109652,11670,11484,11522	Got1,Oat,Pck1,Acly,Aldh4a1,Gls2,Kyat3,Tat,Acmsd,Ppat,Pah,Dct,Keg1,Aldh1a1,Acy1,Aldh3a1,Aspa,Adh1
16_Member	GO Biological Processes	GO:0043648	dicarboxylic acid metabolic process	-5.3106	-2.849	9/83	14718,18242,18534,104112,212647,216456,229905,234724,266645	Got1,Oat,Pck1,Acly,Aldh4a1,Gls2,Kyat3,Tat,Acmsd
16_Member	GO Biological Processes	GO:0009065	glutamine family amino acid catabolic process	-4.66698	-2.33871	5/23	14718,18242,212647,216456,231327	Got1,Oat,Aldh4a1,Gls2,Ppat
16_Member	GO Biological Processes	GO:1901606	alpha-amino acid catabolic process	-4.60248	-2.29374	8/78	14718,18242,18478,212647,216456,231327,234724,266645	Got1,Oat,Pah,Aldh4a1,Gls2,Ppat,Tat,Acmsd
16_Member	GO Biological Processes	GO:0006536	glutamate metabolic process	-4.57096	-2.26885	5/24	14718,18242,212647,216456,234724	Got1,Oat,Aldh4a1,Gls2,Tat
16_Member	GO Biological Processes	GO:1901605	alpha-amino acid metabolic process	-4.08688	-1.88823	11/175	13190,14718,18242,18478,64697,212647,216456,229905,231327,234724,266645	Dct,Got1,Oat,Pah,Keg1,Aldh4a1,Gls2,Kyat3,Ppat,Tat,Acmsd
16_Member	GO Biological Processes	GO:0009063	cellular amino acid catabolic process	-3.98503	-1.81415	8/95	14718,18242,18478,212647,216456,231327,234724,266645	Got1,Oat,Pah,Aldh4a1,Gls2,Ppat,Tat,Acmsd
16_Member	GO Biological Processes	GO:0006520	cellular amino acid metabolic process	-3.86517	-1.71846	13/251	11668,13190,14718,18242,18478,64697,109652,212647,216456,229905,231327,234724,266645	Aldh1a1,Dct,Got1,Oat,Pah,Keg1,Acy1,Aldh4a1,Gls2,Kyat3,Ppat,Tat,Acmsd
16_Member	GO Biological Processes	GO:0009064	glutamine family amino acid metabolic process	-3.6864	-1.57091	6/56	14718,18242,212647,216456,231327,234724	Got1,Oat,Aldh4a1,Gls2,Ppat,Tat
16_Member	KEGG Pathway	mmu00360	Phenylalanine metabolism	-3.586	-1.49431	4/21	11670,14718,18478,234724	Aldh3a1,Got1,Pah,Tat
16_Member	KEGG Pathway	mmu00400	Phenylalanine, tyrosine and tryptophan biosynthesis	-3.55872	-1.48407	3/9	14718,18478,234724	Got1,Pah,Tat
16_Member	KEGG Pathway	mmu00250	Alanine, aspartate and glutamate metabolism	-3.5205	-1.44861	5/39	11484,14718,212647,216456,231327	Aspa,Got1,Aldh4a1,Gls2,Ppat
16_Member	KEGG Pathway	mmu00350	Tyrosine metabolism	-3.46791	-1.40153	5/40	11522,11670,13190,14718,234724	Adh1,Aldh3a1,Dct,Got1,Tat
16_Member	GO Biological Processes	GO:0009072	aromatic amino acid family metabolic process	-2.97216	-1.01613	4/30	13190,18478,234724,266645	Dct,Pah,Tat,Acmsd
16_Member	GO Biological Processes	GO:0006570	tyrosine metabolic process	-2.85452	-0.942729	3/15	13190,18478,234724	Dct,Pah,Tat
16_Member	GO Biological Processes	GO:0009074	aromatic amino acid family catabolic process	-2.76925	-0.883487	3/16	18478,234724,266645	Pah,Tat,Acmsd
16_Member	GO Biological Processes	GO:0006103	2-oxoglutarate metabolic process	-2.68983	-0.819993	3/17	14718,229905,234724	Got1,Kyat3,Tat
17_Summary	GO Biological Processes	GO:0042180	cellular ketone metabolic process	-5.18214	-2.7532	9/86	13088,13089,15357,18105,64385,67876,105349,105387,229905	Cyp2b10,Cyp2b13,Hmgcr,Nqo2,Cyp4f14,Coq10b,Akr1c18,Akr1c14,Kyat3
17_Member	GO Biological Processes	GO:0042180	cellular ketone metabolic process	-5.18214	-2.7532	9/86	13088,13089,15357,18105,64385,67876,105349,105387,229905	Cyp2b10,Cyp2b13,Hmgcr,Nqo2,Cyp4f14,Coq10b,Akr1c18,Akr1c14,Kyat3
17_Member	GO Biological Processes	GO:1901661	quinone metabolic process	-4.65686	-2.33356	6/38	15357,18105,64385,67876,105349,105387	Hmgcr,Nqo2,Cyp4f14,Coq10b,Akr1c18,Akr1c14
17_Member	GO Biological Processes	GO:0042182	ketone catabolic process	-2.85452	-0.942729	3/15	18105,64385,105349	Nqo2,Cyp4f14,Akr1c18
18_Summary	GO Biological Processes	GO:0009416	response to light stimulus	-4.97261	-2.57406	17/323	11444,12190,12443,12649,12953,13190,15357,17380,17691,18627,18628,20893,52033,53376,76843,171543,212541,12144,12795,14718,18534,20528,22411,76257,193034	Chrnb2,Brca2,Ccnd1,Chek1,Cry2,Dct,Hmgcr,Mme,Sik1,Per2,Per3,Bhlhe40,Pbk,Usp2,Dtl,Bmf,Rho,Blm,Plk3,Got1,Pck1,Slc2a4,Wnt11,Slc38a3,Trpv1
18_Member	GO Biological Processes	GO:0009416	response to light stimulus	-4.97261	-2.57406	17/323	11444,12190,12443,12649,12953,13190,15357,17380,17691,18627,18628,20893,52033,53376,76843,171543,212541	Chrnb2,Brca2,Ccnd1,Chek1,Cry2,Dct,Hmgcr,Mme,Sik1,Per2,Per3,Bhlhe40,Pbk,Usp2,Dtl,Bmf,Rho
18_Member	GO Biological Processes	GO:0009314	response to radiation	-4.41229	-2.15311	19/431	11444,12144,12190,12443,12649,12795,12953,13190,15357,17380,17691,18627,18628,20893,52033,53376,76843,171543,212541	Chrnb2,Blm,Brca2,Ccnd1,Chek1,Plk3,Cry2,Dct,Hmgcr,Mme,Sik1,Per2,Per3,Bhlhe40,Pbk,Usp2,Dtl,Bmf,Rho
18_Member	GO Biological Processes	GO:0071214	cellular response to abiotic stimulus	-2.79712	-0.898553	13/326	12144,12190,12649,14718,17380,18534,20528,22411,52033,76257,171543,193034,212541	Blm,Brca2,Chek1,Got1,Mme,Pck1,Slc2a4,Wnt11,Pbk,Slc38a3,Bmf,Trpv1,Rho
18_Member	GO Biological Processes	GO:0104004	cellular response to environmental stimulus	-2.79712	-0.898553	13/326	12144,12190,12649,14718,17380,18534,20528,22411,52033,76257,171543,193034,212541	Blm,Brca2,Chek1,Got1,Mme,Pck1,Slc2a4,Wnt11,Pbk,Slc38a3,Bmf,Trpv1,Rho
18_Member	GO Biological Processes	GO:0009411	response to UV	-2.06524	-0.328937	7/151	12190,12443,12649,17380,52033,76843,171543	Brca2,Ccnd1,Chek1,Mme,Pbk,Dtl,Bmf
19_Summary	GO Biological Processes	GO:0009725	response to hormone	-4.95203	-2.56506	25/621	11522,11670,11937,12443,12953,13982,14228,14245,14714,15370,15493,15494,17380,18534,20322,20528,20787,64898,74747,170826,218772,228775,231070,234724,353187,13082,13555,16880,232174,14104,15357,56484,100705,232493,26399,17347,70405,18627,67528	Adh1,Aldh3a1,Atp2a1,Ccnd1,Cry2,Esr1,Fkbp4,Lpin1,Gnrh1,Nr4a1,Hsd3b2,Hsd3b3,Mme,Pck1,Sord,Slc2a4,Srebf1,Lpin2,Ddit4,Ppargc1b,Rarb,Trib3,Insig1,Tat,Nr1d2,Cyp26a1,E2f1,Lifr,Cyp26b1,Fasn,Hmgcr,Foxo3,Acacb,Gys2,Map2k6,Mknk2,Calml3,Per2,Nudt7
19_Member	GO Biological Processes	GO:0009725	response to hormone	-4.95203	-2.56506	25/621	11522,11670,11937,12443,12953,13982,14228,14245,14714,15370,15493,15494,17380,18534,20322,20528,20787,64898,74747,170826,218772,228775,231070,234724,353187	Adh1,Aldh3a1,Atp2a1,Ccnd1,Cry2,Esr1,Fkbp4,Lpin1,Gnrh1,Nr4a1,Hsd3b2,Hsd3b3,Mme,Pck1,Sord,Slc2a4,Srebf1,Lpin2,Ddit4,Ppargc1b,Rarb,Trib3,Insig1,Tat,Nr1d2
19_Member	WikiPathways	WP447	Adipogenesis genes	-4.38914	-2.14666	10/134	13082,13555,14245,16880,18534,20528,20787,64898,228775,232174	Cyp26a1,E2f1,Lpin1,Lifr,Pck1,Slc2a4,Srebf1,Lpin2,Trib3,Cyp26b1
19_Member	KEGG Pathway	mmu04152	AMPK signaling pathway	-3.85914	-1.71846	9/126	12443,14104,15357,18534,20528,20787,56484,100705,232493	Ccnd1,Fasn,Hmgcr,Pck1,Slc2a4,Srebf1,Foxo3,Acacb,Gys2
19_Member	KEGG Pathway	mmu04936	Alcoholic liver disease	-3.49201	-1.42289	9/141	11522,12443,14104,14245,20787,26399,56484,64898,100705	Adh1,Ccnd1,Fasn,Lpin1,Srebf1,Map2k6,Foxo3,Lpin2,Acacb
19_Member	KEGG Pathway	mmu04910	Insulin signaling pathway	-2.87061	-0.943269	8/139	14104,17347,18534,20528,20787,70405,100705,232493	Fasn,Mknk2,Pck1,Slc2a4,Srebf1,Calml3,Acacb,Gys2
19_Member	KEGG Pathway	mmu04931	Insulin resistance	-2.82342	-0.919247	7/110	18534,20528,20787,100705,170826,228775,232493	Pck1,Slc2a4,Srebf1,Acacb,Ppargc1b,Trib3,Gys2
19_Member	GO Biological Processes	GO:0032870	cellular response to hormone stimulus	-2.43179	-0.617329	14/402	13982,14228,14245,15370,18534,20528,20787,64898,74747,170826,218772,228775,231070,353187	Esr1,Fkbp4,Lpin1,Nr4a1,Pck1,Slc2a4,Srebf1,Lpin2,Ddit4,Ppargc1b,Rarb,Trib3,Insig1,Nr1d2
19_Member	GO Biological Processes	GO:0045444	fat cell differentiation	-2.35964	-0.561329	7/133	12443,14245,15370,18627,20528,20787,67528	Ccnd1,Lpin1,Nr4a1,Per2,Slc2a4,Srebf1,Nudt7
19_Member	GO Biological Processes	GO:0032869	cellular response to insulin stimulus	-2.28973	-0.504826	7/137	14245,18534,20528,20787,64898,228775,231070	Lpin1,Pck1,Slc2a4,Srebf1,Lpin2,Trib3,Insig1
19_Member	GO Biological Processes	GO:0032868	response to insulin	-2.18335	-0.423791	8/180	12953,14245,18534,20528,20787,64898,228775,231070	Cry2,Lpin1,Pck1,Slc2a4,Srebf1,Lpin2,Trib3,Insig1
20_Summary	GO Biological Processes	GO:0051365	cellular response to potassium ion starvation	-4.85624	-2.49694	3/4	12123,18534,76257,17691,17840,20787,56484,72002,171543,193034,216456,14718,22411,12457,78894,100705	Hrk,Pck1,Slc38a3,Sik1,Mup1,Srebf1,Foxo3,Slc39a5,Bmf,Trpv1,Gls2,Got1,Wnt11,Noct,Aacs,Acacb
20_Member	GO Biological Processes	GO:0051365	cellular response to potassium ion starvation	-4.85624	-2.49694	3/4	12123,18534,76257	Hrk,Pck1,Slc38a3
20_Member	GO Biological Processes	GO:0009267	cellular response to starvation	-2.88987	-0.960543	9/171	12123,17691,17840,18534,20787,56484,72002,76257,171543	Hrk,Sik1,Mup1,Pck1,Srebf1,Foxo3,Slc39a5,Slc38a3,Bmf
20_Member	GO Biological Processes	GO:0071468	cellular response to acidic pH	-2.85452	-0.942729	3/15	18534,76257,193034	Pck1,Slc38a3,Trpv1
20_Member	GO Biological Processes	GO:0042594	response to starvation	-2.5619	-0.720628	9/191	12123,17691,17840,18534,20787,56484,72002,76257,171543	Hrk,Sik1,Mup1,Pck1,Srebf1,Foxo3,Slc39a5,Slc38a3,Bmf
20_Member	GO Biological Processes	GO:0031669	cellular response to nutrient levels	-2.35941	-0.561329	9/205	12123,17691,17840,18534,20787,56484,72002,76257,171543	Hrk,Sik1,Mup1,Pck1,Srebf1,Foxo3,Slc39a5,Slc38a3,Bmf
20_Member	KEGG Pathway	mmu04964	Proximal tubule bicarbonate reclamation	-2.35929	-0.561329	3/22	18534,76257,216456	Pck1,Slc38a3,Gls2
20_Member	GO Biological Processes	GO:0010447	response to acidic pH	-2.25036	-0.480888	3/24	18534,76257,193034	Pck1,Slc38a3,Trpv1
20_Member	GO Biological Processes	GO:0071496	cellular response to external stimulus	-2.17845	-0.421217	11/300	12123,14718,17691,17840,18534,20787,22411,56484,72002,76257,171543	Hrk,Got1,Sik1,Mup1,Pck1,Srebf1,Wnt11,Foxo3,Slc39a5,Slc38a3,Bmf
20_Member	GO Biological Processes	GO:0071467	cellular response to pH	-2.15134	-0.395443	3/26	18534,76257,193034	Pck1,Slc38a3,Trpv1
20_Member	GO Biological Processes	GO:0009991	response to extracellular stimulus	-2.0201	-0.292645	13/404	12123,12457,17691,17840,18534,20787,56484,72002,76257,78894,100705,171543,193034	Hrk,Noct,Sik1,Mup1,Pck1,Srebf1,Foxo3,Slc39a5,Slc38a3,Aacs,Acacb,Bmf,Trpv1
