# Supplementary material for: Multi-Omics Integration Uncovers That Tenofovir Disoproxil Fumarate Is Linked to Hepatic Metabolic Reprogramming Independent of Viral Infection
Source: Life (Basel). 2026 Jun 17;16(6):1017. doi: 10.3390/life16061017 (PMC13301855; doi:10.3390/life16061017)
Supplement: Supplementary file 1 [file life-16-01017-s001.zip › Supplementary_Table_S3.xls]

## Sheet: Upregulated_BP
Name	SIZE	ES	NES	NOM p-val	FDR q-val
stem cell maintenance	25	0.655549	1.75593	0.00197628	0.401769
protein homotrimerization	15	0.608198	1.75694	0.00204082	0.528408
limb morphogenesis	20	0.662329	1.7656	0.00214133	0.713511
positive regulation of dna binding	22	0.576774	1.63516	0.00389864	1
somatic stem cell maintenance	31	0.615225	1.55354	0.00392927	0.999086
spermatogenesis	225	0.336111	1.40091	0.00392927	0.754157
gastrulation with mouth forming second	22	0.541716	1.62665	0.0040404	1
cellular response to ionizing radiation	19	0.60844	1.81495	0.00612245	0.729276
regulation of alternative nuclear mrna splicing via spliceosome	16	0.602546	1.57591	0.00775194	0.955558
response to ionizing radiation	43	0.382942	1.50995	0.00782779	0.925976
histone methylation	18	0.590018	1.59157	0.00968992	1
protein ubiquitination involved in ubiquitin-dependent protein catabolic process	41	0.466904	1.62655	0.00998004	1
cellular response to tumor necrosis factor	36	0.528088	1.53411	0.01	0.919749
cellular response to interleukin-1	25	0.522472	1.47606	0.0100604	0.859722
positive regulation of osteoclast differentiation	16	0.529508	1.53839	0.0160321	0.938066
positive regulation of cell cycle	23	0.60266	1.58413	0.0164609	0.959812
protein kinase c-activating g-protein coupled receptor signaling pathway	28	0.569362	1.50163	0.0172414	0.871286
mrna processing	200	0.463078	1.56953	0.0185567	0.934516
endocrine pancreas development	30	0.48823	1.62015	0.0193424	0.934841
positive regulation of translation	31	0.454957	1.47078	0.0196464	0.791519
neuron differentiation	80	0.374648	1.3945	0.025	0.726247
ribosome biogenesis	31	0.628438	1.59123	0.0254902	0.991361
digestive tract morphogenesis	17	0.578449	1.47823	0.0300601	0.871783
response to uv	35	0.463556	1.51602	0.0302419	0.922967
negative regulation of cell differentiation	28	0.581901	1.51904	0.0318725	0.946034
neural tube development	30	0.516832	1.54654	0.0335306	0.992009
ovarian follicle development	42	0.46084	1.45828	0.0336634	0.760485
endosome to lysosome transport	23	0.400358	1.46912	0.035343	0.779868
positive regulation of nf-kappab transcription factor activity	71	0.458934	1.43892	0.0361905	0.723633
cerebellum development	28	0.534204	1.50615	0.0367347	0.914258
ras protein signal transduction	31	0.519257	1.48475	0.0384615	0.889076
embryonic placenta development	25	0.519921	1.4233	0.040568	0.718583
negative regulation of osteoblast differentiation	32	0.513821	1.46279	0.0413386	0.774515
viral reproduction	35	0.492049	1.50182	0.0440882	0.906265
anterior posterior axis specification	15	0.593522	1.49035	0.0446247	0.914185
heart morphogenesis	42	0.452046	1.47369	0.0450098	0.822359
chromatin modification	83	0.41756	1.4403	0.0450098	0.732258
response to cold	29	0.481775	1.44093	0.045082	0.745323
transcription from rna polymerase ii promoter	106	0.426013	1.48619	0.0471513	0.911415
mrna polyadenylation	17	0.614791	1.48194	0.0482897	0.877494
rna splicing	159	0.461866	1.52905	0.0484848	0.910837
small gtpase mediated signal transduction	141	0.337938	1.36127	0.0491159	0.692212
positive regulation of blood pressure	21	0.521736	1.44247	0.0497132	0.770469
cellular component movement	22	0.524673	1.47127	0.05	0.812048
adipose tissue development	19	0.542987	1.46099	0.0532544	0.764409
placenta development	25	0.402063	1.35734	0.055794	0.668791
regulation of apoptotic process	156	0.378041	1.38746	0.0574257	0.706652
regulation of actin cytoskeleton organization	25	0.508845	1.42448	0.0613497	0.740429
cochlea morphogenesis	21	0.54246	1.47498	0.0639535	0.839438
gastrulation	20	0.510534	1.54483	0.0645161	0.942247
cell maturation	36	0.502736	1.39293	0.0656064	0.711374
negative regulation of transforming growth factor beta receptor signaling pathway	33	0.525349	1.4436	0.067086	0.782364
nucleocytoplasmic transport	102	0.354574	1.34108	0.0693878	0.661172
positive regulation of pathway-restricted smad protein phosphorylation	22	0.524893	1.41723	0.0711462	0.736043
male gonad development	66	0.403932	1.38877	0.0731707	0.710587
positive regulation of reactive oxygen species metabolic process	16	0.516749	1.45146	0.0734694	0.760646
induction of apoptosis	149	0.353648	1.31867	0.074	0.675811
somitogenesis	40	0.416883	1.40029	0.0745098	0.744453
palate development	56	0.377565	1.34194	0.0756972	0.664821
ferrous iron transport	17	0.482871	1.44157	0.0764706	0.757987
protein autoubiquitination	29	0.426937	1.39667	0.0779727	0.750213
response to antibiotic	34	0.385941	1.34347	0.0781563	0.665629
positive regulation of cysteine-type endopeptidase activity involved in apoptotic process	27	0.512009	1.4243	0.0787402	0.727461
positive regulation of i-kappab kinase nf-kappab cascade	117	0.437121	1.40371	0.0787402	0.766172
negative regulation of neuron differentiation	46	0.411931	1.4011	0.0810811	0.765914
b cell differentiation	35	0.570021	1.39362	0.0831683	0.719334
rna processing	46	0.520802	1.4657	0.0843373	0.777585
cellular response to lipopolysaccharide	57	0.434893	1.34909	0.0865385	0.650152
mammary gland development	29	0.447406	1.37915	0.0867769	0.704043
positive regulation of rho gtpase activity	23	0.554396	1.40963	0.0892495	0.76071
hindbrain development	19	0.542579	1.35938	0.0901639	0.683869
neuron apoptotic process	27	0.469319	1.40862	0.0903491	0.753304
regulation of long-term neuronal synaptic plasticity	20	0.498217	1.35707	0.0905433	0.662337
innate immune response	116	0.492267	1.45311	0.0907336	0.769991
nuclear mrna splicing via spliceosome	26	0.538541	1.42732	0.0916667	0.75431
in utero embryonic development	211	0.356602	1.37304	0.0921305	0.684228
positive regulation of sequence-specific dna binding transcription factor activity	61	0.392103	1.36178	0.0933852	0.698457
negative regulation of phosphorylation	18	0.503791	1.38042	0.0936864	0.708064
humoral immune response	18	0.533553	1.33735	0.09375	0.655879
regulation of arf gtpase activity	23	0.492443	1.37619	0.094518	0.698125
mesoderm formation	30	0.407068	1.36039	0.0960784	0.687796
lipopolysaccharide-mediated signaling pathway	27	0.483386	1.36517	0.0967742	0.692645
spleen development	21	0.522734	1.35654	0.0972763	0.650123
positive regulation of inflammatory response	26	0.544928	1.37334	0.0994264	0.691891
negative regulation of i-kappab kinase nf-kappab cascade	17	0.52416	1.35636	0.102713	0.643844
positive regulation of cell cycle arrest	15	0.599643	1.38388	0.104294	0.701709
smad protein signal transduction	18	0.535655	1.35677	0.104418	0.656132
response to bacterium	32	0.535803	1.38645	0.105364	0.701221
telencephalon development	24	0.460941	1.33264	0.107843	0.660402
positive regulation of cytokine secretion	24	0.609454	1.39177	0.109195	0.706154
protein destabilization	16	0.52155	1.39473	0.109562	0.736039
regulation of jnk cascade	17	0.486184	1.35488	0.110442	0.642711
negative regulation of sequence-specific dna binding transcription factor activity	51	0.41706	1.32706	0.11068	0.662299
neutrophil chemotaxis	27	0.529447	1.36622	0.111111	0.696712
negative regulation of bmp signaling pathway	30	0.512175	1.37641	0.113462	0.706331
nuclear-transcribed mrna catabolic process nonsense-mediated decay	32	0.462763	1.39508	0.115079	0.745903
interspecies interaction between organisms	16	0.473145	1.36811	0.115234	0.697093
mrna export from nucleus	21	0.519535	1.435	0.116	0.729915
fertilization	24	0.39113	1.29174	0.118812	0.681352
positive regulation of branching involved in ureteric bud morphogenesis	18	0.488151	1.33955	0.119141	0.660605
gtp catabolic process	191	0.323852	1.26922	0.119433	0.613589
receptor clustering	17	0.499173	1.29809	0.12024	0.680177
photoreceptor cell maintenance	21	0.450943	1.29345	0.120553	0.680049
cell-matrix adhesion	52	0.442305	1.31858	0.120654	0.670072
protein ubiquitination	259	0.267812	1.26127	0.12233	0.607552
positive regulation of release of cytochrome c from mitochondria	18	0.47272	1.32797	0.12249	0.671399
blood vessel morphogenesis	24	0.52746	1.35748	0.12749	0.675791
cytokine-mediated signaling pathway	64	0.446748	1.30361	0.130178	0.67711
transcription initiation from rna polymerase ii promoter	26	0.58423	1.42448	0.130952	0.754928
intracellular receptor mediated signaling pathway	21	0.416937	1.25111	0.132505	0.598202
positive regulation of camp biosynthetic process	25	0.515618	1.35431	0.1341	0.638065
cellular protein localization	36	0.394611	1.30773	0.136546	0.679432
apoptotic process	446	0.293639	1.23271	0.136821	0.590367
positive regulation of smooth muscle cell proliferation	38	0.412657	1.27207	0.136905	0.624556
embryonic digit morphogenesis	40	0.386551	1.28269	0.137374	0.656294
g1 s transition of mitotic cell cycle	47	0.397191	1.29164	0.137864	0.676439
cartilage condensation	15	0.644972	1.37511	0.138	0.693957
positive regulation of phosphorylation	28	0.36472	1.22834	0.138211	0.581682
lipid storage	17	0.468837	1.28897	0.139113	0.669955
inflammatory response	178	0.424959	1.32723	0.141221	0.66807
cellular response to hydrogen peroxide	26	0.362063	1.22059	0.141434	0.585619
positive regulation of jnk cascade	44	0.3956	1.26459	0.141732	0.604964
embryonic camera-type eye morphogenesis	15	0.472078	1.31448	0.142023	0.672917
positive regulation of endothelial cell migration	21	0.454845	1.29807	0.142292	0.674713
positive regulation of dna repair	21	0.48911	1.35844	0.14257	0.679817
rna metabolic process	21	0.464479	1.32267	0.143418	0.665629
myelination	35	0.467001	1.30167	0.143443	0.67326
cell migration	103	0.394772	1.28528	0.143725	0.667507
cell cycle arrest	79	0.338724	1.27145	0.143969	0.61853
regulation of sequence-specific dna binding transcription factor activity	41	0.398377	1.30526	0.144814	0.676997
scf-dependent proteasomal ubiquitin-dependent protein catabolic process	15	0.476173	1.32662	0.145669	0.657752
immune response	190	0.416183	1.28962	0.146947	0.672798
establishment of mitotic spindle orientation	16	0.426452	1.2728	0.147117	0.634835
positive regulation of angiogenesis	66	0.438761	1.26936	0.14902	0.61709
positive regulation of activated t cell proliferation	16	0.408051	1.21196	0.149805	0.578626
negative regulation of inflammatory response	42	0.395539	1.26264	0.151685	0.607005
leukocyte cell-cell adhesion	22	0.596125	1.30706	0.151751	0.676069
embryonic skeletal system morphogenesis	46	0.415049	1.28056	0.15213	0.649563
heart looping	32	0.510094	1.27359	0.15261	0.640671
positive regulation vascular endothelial growth factor production	15	0.532272	1.2955	0.154297	0.678292
embryonic digestive tract morphogenesis	20	0.54327	1.27324	0.155378	0.637511
negative regulation of interferon-gamma production	18	0.496093	1.26517	0.158513	0.610839
cellular response to mechanical stimulus	51	0.468216	1.33436	0.159393	0.660712
response to growth factor stimulus	15	0.516186	1.29085	0.159509	0.673988
multicellular organismal development	329	0.309803	1.19656	0.160896	0.562992
smooth muscle cell differentiation	18	0.570751	1.3105	0.163022	0.675452
positive regulation of fat cell differentiation	23	0.378978	1.20311	0.163386	0.563673
positive regulation of tyrosine phosphorylation of stat3 protein	18	0.442743	1.23634	0.164461	0.586235
positive regulation of calcium ion transport	15	0.513884	1.31284	0.16501	0.672877
positive regulation of erk1 and erk2 cascade	68	0.425062	1.28054	0.165339	0.644998
positive regulation of transcription dna-dependent	469	0.292148	1.21821	0.166348	0.577846
chromatin remodeling	47	0.354325	1.2738	0.166667	0.648872
cellular response to lithium ion	15	0.61667	1.33755	0.167677	0.661724
regulation of gene expression	83	0.343124	1.23715	0.168959	0.59023
negative regulation of phosphatase activity	40	0.367101	1.21322	0.169291	0.580425
ossification	65	0.384573	1.23708	0.169734	0.587382
regulation of transcription from rna polymerase ii promoter	198	0.293535	1.21502	0.170498	0.581041
positive regulation of vasoconstriction	22	0.509446	1.28752	0.170635	0.670053
protein k63-linked ubiquitination	21	0.372283	1.31482	0.170923	0.677634
positive regulation of apoptotic process	204	0.322157	1.22903	0.171206	0.582495
transforming growth factor beta receptor signaling pathway	58	0.426027	1.30354	0.17126	0.671846
odontogenesis	25	0.459741	1.25434	0.171908	0.599023
positive regulation of cell proliferation	305	0.30339	1.20447	0.176125	0.567718
negative regulation of protein catabolic process	19	0.526008	1.26977	0.176353	0.619639
protein autophosphorylation	135	0.344645	1.21964	0.176357	0.582369
negative regulation of transcription dna-dependent	392	0.288854	1.20977	0.176699	0.574069
negative regulation of insulin receptor signaling pathway	21	0.461582	1.25877	0.178988	0.607439
embryonic pattern specification	22	0.353651	1.19735	0.179226	0.568362
cytokine production	19	0.493426	1.24263	0.179283	0.593164
sphingolipid metabolic process	16	0.46695	1.21905	0.180258	0.578509
defense response to virus	54	0.473937	1.28497	0.181467	0.663435
tumor necrosis factor-mediated signaling pathway	18	0.456962	1.27942	0.181633	0.644181
positive regulation of cell adhesion	30	0.461987	1.25467	0.182556	0.601633
protein import into nucleus translocation	18	0.506131	1.26467	0.183206	0.608469
integrin-mediated signaling pathway	69	0.441173	1.28606	0.183633	0.669831
branching morphogenesis of a tube	31	0.472338	1.26705	0.184314	0.608602
protein localization to nucleus	23	0.410909	1.24656	0.184369	0.594238
cell surface receptor signaling pathway	99	0.405317	1.27478	0.184466	0.650202
binding of sperm to zona pellucida	15	0.454596	1.20925	0.184874	0.570413
chondrocyte differentiation	26	0.438622	1.2218	0.186047	0.588146
histone acetylation	18	0.402348	1.28428	0.186139	0.656007
response to virus	96	0.371051	1.24476	0.187755	0.592981
thyroid gland development	17	0.484086	1.20976	0.188492	0.571529
microtubule cytoskeleton organization	57	0.313835	1.1972	0.189243	0.566305
positive regulation of peptidyl-serine phosphorylation	39	0.379905	1.22301	0.189516	0.590262
osteoclast differentiation	20	0.466599	1.25021	0.189723	0.594073
regulation of small gtpase mediated signal transduction	53	0.440879	1.2846	0.191235	0.659894
platelet activation	26	0.490694	1.23455	0.192678	0.588263
midbrain development	27	0.438833	1.26811	0.193798	0.61322
regulation of cell morphogenesis	16	0.459664	1.23748	0.194553	0.592461
negative regulation of tumor necrosis factor production	24	0.513709	1.23051	0.195219	0.584221
activation of mapkk activity	23	0.425485	1.24817	0.196393	0.596129
exocytosis	51	0.3767	1.23071	0.196464	0.589539
notch signaling pathway	61	0.377607	1.25078	0.198095	0.595689
cellular response to amino acid stimulus	33	0.466603	1.27377	0.201285	0.644552
ventricular cardiac muscle tissue morphogenesis	25	0.404761	1.20858	0.20198	0.569539
hippo signaling cascade	15	0.475167	1.27212	0.204	0.628582
response to dna damage stimulus	134	0.275185	1.18524	0.204255	0.561785
rho protein signal transduction	30	0.454654	1.2543	0.204724	0.595718
positive regulation of cell growth	54	0.358208	1.21062	0.206	0.574547
positive regulation of peptidyl-tyrosine phosphorylation	61	0.351108	1.18824	0.206439	0.56555
positive chemotaxis	17	0.448496	1.25697	0.207843	0.602093
cell adhesion	302	0.354973	1.19664	0.208163	0.565138
positive regulation of t cell activation	15	0.569402	1.24737	0.208171	0.595096
negative regulation of cyclin-dependent protein kinase activity	17	0.441226	1.24031	0.208333	0.596399
negative regulation of gene expression	65	0.363398	1.20035	0.209256	0.565868
ventricular septum morphogenesis	16	0.463357	1.2075	0.209804	0.5698
cilium morphogenesis	33	0.45701	1.27225	0.210417	0.632518
regulation of cell migration	47	0.399077	1.23054	0.21371	0.587022
t cell homeostasis	17	0.53156	1.28237	0.214008	0.652814
jak-stat cascade	21	0.39126	1.20404	0.21499	0.566356
i-kappab kinase nf-kappab cascade	19	0.562871	1.24487	0.215264	0.595875
positive regulation of interleukin-6 production	27	0.528651	1.26717	0.215534	0.612092
positive regulation of neuron apoptotic process	38	0.345726	1.18526	0.217742	0.563933
positive regulation of cell migration	103	0.382591	1.21437	0.217822	0.580078
growth	34	0.3993	1.18727	0.219282	0.565643
synaptic transmission	77	0.366244	1.19305	0.220165	0.565089
response to gamma radiation	35	0.392381	1.19553	0.220729	0.563489
vasculature development	28	0.471665	1.22255	0.221116	0.588721
positive regulation of cell death	17	0.479753	1.22961	0.221311	0.583877
negative regulation of protein kinase activity	42	0.3198	1.18607	0.225296	0.566337
endoderm development	35	0.388941	1.20059	0.225743	0.567711
oligodendrocyte development	19	0.415042	1.17707	0.22736	0.557578
positive regulation of tumor necrosis factor production	30	0.493528	1.23798	0.228963	0.597189
rrna processing	73	0.417845	1.28228	0.229508	0.64847
negative regulation of neurogenesis	19	0.47293	1.21083	0.230924	0.579228
response to interleukin-1	30	0.39578	1.18599	0.231084	0.564285
nucleotide-excision repair	28	0.349349	1.19355	0.231855	0.566177
neuron fate commitment	20	0.434623	1.17367	0.233533	0.56386
protein complex assembly	48	0.392686	1.22059	0.238281	0.582832
lens development in camera-type eye	20	0.444155	1.20334	0.239044	0.565568
mrna transport	49	0.40754	1.25856	0.239754	0.60088
positive regulation of t cell proliferation	39	0.468341	1.23255	0.240385	0.587838
complement activation classical pathway	20	0.520642	1.27198	0.241036	0.620821
hair follicle development	37	0.415096	1.17121	0.243461	0.565648
t cell activation	27	0.488561	1.27558	0.243856	0.65193
phagocytosis	31	0.511508	1.26049	0.244094	0.606223
negative regulation of interleukin-6 production	15	0.604673	1.21075	0.244094	0.57678
regulation of sensory perception of pain	19	0.491126	1.22094	0.24466	0.587538
induction of apoptosis by extracellular signals	23	0.49186	1.20464	0.245473	0.572311
androgen receptor signaling pathway	18	0.431302	1.22391	0.246493	0.590725
phosphatidylinositol phosphorylation	28	0.394016	1.19088	0.248	0.568037
neurotransmitter transport	38	0.411192	1.16068	0.249004	0.56193
negative regulation of apoptotic process	296	0.29008	1.16989	0.249012	0.566555
regulation of cell proliferation	124	0.326037	1.16558	0.249505	0.566801
regulation of alpha-amino-3-hydroxy-5-methyl-4-isoxazole propionate selective glutamate receptor activity	15	0.545325	1.2555	0.250958	0.602715
translational initiation	38	0.357994	1.25874	0.251485	0.603881
regulation of cell shape	82	0.368056	1.18202	0.252505	0.560867
dendrite development	29	0.387741	1.17723	0.254065	0.559389
myeloid cell differentiation	22	0.417075	1.17776	0.254438	0.560191
regulation of rna splicing	22	0.433773	1.20712	0.255859	0.568254
positive regulation of rac gtpase activity	17	0.479077	1.19084	0.256148	0.565913
cell-cell adhesion	73	0.39343	1.1885	0.257202	0.567175
brain development	167	0.297683	1.14574	0.257669	0.572906
positive regulation of collagen biosynthetic process	15	0.521984	1.21934	0.259921	0.580492
regulation of cell adhesion	33	0.36866	1.16215	0.260784	0.564647
chemotaxis	61	0.406203	1.18112	0.26145	0.558691
cellular response to uv	26	0.353551	1.16218	0.261477	0.566639
vascular endothelial growth factor receptor signaling pathway	21	0.501181	1.23774	0.261905	0.594924
response to peptide hormone stimulus	91	0.291904	1.13755	0.262295	0.575894
heart development	169	0.313357	1.15111	0.262327	0.572434
embryonic heart tube development	18	0.486287	1.18487	0.262834	0.556182
thymus development	31	0.421156	1.17983	0.262948	0.557536
negative regulation of fibroblast proliferation	24	0.43752	1.21272	0.264646	0.579164
cellular membrane organization	15	0.404409	1.14345	0.267068	0.571997
negative regulation of dna binding	22	0.44569	1.18907	0.269598	0.568122
t cell differentiation	31	0.495874	1.23877	0.270321	0.59785
positive regulation of endothelial cell proliferation	44	0.379797	1.15077	0.270793	0.571151
extracellular matrix organization	76	0.392407	1.16142	0.270876	0.562301
jnk cascade	26	0.357159	1.16717	0.271255	0.564897
cell chemotaxis	21	0.512279	1.20457	0.271484	0.569993
protein sumoylation	21	0.419693	1.21703	0.272016	0.578194
leukocyte migration	19	0.461288	1.16059	0.272177	0.560116
cellular response to transforming growth factor beta stimulus	28	0.415695	1.15942	0.272901	0.560822
negative regulation of myeloid cell differentiation	15	0.458022	1.18196	0.273267	0.558839
positive regulation of actin filament polymerization	28	0.375276	1.13946	0.273834	0.575438
positive regulation of multicellular organism growth	26	0.375128	1.15814	0.274319	0.561806
cell proliferation	153	0.274471	1.11705	0.274354	0.580236
positive regulation of neuron differentiation	54	0.337573	1.17263	0.274549	0.564279
positive regulation of interleukin-8 production	17	0.469005	1.15712	0.276718	0.562197
oligodendrocyte differentiation	17	0.475739	1.19939	0.276859	0.565895
protein kinase b signaling cascade	26	0.439134	1.18092	0.277014	0.557033
protein polyubiquitination	50	0.321171	1.18514	0.278	0.559836
synaptic transmission glutamatergic	21	0.416967	1.13848	0.278689	0.575796
negative regulation of protein phosphorylation	34	0.337388	1.14656	0.278752	0.572952
organ morphogenesis	88	0.321211	1.11896	0.28	0.581366
activation of adenylate cyclase activity	15	0.477778	1.16888	0.280769	0.564853
positive regulation of proteolysis	15	0.365937	1.1374	0.2846	0.574331
negative regulation of angiogenesis	43	0.344645	1.13029	0.285996	0.573138
cellular response to interferon-beta	17	0.591259	1.24313	0.286299	0.594657
gpi anchor biosynthetic process	30	0.366198	1.16361	0.286585	0.56537
olfactory bulb development	15	0.473682	1.14489	0.286598	0.570956
anterior posterior pattern specification	102	0.308787	1.12208	0.290448	0.582208
cytoskeleton organization	91	0.340776	1.12812	0.291339	0.574301
negative regulation of growth of symbiont in host	19	0.568387	1.25255	0.29207	0.597227
protein targeting	25	0.411402	1.18494	0.293139	0.558138
angiogenesis	169	0.335929	1.13508	0.295181	0.575701
negative regulation of nf-kappab transcription factor activity	43	0.355307	1.16169	0.295499	0.563678
positive regulation of ras protein signal transduction	15	0.465547	1.14542	0.295547	0.571678
regulation of inflammatory response	23	0.382357	1.14744	0.296786	0.572879
anatomical structure formation involved in morphogenesis	16	0.425881	1.13456	0.297405	0.574842
positive regulation of mesenchymal cell proliferation	34	0.378831	1.12508	0.297959	0.579215
positive regulation of dna replication	33	0.34041	1.12132	0.29845	0.581999
positive regulation of b cell proliferation	31	0.477353	1.16391	0.299611	0.566665
epithelial to mesenchymal transition	25	0.429655	1.16848	0.300578	0.563743
cilium assembly	50	0.414943	1.16446	0.300813	0.567393
protein methylation	27	0.326747	1.14889	0.302041	0.571314
retina development in camera-type eye	53	0.352701	1.11853	0.302789	0.580419
response to inorganic substance	23	0.373718	1.1307	0.303644	0.575936
response to organic substance	93	0.310186	1.11066	0.304802	0.58327
embryonic skeletal system development	35	0.362452	1.11625	0.304878	0.580187
response to exogenous dsrna	16	0.454497	1.16912	0.30566	0.56638
regulation of synaptic plasticity	26	0.362511	1.11341	0.309572	0.582573
positive regulation of wnt receptor signaling pathway	22	0.421611	1.13981	0.309665	0.576547
activation of cysteine-type endopeptidase activity involved in apoptotic process	64	0.302778	1.11358	0.309942	0.583983
negative regulation of transcription from rna polymerase ii promoter	448	0.278048	1.11001	0.310941	0.579249
meiosis	42	0.326591	1.10147	0.311741	0.580676
gonad development	20	0.459545	1.14927	0.314286	0.572375
response to organic cyclic compound	142	0.255749	1.06891	0.314516	0.59854
dendrite morphogenesis	22	0.397724	1.15441	0.31619	0.56671
response to vitamin d	17	0.436667	1.11063	0.316222	0.581552
protein oligomerization	37	0.348853	1.10456	0.31677	0.582677
phospholipid metabolic process	18	0.355773	1.086	0.317073	0.583723
centrosome organization	18	0.410285	1.12112	0.317215	0.58048
dna damage checkpoint	21	0.384827	1.13296	0.319608	0.576614
endocytosis	103	0.323531	1.11312	0.320408	0.57969
central nervous system development	55	0.32054	1.09113	0.323529	0.582628
regulation of proteolysis	52	0.332265	1.09816	0.324701	0.580911
positive regulation of jun kinase activity	29	0.408483	1.12066	0.326296	0.579637
regulation of synaptic transmission	17	0.402777	1.11314	0.326848	0.581417
positive regulation of transforming growth factor beta receptor signaling pathway	18	0.41298	1.13033	0.329193	0.574869
histone deacetylation	17	0.421394	1.13226	0.329341	0.574504
neural tube closure	59	0.353844	1.13995	0.32998	0.578196
ephrin receptor signaling pathway	30	0.372125	1.07832	0.331237	0.588776
regulation of calcium ion transport via voltage-gated calcium channel activity	25	0.424182	1.13247	0.333333	0.575829
negative regulation of cell proliferation	260	0.258078	1.05455	0.33463	0.596618
sperm motility	23	0.338138	1.09145	0.334686	0.583617
negative regulation of protein ubiquitination	19	0.414083	1.11004	0.33526	0.580934
positive regulation of map kinase activity	35	0.403798	1.10976	0.336756	0.578047
embryonic cranial skeleton morphogenesis	24	0.406542	1.12917	0.340551	0.573804
golgi organization	27	0.349962	1.09353	0.34104	0.582329
positive regulation of axonogenesis	17	0.371905	1.09543	0.342105	0.583423
neural crest cell migration	32	0.415661	1.09975	0.34238	0.580888
motor axon guidance	20	0.433146	1.09621	0.342574	0.583494
b cell homeostasis	16	0.48586	1.13589	0.342967	0.575687
cell fate commitment	41	0.34705	1.1017	0.342967	0.581906
glycolysis	38	0.312115	1.06903	0.343158	0.599907
actin filament bundle assembly	21	0.460115	1.12493	0.343496	0.577694
defense response	39	0.389778	1.10655	0.344554	0.580301
response to lipopolysaccharide	155	0.318822	1.10236	0.34608	0.582187
protein transport	450	0.248857	1.10927	0.347475	0.575694
positive regulation of epithelial cell proliferation	54	0.320481	1.08638	0.350305	0.586135
dna-dependent transcription initiation	33	0.355278	1.07738	0.350598	0.589322
neuron migration	86	0.297159	1.0604	0.350598	0.599549
cell differentiation	321	0.264552	1.05857	0.35098	0.595857
response to electrical stimulus	21	0.342729	1.07219	0.352941	0.595152
negative regulation of dna replication	15	0.428976	1.11767	0.354709	0.580548
positive regulation of epithelial to mesenchymal transition	19	0.447543	1.1002	0.358717	0.581683
defense response to gram-positive bacterium	43	0.433201	1.10416	0.359168	0.581834
blastocyst development	21	0.415197	1.10961	0.359438	0.576635
regulation of multicellular organism growth	30	0.311318	1.08674	0.361169	0.587048
superoxide metabolic process	15	0.454633	1.10365	0.362934	0.581084
collagen catabolic process	15	0.430374	1.0653	0.363454	0.596798
positive regulation of fibroblast proliferation	34	0.34785	1.07846	0.365949	0.590111
positive regulation of blood vessel endothelial cell migration	15	0.435992	1.09418	0.366733	0.582712
camera-type eye morphogenesis	18	0.38921	1.05443	0.36701	0.595456
fibroblast growth factor receptor signaling pathway	23	0.338186	1.08503	0.36714	0.584246
regulation of growth	49	0.290355	1.05955	0.368098	0.59682
negative regulation of endopeptidase activity	57	0.300911	1.0524	0.369141	0.593568
positive regulation of protein kinase activity	42	0.294647	1.05728	0.36952	0.594015
intracellular signal transduction	246	0.292337	1.05876	0.37037	0.596989
phosphatidylinositol metabolic process	19	0.38174	1.09443	0.370441	0.583742
lung development	99	0.298924	1.04594	0.372781	0.594546
endosome organization	19	0.35052	1.09248	0.373469	0.582947
positive regulation of phosphatidylinositol 3-kinase cascade	31	0.368967	1.08604	0.374525	0.585307
calcium-mediated signaling	27	0.43387	1.08873	0.375734	0.586116
wound healing	71	0.373076	1.08361	0.376	0.585412
acute-phase response	27	0.433086	1.09827	0.376518	0.582356
mapk cascade	62	0.310664	1.05463	0.376923	0.597981
blood vessel development	56	0.334463	1.06496	0.377432	0.594409
response to tumor necrosis factor	23	0.351236	1.06394	0.379242	0.595103
neuron projection development	71	0.314492	1.0486	0.380952	0.596504
cytolysis	20	0.440519	1.08848	0.381423	0.585046
spinal cord development	22	0.396333	1.06699	0.385081	0.596593
regulation of axonogenesis	17	0.425862	1.06502	0.386719	0.595844
defense response to bacterium	48	0.400596	1.08105	0.387405	0.587728
positive regulation of stress fiber assembly	22	0.349323	1.06767	0.389234	0.598192
negative regulation of neuron apoptotic process	84	0.281095	1.04093	0.392713	0.59855
inner ear morphogenesis	53	0.326325	1.04734	0.393574	0.595925
positive regulation of bmp signaling pathway	26	0.365279	1.06665	0.394286	0.595676
negative regulation of jnk cascade	15	0.339674	1.03299	0.399586	0.602765
regulation of signal transduction	24	0.352669	1.05339	0.399614	0.593146
protein glycosylation	102	0.347309	1.06755	0.4	0.596849
cell-cell junction organization	16	0.409921	1.05963	0.402105	0.598161
negative regulation of ras protein signal transduction	18	0.422664	1.06323	0.402415	0.595016
embryonic morphogenesis	16	0.436735	1.07427	0.402439	0.594254
positive regulation of protein binding	28	0.329418	1.06012	0.403579	0.598636
peptidyl-serine phosphorylation	57	0.302894	1.04657	0.403846	0.59624
erk1 and erk2 cascade	20	0.356045	1.04318	0.404762	0.596909
activation of jun kinase activity	25	0.341689	1.05853	0.405458	0.5944
regulation of immune response	20	0.458017	1.07253	0.406844	0.596069
positive regulation of interferon-gamma production	29	0.400937	1.05799	0.407692	0.593965
release of sequestered calcium ion into cytosol	23	0.418123	1.08052	0.407843	0.587364
digestive tract development	24	0.357434	1.04512	0.408915	0.594535
positive regulation of glucose import	19	0.327793	1.03569	0.409465	0.600393
cellular response to calcium ion	24	0.383092	1.04754	0.411178	0.597011
phospholipid biosynthetic process	27	0.331492	1.03453	0.411273	0.601266
negative regulation of protein kinase b signaling cascade	18	0.364991	1.0539	0.413655	0.59501
sodium ion transport	77	0.276417	1.01615	0.414286	0.615276
patterning of blood vessels	35	0.360762	1.03699	0.415238	0.599312
eye development	18	0.402801	1.05123	0.415861	0.592809
peripheral nervous system development	22	0.406745	1.05187	0.416842	0.593187
cellular response to heat	18	0.413858	1.0461	0.419162	0.595682
defense response to protozoan	16	0.462489	1.03779	0.419608	0.599159
actin cytoskeleton reorganization	33	0.37897	1.06784	0.419922	0.599348
regulation of ph	17	0.450779	1.01337	0.422175	0.616531
outflow tract morphogenesis	29	0.360302	1.03989	0.424797	0.599191
negative regulation of cell growth	105	0.263142	1.02843	0.425243	0.603527
cell death	42	0.301425	1.02285	0.426877	0.605797
positive regulation of erythrocyte differentiation	16	0.431887	1.08151	0.427451	0.588349
developmental growth	28	0.323235	1.02329	0.42915	0.606473
response to cytokine stimulus	79	0.322308	1.02933	0.434783	0.604577
cellular response to extracellular stimulus	19	0.349839	1.01852	0.43487	0.612067
positive regulation of protein phosphorylation	93	0.293805	1.02904	0.435897	0.603755
positive regulation of interferon-beta production	17	0.379994	1.04178	0.4375	0.598301
negative regulation of canonical wnt receptor signaling pathway	68	0.310066	1.01298	0.438632	0.615888
pigmentation	32	0.347769	1.0247	0.439425	0.605034
lymph node development	19	0.435661	1.03968	0.442593	0.598209
cell projection organization	29	0.363349	1.02284	0.444219	0.604423
limb development	19	0.39749	1.02627	0.44511	0.60333
positive regulation of mitosis	21	0.349864	1.03165	0.446154	0.60254
heterophilic cell-cell adhesion	25	0.33902	0.993138	0.447674	0.6408
neuromuscular junction development	25	0.364047	1.02797	0.449187	0.60291
embryonic organ development	18	0.411491	1.03019	0.450617	0.604203
blood vessel remodeling	34	0.353412	1.02776	0.450787	0.601917
regulation of neuron differentiation	16	0.370459	1.00112	0.453815	0.63676
b cell receptor signaling pathway	26	0.489624	1.05384	0.454198	0.59366
telomere maintenance	20	0.326995	1.01492	0.455102	0.616311
receptor-mediated endocytosis	29	0.319556	1.00007	0.455238	0.63734
actin cytoskeleton organization	100	0.319789	1.03882	0.455823	0.598578
transmembrane receptor protein tyrosine kinase signaling pathway	59	0.324827	0.982944	0.457831	0.649553
proteasomal ubiquitin-dependent protein catabolic process	55	0.237333	0.996177	0.464567	0.64045
regulation of translational initiation	18	0.290524	0.98407	0.471735	0.648514
antigen processing and presentation	50	0.401972	1.03236	0.47619	0.602587
positive regulation of phagocytosis	28	0.381709	0.99953	0.476285	0.636947
t cell receptor signaling pathway	30	0.408516	1.01401	0.477927	0.616707
axon guidance	94	0.299347	0.975906	0.479042	0.653546
intracellular protein transport	271	0.222602	0.996305	0.479208	0.641662
peptidyl-tyrosine phosphorylation	57	0.321957	0.979397	0.47929	0.652322
cell fate specification	17	0.412426	0.993518	0.479339	0.643008
melanocyte differentiation	22	0.374488	0.990072	0.481482	0.641182
sensory perception of smell	80	0.247611	0.994465	0.481928	0.642524
dna recombination	76	0.236051	0.973544	0.482759	0.656672
neuropeptide signaling pathway	38	0.292385	0.992139	0.484314	0.639891
translation	160	0.260859	0.969318	0.484314	0.662325
regulation of g-protein coupled receptor protein signaling pathway	25	0.369431	0.989363	0.484962	0.641146
skeletal system development	72	0.294228	0.986092	0.486056	0.646159
cell communication	84	0.28458	1.00676	0.486762	0.626957
response to amino acid stimulus	34	0.29659	0.982347	0.487476	0.649206
negative regulation of epithelial cell proliferation	41	0.283242	0.978319	0.488189	0.653139
peptide cross-linking	17	0.452247	0.993458	0.488753	0.64166
stem cell differentiation	20	0.341594	0.991324	0.488889	0.640211
negative regulation of signal transduction	21	0.346379	0.992899	0.493802	0.63983
artery morphogenesis	19	0.389816	0.963333	0.496063	0.672868
protein stabilization	56	0.24243	0.959717	0.501992	0.674396
apoptotic dna fragmentation	16	0.324472	0.972257	0.507187	0.657804
vasculogenesis	57	0.320714	0.960555	0.507843	0.675581
negative regulation of osteoclast differentiation	15	0.379417	0.955982	0.51	0.674613
tissue regeneration	24	0.361988	0.949929	0.511066	0.683971
bmp signaling pathway	38	0.316916	0.978247	0.511494	0.651883
positive regulation of neuron projection development	47	0.31669	0.980295	0.512346	0.651982
phospholipid transport	19	0.385524	0.977337	0.513131	0.652191
metal ion transport	23	0.30624	0.955697	0.516393	0.673769
cellular response to interferon-gamma	23	0.374909	0.935773	0.516441	0.689599
bone morphogenesis	17	0.363656	0.927685	0.518962	0.692776
negative regulation of t cell proliferation	21	0.342884	0.958138	0.519841	0.674723
regulation of angiogenesis	16	0.372684	0.932196	0.520755	0.691049
triglyceride homeostasis	15	0.376961	0.931605	0.523529	0.690812
dna repair	214	0.210674	0.933323	0.52439	0.693
muscle organ development	37	0.309329	0.958264	0.528066	0.67589
protein export from nucleus	18	0.312373	0.960315	0.528827	0.674595
response to atp	16	0.370777	0.947444	0.529412	0.683243
cellular response to hypoxia	42	0.285493	0.956485	0.530815	0.675066
platelet-derived growth factor receptor signaling pathway	24	0.310111	0.946742	0.532389	0.681721
cholesterol efflux	21	0.313155	0.963315	0.532946	0.671473
histone h3 acetylation	28	0.297434	0.957292	0.534749	0.674977
response to copper ion	17	0.322979	0.916124	0.536634	0.702853
canonical wnt receptor signaling pathway	68	0.300028	0.94453	0.537849	0.682018
positive regulation of protein catabolic process	30	0.2846	0.931054	0.543307	0.690553
forebrain development	70	0.25809	0.938148	0.544148	0.686474
pituitary gland development	26	0.361517	0.948335	0.545082	0.682836
response to endoplasmic reticulum stress	16	0.356086	0.894862	0.547758	0.721528
phosphatidylinositol 3-kinase cascade	16	0.345347	0.939959	0.548571	0.684261
positive regulation of gene expression	153	0.248011	0.942456	0.548902	0.680698
response to drug	307	0.212999	0.942713	0.552475	0.681463
response to estrogen stimulus	68	0.299795	0.946188	0.552577	0.681435
collagen fibril organization	31	0.369136	0.912477	0.554241	0.704107
germ cell development	32	0.286876	0.944146	0.556008	0.681486
cellular response to hormone stimulus	34	0.332351	0.947052	0.557344	0.68261
positive regulation of epithelial cell migration	15	0.363344	0.920998	0.557377	0.698754
dna metabolic process	22	0.297058	0.943836	0.562624	0.680666
regulation of cell growth	37	0.302128	0.90255	0.56917	0.715066
developmental pigmentation	15	0.339932	0.900236	0.570297	0.715287
embryonic limb morphogenesis	45	0.278822	0.929568	0.574949	0.69068
phospholipase c-activating g-protein coupled receptor signaling pathway	18	0.326146	0.933113	0.575581	0.69203
retrograde transport endosome to golgi	18	0.286273	0.88581	0.576923	0.726558
sensory perception of sound	87	0.250064	0.948436	0.577236	0.684018
cholesterol transport	16	0.312548	0.949663	0.577495	0.683085
neuron development	28	0.299175	0.945784	0.577551	0.680866
calcium-independent cell-cell adhesion	19	0.362675	0.897062	0.578189	0.718808
positive regulation of t cell mediated cytotoxicity	16	0.358836	0.881715	0.58046	0.730205
epidermis development	32	0.283793	0.914109	0.580645	0.703681
positive regulation of ras gtpase activity	18	0.352758	0.885884	0.585086	0.727769
response to nutrient levels	35	0.288511	0.925631	0.585417	0.694274
positive regulation of protein secretion	19	0.360787	0.900854	0.586207	0.715448
spindle assembly	21	0.299546	0.916266	0.586998	0.703961
receptor internalization	22	0.292127	0.877188	0.587242	0.733119
inner ear development	46	0.297966	0.91366	0.587426	0.703202
zinc ion transport	24	0.295566	0.914515	0.593117	0.704287
membrane protein ectodomain proteolysis	18	0.329641	0.904289	0.593878	0.713054
osteoblast development	19	0.337949	0.923943	0.595238	0.696026
face morphogenesis	27	0.310566	0.905298	0.595785	0.712483
lipid transport	53	0.240871	0.923613	0.600414	0.695235
odontogenesis of dentin-containing tooth	52	0.289047	0.905967	0.600798	0.712587
cell-cell signaling	56	0.28734	0.91824	0.601215	0.701565
branching involved in ureteric bud morphogenesis	38	0.307536	0.906837	0.60404	0.712313
hair follicle morphogenesis	21	0.329546	0.884184	0.61157	0.728256
cellular protein modification process	70	0.219088	0.883348	0.614583	0.728549
osteoblast differentiation	47	0.288802	0.890133	0.615538	0.726263
regulation of neuron apoptotic process	15	0.335848	0.907303	0.616162	0.712751
erythrocyte differentiation	30	0.268408	0.902181	0.617357	0.714352
cellular response to organic substance	32	0.32772	0.898104	0.619141	0.718049
g-protein coupled receptor signaling pathway	371	0.222505	0.919062	0.621302	0.701277
potassium ion transmembrane transport	28	0.392777	0.930243	0.623701	0.690715
substrate adhesion-dependent cell spreading	23	0.33636	0.881678	0.630522	0.728907
positive regulation of filopodium assembly	15	0.334447	0.867284	0.632323	0.740604
regulation of membrane potential	35	0.29448	0.89416	0.632568	0.720222
t cell differentiation in thymus	31	0.277973	0.873616	0.635802	0.734317
glucose metabolic process	54	0.220076	0.925847	0.63745	0.6952
proteolysis	440	0.202091	0.932215	0.639066	0.692402
adrenal gland development	23	0.335319	0.868298	0.639344	0.740002
intracellular protein kinase cascade	71	0.236517	0.88968	0.640471	0.725939
cellular process	31	0.263204	0.888325	0.641283	0.725751
response to interferon-gamma	19	0.307117	0.851725	0.642998	0.761368
endochondral ossification	18	0.315841	0.82601	0.644531	0.787569
response to hyperoxia	21	0.300042	0.858652	0.651663	0.751338
proteolysis involved in cellular protein catabolic process	27	0.274604	0.79865	0.651822	0.813805
smoothened signaling pathway	37	0.300921	0.829581	0.654321	0.78658
positive regulation of anti-apoptosis	32	0.273736	0.876741	0.655577	0.732567
negative regulation of cell adhesion	22	0.330841	0.874371	0.657258	0.73432
response to heat	46	0.26004	0.865304	0.657315	0.743003
adenylate cyclase-activating g-protein coupled receptor signaling pathway	29	0.277582	0.855386	0.657534	0.75591
insulin secretion	29	0.292421	0.862749	0.658153	0.744977
cellular response to organic cyclic compound	38	0.256227	0.894378	0.662	0.721115
response to wounding	52	0.264733	0.875943	0.663424	0.732697
determination of left right symmetry	35	0.279507	0.850869	0.664016	0.761619
smooth muscle tissue development	15	0.339285	0.828617	0.667339	0.78563
cell cycle	220	0.197337	0.873421	0.671458	0.733388
skeletal system morphogenesis	39	0.262081	0.863397	0.672	0.745042
lipid catabolic process	63	0.244679	0.889118	0.679061	0.725666
pattern specification process	73	0.240916	0.887048	0.681363	0.726894
homeostasis of number of cells within a tissue	21	0.292825	0.813703	0.681992	0.795706
termination of g-protein coupled receptor signaling pathway	38	0.275158	0.84607	0.683168	0.766418
t cell proliferation	18	0.296312	0.81268	0.685499	0.796061
regulation of exocytosis	15	0.29618	0.843198	0.687129	0.768865
positive regulation of gtpase activity	49	0.267086	0.829946	0.687375	0.787257
regulation of cell differentiation	21	0.304614	0.844047	0.690021	0.768714
cation transport	81	0.297855	0.879819	0.690526	0.730927
camera-type eye development	43	0.266863	0.849566	0.693548	0.761304
positive regulation of cell-substrate adhesion	30	0.303519	0.824021	0.696842	0.787047
positive regulation of cell differentiation	31	0.284276	0.832648	0.696911	0.785509
lamellipodium assembly	18	0.282747	0.775936	0.697479	0.83561
pancreas development	33	0.343345	0.879752	0.698545	0.729673
double-strand break repair via homologous recombination	29	0.250117	0.868449	0.701172	0.741122
nervous system development	153	0.221696	0.850723	0.707843	0.760506
blood coagulation	55	0.239446	0.822354	0.713684	0.785775
regulation of the force of heart contraction	17	0.277494	0.824691	0.713718	0.788555
response to mechanical stimulus	48	0.266999	0.823492	0.720617	0.786641
microtubule-based process	18	0.264136	0.789838	0.721311	0.824628
keratinocyte differentiation	42	0.250705	0.815046	0.725773	0.796154
epidermal growth factor receptor signaling pathway	19	0.329783	0.829325	0.730526	0.785663
phosphatidylinositol-mediated signaling	23	0.285056	0.787739	0.733333	0.823862
potassium ion transport	54	0.289102	0.827428	0.740816	0.786426
fat cell differentiation	48	0.25615	0.814317	0.744856	0.795998
establishment or maintenance of cell polarity	15	0.248625	0.745996	0.7463	0.86653
regulation of rho protein signal transduction	70	0.239518	0.767187	0.748963	0.848565
lung alveolus development	32	0.255274	0.831619	0.751456	0.785743
trna processing	47	0.232102	0.740733	0.752016	0.866023
cardiac muscle cell differentiation	21	0.288422	0.823345	0.752964	0.785497
camp-mediated signaling	18	0.277932	0.783055	0.761317	0.827879
neuron projection morphogenesis	35	0.286151	0.816753	0.762994	0.794391
positive regulation of neurogenesis	15	0.268139	0.793012	0.764706	0.821881
microtubule bundle formation	15	0.280945	0.783542	0.771543	0.828506
synapse assembly	25	0.271368	0.754036	0.774951	0.860995
response to hypoxia	183	0.207785	0.801548	0.776639	0.814171
rna modification	15	0.27965	0.742456	0.77668	0.867502
skin development	44	0.250145	0.780196	0.778008	0.829678
sensory perception of taste	21	0.257028	0.801251	0.780488	0.811958
regulation of rab gtpase activity	38	0.224344	0.789028	0.783505	0.824544
regulation of protein phosphorylation	33	0.235084	0.744222	0.784351	0.866438
regulation of blood pressure	40	0.25098	0.759127	0.786139	0.855883
respiratory gaseous exchange	19	0.268212	0.760406	0.787018	0.855144
cartilage development	60	0.237505	0.745111	0.787018	0.866356
response to insulin stimulus	64	0.218085	0.82414	0.787449	0.788199
positive regulation of phosphatidylinositol 3-kinase activity	21	0.28398	0.721152	0.788187	0.884203
positive regulation of cell division	34	0.260765	0.780326	0.790196	0.830876
protein k11-linked ubiquitination	24	0.203601	0.689921	0.790698	0.897889
skeletal muscle tissue development	46	0.21731	0.732865	0.796477	0.873299
synapse organization	22	0.275172	0.800022	0.796545	0.812794
negative regulation of smoothened signaling pathway	17	0.305034	0.761812	0.797546	0.85572
regulation of mitotic cell cycle	20	0.247681	0.755295	0.798337	0.860479
hippocampus development	43	0.231565	0.792274	0.798742	0.821695
fatty acid beta-oxidation	33	0.254213	0.662447	0.8	0.923211
cellular response to drug	26	0.276919	0.788403	0.801158	0.824244
leukotriene biosynthetic process	18	0.263182	0.75292	0.804305	0.861352
metanephros development	33	0.26922	0.752125	0.805769	0.861159
peroxisome organization	17	0.260226	0.633676	0.807771	0.938604
vesicle-mediated transport	166	0.176334	0.718574	0.809917	0.886259
positive regulation of axon extension	17	0.245314	0.715294	0.812268	0.888016
negative regulation of cell migration	60	0.237842	0.785528	0.814453	0.826355
gene silencing by rna	16	0.26953	0.739854	0.814596	0.865872
regulation of cell cycle	86	0.201704	0.835441	0.814961	0.781775
mitosis	180	0.176286	0.801347	0.820619	0.813188
locomotory behavior	61	0.231424	0.733565	0.828221	0.873782
epithelial cell differentiation	34	0.274722	0.725462	0.82906	0.87949
phosphorylation	34	0.210751	0.750093	0.834915	0.86296
negative regulation of erk1 and erk2 cascade	19	0.255213	0.71558	0.845214	0.889035
peptidyl-threonine phosphorylation	27	0.236652	0.709226	0.847695	0.889084
embryonic hemopoiesis	15	0.274749	0.691396	0.849903	0.898888
positive regulation of mapk cascade	64	0.21807	0.725756	0.851272	0.880473
elevation of cytosolic calcium ion concentration	70	0.224063	0.740847	0.855513	0.867249
wnt receptor signaling pathway	130	0.188374	0.761496	0.856311	0.854825
positive regulation of calcium-mediated signaling	18	0.254804	0.71313	0.858268	0.888118
labyrinthine layer blood vessel development	16	0.29716	0.700009	0.859504	0.892287
protein polymerization	27	0.264031	0.648518	0.868852	0.934749
sympathetic nervous system development	17	0.269574	0.709507	0.87234	0.890118
endosomal transport	18	0.200981	0.637222	0.874477	0.941214
negative regulation of cell cycle	28	0.225317	0.672056	0.876712	0.91568
neuromuscular process controlling balance	36	0.22234	0.710553	0.879518	0.890133
positive regulation of interleukin-10 production	15	0.283779	0.649304	0.879541	0.935428
cellular calcium ion homeostasis	63	0.224056	0.741305	0.883674	0.867914
filopodium assembly	21	0.254687	0.663688	0.883966	0.92328
adult locomotory behavior	38	0.194855	0.728699	0.885481	0.877872
detection of chemical stimulus involved in sensory perception of smell	61	0.168903	0.636845	0.88998	0.938707
positive regulation of canonical wnt receptor signaling pathway	44	0.199214	0.613424	0.890688	0.946219
eye photoreceptor cell development	15	0.257013	0.645386	0.891089	0.934976
establishment of cell polarity	19	0.247429	0.692173	0.891784	0.899333
protein localization	60	0.189133	0.70563	0.89759	0.889396
embryo implantation	30	0.24126	0.70211	0.908023	0.891148
positive regulation of osteoblast differentiation	46	0.203387	0.714801	0.911243	0.887227
regulation of heart contraction	16	0.265434	0.630489	0.91446	0.938481
learning or memory	30	0.226937	0.698914	0.920245	0.89223
ureteric bud development	44	0.226019	0.707694	0.923828	0.889581
chloride transport	43	0.231928	0.691104	0.924025	0.897807
camp biosynthetic process	15	0.256081	0.628404	0.927856	0.938843
axonogenesis	77	0.192811	0.707601	0.931174	0.888286
ion transport	180	0.194532	0.746748	0.945783	0.866806
base-excision repair	20	0.206998	0.601193	0.946612	0.95206
positive regulation of protein tyrosine kinase activity	16	0.245902	0.646339	0.947059	0.935422
protein processing	40	0.1761	0.620999	0.949119	0.943366
cell division	240	0.157879	0.703415	0.951613	0.890829
chromosome segregation	56	0.173768	0.637023	0.954635	0.939974
response to calcium ion	56	0.21743	0.620884	0.962343	0.942024
cell growth	39	0.186967	0.632035	0.962963	0.938612
muscle contraction	29	0.204604	0.635897	0.965116	0.938062
bone resorption	17	0.228954	0.566552	0.972222	0.970092
long-chain fatty acid metabolic process	15	0.204332	0.462666	0.976654	0.992944
decidualization	15	0.225536	0.610566	0.982249	0.947101
behavior	29	0.159461	0.493428	0.982353	0.989077
cyclic nucleotide biosynthetic process	17	0.205587	0.536957	0.983573	0.977802
embryonic hindlimb morphogenesis	28	0.178503	0.540758	0.985507	0.977968
microtubule-based movement	66	0.162999	0.571107	0.987976	0.969222
protein homooligomerization	132	0.163124	0.677689	0.989429	0.91073
sarcomere organization	18	0.209926	0.543868	0.992063	0.978359

## Sheet: Upregulated_KEGG
Name	SIZE	ES	NES	NOM p-val	FDR q-val
cytosolic dna-sensing pathway	48	0.443652	1.5417	0.015748	1
maturity onset diabetes of the young	18	0.503038	1.53217	0.0215517	1
rig-i-like receptor signaling pathway	53	0.468059	1.54875	0.0219561	1
melanoma	64	0.42145	1.45196	0.0453686	1
ribosome biogenesis in eukaryotes	73	0.542554	1.60652	0.0514403	1
notch signaling pathway	48	0.476474	1.44624	0.054902	1
mrna surveillance pathway	86	0.431951	1.5108	0.066	1
hepatitis c	115	0.415636	1.42264	0.0673077	1
spliceosome	124	0.487615	1.45981	0.0677618	1
tgf-beta signaling pathway	80	0.416847	1.3988	0.0831683	1
basal transcription factors	38	0.495139	1.45609	0.0833333	1
rna transport	153	0.380716	1.43584	0.0924025	1
apoptosis	80	0.420761	1.39087	0.0980769	1
cytokine-cytokine receptor interaction	229	0.42083	1.36353	0.0990291	1
ether lipid metabolism	33	0.434477	1.32712	0.112205	1
glycosaminoglycan biosynthesis heparan sulfate heparin	24	0.450631	1.36166	0.11412	1
glycosylphosphatidylinositol	25	0.396257	1.29249	0.143411	0.949944
epstein-barr virus infection	196	0.334792	1.34382	0.143426	1
glycosphingolipid biosynthesis globo series	15	0.429186	1.21423	0.153696	0.877768
nod-like receptor signaling pathway	56	0.476277	1.37919	0.153996	1
herpes simplex infection	172	0.393503	1.32351	0.157143	0.971754
endocytosis	207	0.336431	1.28724	0.158301	0.936019
glycosaminoglycan biosynthesis chondroitin dermatan sulfate	20	0.593803	1.34043	0.16171	1
regulation of actin cytoskeleton	199	0.37256	1.29445	0.170172	1
influenza a	149	0.38546	1.29382	0.173828	0.982671
complement and coagulation cascades	73	0.39976	1.25605	0.17636	0.997994
transcriptional misregulation in cancer	164	0.338878	1.22435	0.180583	0.89088
measles	121	0.390342	1.30268	0.1917	1
viral carcinogenesis	209	0.288484	1.20701	0.194553	0.881468
nf-kappa b signaling pathway	97	0.448963	1.32392	0.201521	1
leishmaniasis	64	0.503906	1.33368	0.204239	1
salmonella infection	75	0.381852	1.25148	0.210938	0.983183
bladder cancer	35	0.389328	1.19442	0.234127	0.81933
hepatitis b	130	0.33679	1.2039	0.248047	0.829172
chagas disease	103	0.401566	1.23906	0.248566	0.969824
hematopoietic cell lineage	83	0.397877	1.20539	0.25	0.864945
osteoclast differentiation	121	0.432532	1.26574	0.251429	0.992187
t cell receptor signaling pathway	107	0.403627	1.22913	0.253906	0.897223
toll-like receptor signaling pathway	87	0.413972	1.23817	0.255859	0.943165
tuberculosis	161	0.369671	1.24117	0.259048	0.993089
staphylococcus aureus infection	47	0.50351	1.2327	0.265625	0.910774
rheumatoid arthritis	78	0.376032	1.19378	0.265774	0.802973
acute myeloid leukemia	54	0.352316	1.1983	0.267176	0.826905
chronic myeloid leukemia	71	0.33923	1.17611	0.267823	0.805594
pertussis	70	0.400366	1.21732	0.26834	0.890374
glycosphingolipid biosynthesis ganglio series	15	0.3685	1.13682	0.268443	0.807772
prostate cancer	85	0.318531	1.17549	0.269084	0.791334
thyroid cancer	28	0.370936	1.15875	0.271654	0.778248
rna degradation	66	0.330044	1.20493	0.272545	0.845724
pi3k-akt signaling pathway	315	0.295245	1.15884	0.272727	0.792774
glioma	62	0.343603	1.16521	0.289883	0.80607
axon guidance	130	0.329271	1.12895	0.292543	0.802071
rna polymerase	29	0.332877	1.14651	0.293388	0.795642
fc gamma r-mediated phagocytosis	85	0.415446	1.23715	0.300388	0.919721
jak-stat signaling pathway	130	0.333149	1.161	0.304264	0.801728
glycerophospholipid metabolism	79	0.286495	1.10214	0.312741	0.769733
legionellosis	54	0.35017	1.11313	0.316092	0.79058
arrhythmogenic right ventricular cardiomyopathy	74	0.363482	1.10904	0.322457	0.776106
leukocyte transendothelial migration	112	0.355448	1.13371	0.325095	0.802568
mapk signaling pathway	245	0.303375	1.122	0.32567	0.80745
dilated cardiomyopathy	88	0.37123	1.0989	0.332692	0.755141
ecm-receptor interaction	85	0.393761	1.11854	0.333959	0.803818
asthma	20	0.549614	1.17952	0.334694	0.812613
b cell receptor signaling pathway	73	0.421364	1.18589	0.339048	0.809821
cell adhesion molecules	140	0.349639	1.09085	0.342685	0.740853
amoebiasis	108	0.338689	1.11165	0.342857	0.7816
hif-1 signaling pathway	101	0.328959	1.11453	0.351711	0.800056
dopaminergic synapse	125	0.266854	1.0608	0.358925	0.766707
erbb signaling pathway	85	0.340287	1.10457	0.364504	0.775322
vasopressin-regulated water reabsorption	42	0.271507	1.06405	0.365805	0.780412
chemokine signaling pathway	182	0.318611	1.08505	0.372361	0.743768
colorectal cancer	63	0.320235	1.10027	0.373518	0.76294
other types of o-glycan biosynthesis	27	0.41138	1.09462	0.376	0.754111
aldosterone-regulated sodium reabsorption	36	0.323274	1.03679	0.38175	0.75244
intestinal immune network for iga production	41	0.432289	1.09193	0.386588	0.748718
pathways in cancer	301	0.270055	1.06315	0.390151	0.771821
mineral absorption	44	0.374172	1.0455	0.404297	0.750758
natural killer cell mediated cytotoxicity	120	0.323112	1.04583	0.407843	0.769316
hypertrophic cardiomyopathy	85	0.337274	1.04932	0.409524	0.771789
type ii diabetes mellitus	46	0.318677	1.03419	0.417476	0.748713
toxoplasmosis	110	0.321585	1.04023	0.425781	0.753552
bacterial invasion of epithelial cells	67	0.340815	1.06029	0.426136	0.75781
dorso-ventral axis formation	22	0.359618	1.03341	0.429379	0.741809
htlv-i infection	261	0.273449	1.04582	0.435644	0.759578
neurotrophin signaling pathway	118	0.263744	1.02665	0.442495	0.747542
primary immunodeficiency	35	0.414599	1.02643	0.449704	0.739315
phagosome	156	0.283661	1.0099	0.450704	0.74715
autoimmune thyroid disease	46	0.374946	1.02065	0.456566	0.742963
ribosome	133	0.312643	1.01057	0.459794	0.754284
adherens junction	68	0.293073	0.999126	0.461248	0.761437
malaria	51	0.332586	0.995005	0.466281	0.761869
lysosome	121	0.230844	0.985276	0.466411	0.756454
ubiquitin mediated proteolysis	130	0.21791	0.990164	0.488978	0.762531
fc epsilon ri signaling pathway	65	0.3198	0.987594	0.492188	0.759753
long-term depression	53	0.272896	0.971358	0.493151	0.760372
amphetamine addiction	66	0.286489	0.973667	0.510557	0.763687
allograft rejection	44	0.363436	0.967645	0.514056	0.752241
other glycan degradation	17	0.361535	0.960791	0.51497	0.750843
focal adhesion	196	0.307341	0.974031	0.51938	0.770969
neuroactive ligand	242	0.239514	0.967166	0.519608	0.745572
type i diabetes mellitus	49	0.344628	0.957159	0.521042	0.750095
hippo signaling pathway	146	0.251581	0.942134	0.533849	0.741821
glycosphingolipid biosynthesis lacto neolacto series	24	0.410011	0.967942	0.534483	0.75934
sphingolipid metabolism	36	0.351405	0.955931	0.540275	0.744918
vegf signaling pathway	62	0.296397	0.951135	0.542471	0.739357
p53 signaling pathway	61	0.260231	0.949529	0.543689	0.735523
long-term potentiation	66	0.268857	0.936823	0.564797	0.744868
phosphatidylinositol signaling system	80	0.284377	0.926163	0.56699	0.757555
wnt signaling pathway	141	0.24376	0.903978	0.570858	0.778487
endometrial cancer	51	0.255501	0.908386	0.586667	0.784293
graft-versus-host disease	46	0.318765	0.873816	0.594862	0.791739
pancreatic cancer	66	0.253565	0.888293	0.602317	0.785652
synaptic vesicle cycle	59	0.268693	0.951149	0.606464	0.746439
inositol phosphate metabolism	60	0.274141	0.87012	0.617308	0.778527
antigen processing and presentation	69	0.279636	0.862859	0.623762	0.784574
gnrh signaling pathway	84	0.255819	0.885536	0.624754	0.784048
glycosaminoglycan degradation	19	0.288614	0.901558	0.626243	0.77592
pantothenate and coa biosynthesis	16	0.295876	0.802963	0.634694	0.786508
collecting duct acid secretion	25	0.264557	0.883717	0.639775	0.780543
african trypanosomiasis	32	0.296052	0.856043	0.647399	0.783607
mucin type o-glycan biosynthesis	23	0.339419	0.897618	0.658915	0.776127
ppar signaling pathway	74	0.255148	0.848783	0.660643	0.77152
olfactory transduction	84	0.211466	0.870555	0.662526	0.784143
melanogenesis	92	0.249533	0.872969	0.662768	0.786728
n-glycan biosynthesis	49	0.290291	0.827601	0.664762	0.781436
oocyte meiosis	104	0.205264	0.906274	0.675147	0.781436
basal cell carcinoma	50	0.277322	0.838566	0.676647	0.781968
vascular smooth muscle contraction	124	0.237616	0.8508	0.678295	0.779728
renal cell carcinoma	64	0.226421	0.826334	0.688337	0.771735
protein digestion and absorption	81	0.2827	0.859524	0.692884	0.78371
tight junction	121	0.254796	0.828667	0.693069	0.785719
cocaine addiction	46	0.260459	0.850796	0.705769	0.773588
prion diseases	35	0.278617	0.826319	0.713178	0.766042
cholinergic synapse	103	0.241211	0.826381	0.72179	0.777484
pancreatic secretion	91	0.292882	0.852444	0.740234	0.78333
alpha-linolenic acid metabolism	21	0.277795	0.834403	0.741683	0.782507
nucleotide excision repair	43	0.235021	0.746265	0.745902	0.831962
base excision repair	33	0.241881	0.742514	0.758197	0.820303
systemic lupus erythematosus	112	0.239232	0.819239	0.762712	0.771845
viral myocarditis	78	0.24576	0.763351	0.763265	0.824393
insulin secretion	80	0.260744	0.814385	0.764368	0.77361
gastric acid secretion	70	0.262193	0.793927	0.775591	0.795847
mtor signaling pathway	59	0.202487	0.76988	0.778865	0.820775
snare interactions in vesicular transport	35	0.217163	0.753826	0.789683	0.832844
progesterone	80	0.209924	0.780605	0.806754	0.810369
gap junction	77	0.239404	0.742818	0.821643	0.825431
retrograde endocannabinoid signaling	93	0.213869	0.73281	0.832381	0.828289
small cell lung cancer	83	0.213187	0.751661	0.842105	0.830191
endocrine and other factor	49	0.19798	0.700782	0.858509	0.864906
glutamatergic synapse	106	0.211449	0.74509	0.861789	0.827752
taste transduction	27	0.228974	0.681674	0.866142	0.870701
salivary secretion	71	0.212271	0.679075	0.907869	0.868363
renin-angiotensin system	17	0.25548	0.682358	0.930097	0.875451
calcium signaling pathway	172	0.190815	0.688267	0.939335	0.873859
galactose metabolism	29	0.184956	0.526079	0.978218	0.967162
morphine addiction	81	0.165067	0.563712	0.984436	0.954541
carbohydrate digestion and absorption	41	0.176908	0.575688	0.994329	0.953336

## Sheet: Downregulated_BP
Name	SIZE	ES	NES	NOM p-val	FDR q-val
glucose homeostasis	68	-0.477155	-1.76073	0	0.17926
response to steroid hormone stimulus	35	-0.516512	-1.62845	0.00194932	0.247188
circadian rhythm	43	-0.522611	-1.78671	0.00197628	0.37832
aerobic respiration	15	-0.80555	-1.69741	0.002	0.289819
response to nutrient	81	-0.474983	-1.64312	0.0020284	0.351451
insulin receptor signaling pathway	46	-0.520301	-1.77045	0.00621118	0.23457
fatty acid biosynthetic process	45	-0.577352	-1.64105	0.00779727	0.269754
mitochondrion morphogenesis	19	-0.663169	-1.65893	0.0100806	0.357825
nucleoside metabolic process	15	-0.59764	-1.60781	0.0116054	0.257308
oxidation-reduction process	486	-0.44282	-1.63806	0.0117417	0.246767
steroid metabolic process	16	-0.723604	-1.59249	0.0118812	0.27706
cellular metabolic process	45	-0.429404	-1.50435	0.0176817	0.398202
biosynthetic process	75	-0.49872	-1.62395	0.0193798	0.235317
nucleotide biosynthetic process	15	-0.585001	-1.57988	0.0201613	0.271429
lipid biosynthetic process	20	-0.617968	-1.64196	0.0276243	0.305828
response to reactive oxygen species	19	-0.564213	-1.48333	0.028169	0.408259
retinol metabolic process	15	-0.576596	-1.51275	0.0289855	0.390292
extracellular polysaccharide biosynthetic process	16	-0.577631	-1.53121	0.0326923	0.374423
cellular amino acid metabolic process	26	-0.552878	-1.52722	0.0333988	0.366452
metabolic process	473	-0.413649	-1.49074	0.0335968	0.422194
atp metabolic process	22	-0.593653	-1.55844	0.0389864	0.311271
rhythmic process	15	-0.556678	-1.46167	0.045082	0.426311
protein homotetramerization	51	-0.456619	-1.48681	0.0474308	0.415427
glutathione metabolic process	29	-0.628792	-1.5804	0.0518234	0.28897
response to ethanol	91	-0.340516	-1.34587	0.0530612	0.626349
cellular iron ion homeostasis	28	-0.4161	-1.42428	0.055102	0.483789
response to camp	53	-0.418753	-1.39251	0.0580271	0.542746
positive regulation of mitotic cell cycle	25	-0.43865	-1.40118	0.0681363	0.546499
multicellular organism growth	50	-0.343554	-1.32145	0.0695489	0.647593
regulation of catalytic activity	18	-0.500956	-1.42503	0.0732177	0.498003
lipid glycosylation	26	-0.615283	-1.47725	0.0775194	0.393968
gluconeogenesis	20	-0.43162	-1.32029	0.0792079	0.636848
cellular response to oxidative stress	19	-0.491475	-1.42545	0.0805501	0.514081
organ regeneration	57	-0.346802	-1.26375	0.0841683	0.708848
steroid biosynthetic process	35	-0.454394	-1.3709	0.0842912	0.585673
tricarboxylic acid cycle	24	-0.698191	-1.47769	0.0853175	0.40885
vasodilation	16	-0.496976	-1.39867	0.0877193	0.537977
cellular response to insulin stimulus	59	-0.392017	-1.3529	0.0982318	0.617395
response to light stimulus	16	-0.523751	-1.32548	0.0997921	0.648756
positive regulation of protein kinase b signaling cascade	57	-0.349387	-1.26198	0.102564	0.688634
one-carbon metabolic process	26	-0.512359	-1.3442	0.118677	0.61629
camp catabolic process	15	-0.513207	-1.33076	0.133333	0.645952
proximal distal pattern formation	16	-0.511952	-1.35956	0.135688	0.610641
mitochondrion organization	38	-0.344254	-1.31529	0.135755	0.626148
atp catabolic process	69	-0.419489	-1.38647	0.140152	0.546555
lipid metabolic process	120	-0.329209	-1.2315	0.140594	0.739771
response to retinoic acid	49	-0.371262	-1.26517	0.143443	0.717414
protein tetramerization	22	-0.44934	-1.31921	0.14786	0.626138
cell aging	26	-0.388738	-1.28611	0.14881	0.69958
response to stress	127	-0.293124	-1.21422	0.151456	0.762455
glucose transport	18	-0.463241	-1.25353	0.156309	0.691479
female gonad development	18	-0.41759	-1.26187	0.165103	0.676457
carbohydrate metabolic process	155	-0.312143	-1.20132	0.16568	0.75671
response to cadmium ion	22	-0.440559	-1.27039	0.166344	0.712905
response to starvation	24	-0.418739	-1.27248	0.176587	0.71973
electron transport chain	77	-0.483474	-1.42821	0.181467	0.522936
response to vitamin a	15	-0.410596	-1.20738	0.184211	0.772995
response to morphine	21	-0.424297	-1.23788	0.188867	0.731055
dna damage response signal transduction resulting in induction of apoptosis	18	-0.422967	-1.23013	0.191057	0.731832
cellular response to starvation	23	-0.393986	-1.2161	0.195695	0.768178
transport	424	-0.259294	-1.16516	0.198488	0.83021
lactation	38	-0.321018	-1.16403	0.204503	0.822448
2-oxoglutarate metabolic process	15	-0.618439	-1.29838	0.210736	0.671149
triglyceride metabolic process	25	-0.506071	-1.2632	0.216374	0.697615
cognition	16	-0.455844	-1.20263	0.22314	0.764043
response to zinc ion	28	-0.409139	-1.20376	0.228175	0.772626
protein folding	123	-0.272973	-1.18443	0.228175	0.800846
cellular protein metabolic process	23	-0.480595	-1.28036	0.232558	0.706106
cholesterol metabolic process	58	-0.294859	-1.12395	0.235067	0.853531
cholesterol homeostasis	47	-0.312681	-1.14756	0.241107	0.831197
dna damage response signal transduction by p53 class mediator resulting in induction of apoptosis	20	-0.366704	-1.18236	0.241379	0.795895
response to organic nitrogen	41	-0.322411	-1.14533	0.243564	0.827859
cellular response to glucose stimulus	20	-0.38411	-1.16024	0.246862	0.823026
negative regulation of insulin secretion	24	-0.399785	-1.17445	0.252427	0.810204
cerebral cortex development	41	-0.29981	-1.12111	0.277108	0.841218
response to x-ray	20	-0.381728	-1.12393	0.28023	0.842924
anion transport	20	-0.382134	-1.13682	0.283133	0.833172
regulation of translation	57	-0.270526	-1.10774	0.295499	0.852405
nitrogen compound metabolic process	16	-0.402616	-1.14037	0.295918	0.833053
cellular response to camp	21	-0.452459	-1.1557	0.301811	0.827014
activation of mapk activity	58	-0.315624	-1.11168	0.302469	0.860842
associative learning	18	-0.376011	-1.08489	0.310277	0.86367
atp hydrolysis coupled proton transport	31	-0.309453	-1.10373	0.3125	0.844684
organic anion transport	16	-0.428375	-1.13131	0.318	0.840801
nucleobase-containing compound metabolic process	38	-0.304967	-1.09408	0.325885	0.864831
protein catabolic process	36	-0.296516	-1.10583	0.33	0.848144
negative regulation of translation	29	-0.304358	-1.07103	0.330097	0.859871
release of cytochrome c from mitochondria	22	-0.358646	-1.08484	0.333977	0.854337
trna aminoacylation for protein translation	35	-0.374955	-1.15052	0.336714	0.832691
response to testosterone stimulus	26	-0.307326	-1.07996	0.345528	0.850902
carbohydrate transport	19	-0.378151	-1.08739	0.359343	0.865701
post-embryonic development	78	-0.24616	-1.03824	0.366	0.878985
cytokinesis	39	-0.306678	-1.08326	0.36699	0.849778
cellular response to glucocorticoid stimulus	16	-0.362279	-1.06307	0.368421	0.874701
sensory perception of pain	39	-0.349734	-1.09236	0.368635	0.860106
response to cocaine	19	-0.376118	-1.07555	0.373281	0.855094
xenobiotic metabolic process	15	-0.487932	-1.1113	0.375984	0.851558
negative regulation of blood pressure	21	-0.325514	-1.04816	0.377282	0.885177
response to oxidative stress	102	-0.268941	-1.04287	0.382353	0.883046
mammary gland alveolus development	18	-0.33003	-1.03498	0.383104	0.880241
response to glucocorticoid stimulus	93	-0.244906	-1.02355	0.396414	0.871332
response to hormone stimulus	62	-0.282906	-1.0326	0.396947	0.854611
fatty acid metabolic process	60	-0.31606	-1.04649	0.397566	0.881303
positive regulation of catalytic activity	35	-0.333064	-1.06278	0.4	0.866662
endoplasmic reticulum unfolded protein response	24	-0.429482	-1.05914	0.400411	0.868962
dna replication	109	-0.268431	-1.03346	0.404255	0.860114
tissue development	26	-0.329848	-1.0171	0.413306	0.874126
response to osmotic stress	18	-0.333913	-1.03424	0.416842	0.865816
protein n-linked glycosylation	16	-0.422061	-1.05006	0.419028	0.888459
protein peptidyl-prolyl isomerization	18	-0.31767	-1.00291	0.427734	0.891383
regulation of action potential	15	-0.438535	-1.03892	0.433809	0.885487
response to radiation	27	-0.353401	-1.03456	0.435115	0.873149
liver development	84	-0.249427	-1.0171	0.441406	0.881975
response to activity	31	-0.308938	-1.00173	0.445098	0.887271
iron ion homeostasis	22	-0.325012	-1.01206	0.446394	0.880742
transmembrane transport	397	-0.230728	-1.00102	0.460377	0.881792
protein k48-linked ubiquitination	34	-0.254159	-0.98245	0.462777	0.902955
bone development	17	-0.384551	-1.01025	0.465587	0.878097
hemopoiesis	61	-0.276133	-0.975403	0.472973	0.893192
regulation of protein kinase activity	16	-0.330922	-0.978827	0.47479	0.905678
lipopolysaccharide biosynthetic process	45	-0.249058	-0.9945	0.475891	0.892731
response to unfolded protein	25	-0.408018	-0.983708	0.485772	0.907069
anti-apoptosis	128	-0.220603	-0.985151	0.49076	0.910772
regulation of excitatory postsynaptic membrane potential	24	-0.303731	-0.978527	0.492063	0.899157
hormone-mediated signaling pathway	16	-0.281156	-0.965735	0.492308	0.898635
membrane depolarization	15	-0.370959	-0.977739	0.494867	0.893985
negative regulation of catalytic activity	18	-0.355126	-0.970952	0.495049	0.898433
response to stilbenoid	16	-0.393592	-0.956446	0.518738	0.916776
g2 m transition of mitotic cell cycle	25	-0.321443	-0.968395	0.527383	0.898045
cell redox homeostasis	54	-0.275393	-0.93015	0.55332	0.974122
reactive oxygen species metabolic process	20	-0.358544	-0.908834	0.554435	0.994382
embryonic digestive tract development	17	-0.333973	-0.917431	0.559687	0.993382
regulation of cyclin-dependent protein kinase activity	31	-0.289733	-0.916356	0.560484	0.988931
glycogen metabolic process	27	-0.276102	-0.907644	0.567362	0.983123
g2 m transition dna damage checkpoint	21	-0.325746	-0.903627	0.581545	0.965609
embryonic forelimb morphogenesis	19	-0.334812	-0.905133	0.581673	0.975612
behavioral fear response	15	-0.333897	-0.897851	0.582505	0.960453
aging	120	-0.235114	-0.922025	0.585513	0.988591
negative regulation of wnt receptor signaling pathway	37	-0.306912	-0.891467	0.595789	0.956932
brown fat cell differentiation	30	-0.306232	-0.938572	0.596708	0.958262
er to golgi vesicle-mediated transport	37	-0.283213	-0.849275	0.597194	0.955518
positive regulation of cardiac muscle cell proliferation	15	-0.341926	-0.908768	0.602713	0.987304
reciprocal meiotic recombination	16	-0.334482	-0.87628	0.604697	0.963066
regulation of neuronal synaptic plasticity	19	-0.332619	-0.892954	0.604743	0.959714
response to chemical stimulus	26	-0.31021	-0.883162	0.606625	0.958843
histone h4 acetylation	20	-0.289055	-0.898597	0.615854	0.965174
vesicle docking involved in exocytosis	15	-0.324379	-0.887825	0.617188	0.95986
morphogenesis of an epithelium	20	-0.366284	-0.863844	0.620278	0.962285
response to corticosterone stimulus	24	-0.288614	-0.90677	0.62173	0.97825
eating behavior	20	-0.322314	-0.875398	0.62782	0.958997
embryo development	105	-0.226869	-0.91193	0.632231	0.993298
steroid hormone mediated signaling pathway	51	-0.270142	-0.894004	0.636364	0.963512
positive regulation of nitric oxide biosynthetic process	27	-0.307174	-0.862811	0.6417	0.95868
protein heterooligomerization	37	-0.251193	-0.869128	0.643137	0.955756
positive regulation of proteasomal ubiquitin-dependent protein catabolic process	31	-0.233398	-0.859357	0.64375	0.955434
response to hydrogen peroxide	41	-0.242292	-0.904965	0.649903	0.969192
peptidyl-tyrosine dephosphorylation	39	-0.277077	-0.873154	0.651485	0.958304
double-strand break repair	39	-0.231158	-0.878684	0.65692	0.963503
positive regulation of neuroblast proliferation	17	-0.322748	-0.859868	0.659319	0.960092
cardiac muscle contraction	25	-0.281868	-0.899081	0.659436	0.970717
regulation of protein stability	21	-0.269611	-0.855934	0.661157	0.951877
inactivation of mapk activity	18	-0.3179	-0.858777	0.666023	0.950798
activation of protein kinase activity	19	-0.288006	-0.82843	0.669339	0.952342
protein import into nucleus	29	-0.224964	-0.883831	0.669866	0.963605
isoprenoid biosynthetic process	15	-0.366433	-0.75891	0.680529	0.964977
protein targeting to mitochondrion	21	-0.281759	-0.746211	0.682186	0.973118
protein monoubiquitination	18	-0.221601	-0.821105	0.683168	0.956937
negative regulation of neuron projection development	23	-0.293036	-0.824006	0.687375	0.956185
response to amphetamine	25	-0.266539	-0.871012	0.690802	0.957317
adult walking behavior	25	-0.273009	-0.841981	0.693878	0.955163
negative regulation of megakaryocyte differentiation	15	-0.326915	-0.832032	0.695049	0.955326
autophagy	44	-0.208266	-0.828974	0.698545	0.956626
cell development	20	-0.281598	-0.851369	0.698745	0.956557
autophagic vacuole assembly	23	-0.253259	-0.799751	0.699588	0.958151
amino acid transmembrane transport	17	-0.365745	-0.840401	0.72	0.953138
negative regulation of endothelial cell proliferation	20	-0.284517	-0.807311	0.723108	0.953675
memory	38	-0.244347	-0.847914	0.729572	0.952586
neural tube formation	16	-0.259165	-0.812186	0.730402	0.954118
protein adp-ribosylation	16	-0.279571	-0.802452	0.738806	0.957856
cholesterol biosynthetic process	25	-0.318102	-0.696066	0.741935	0.979992
ubiquitin-dependent protein catabolic process	127	-0.171246	-0.796696	0.744722	0.953953
positive regulation of protein ubiquitination	38	-0.229779	-0.84563	0.744856	0.95221
er-associated protein catabolic process	26	-0.26279	-0.696502	0.745491	0.984028
visual learning	28	-0.260808	-0.807449	0.749027	0.958635
regulation of insulin secretion	20	-0.269931	-0.798019	0.75	0.956561
negative regulation of cell death	26	-0.278887	-0.772625	0.755647	0.9597
positive regulation of bone mineralization	27	-0.261654	-0.818462	0.756098	0.956872
negative regulation of smooth muscle cell proliferation	24	-0.262349	-0.79148	0.756989	0.953734
protein deubiquitination	27	-0.216123	-0.793173	0.767123	0.955642
visual perception	79	-0.238964	-0.836416	0.77	0.956666
mitotic cell cycle	18	-0.267051	-0.767096	0.770624	0.965127
long-term memory	19	-0.298647	-0.772629	0.772727	0.964658
middle ear morphogenesis	22	-0.288206	-0.766579	0.7751	0.961199
protein dephosphorylation	121	-0.196892	-0.833145	0.77712	0.958277
kidney development	94	-0.224661	-0.790948	0.777778	0.949709
dorsal ventral pattern formation	46	-0.232926	-0.728686	0.790099	0.982788
cellular response to retinoic acid	31	-0.273383	-0.752413	0.793436	0.971726
dephosphorylation	104	-0.206746	-0.817504	0.795276	0.953497
response to progesterone stimulus	28	-0.26869	-0.782774	0.79802	0.955157
lipoprotein metabolic process	32	-0.247415	-0.777658	0.811966	0.960002
organ development	16	-0.255067	-0.724418	0.812963	0.980087
translational elongation	16	-0.247887	-0.668689	0.818548	0.97572
response to glucose stimulus	71	-0.207327	-0.79069	0.821285	0.945292
chromosome organization	31	-0.246823	-0.737242	0.826962	0.973571
positive regulation of synapse assembly	17	-0.258979	-0.697324	0.833684	0.987571
response to nicotine	26	-0.248202	-0.764978	0.834008	0.959198
dna duplex unwinding	15	-0.24375	-0.654515	0.837255	0.987371
response to toxin	72	-0.2283	-0.81297	0.84261	0.957843
phototransduction	18	-0.305391	-0.724909	0.846626	0.984034
social behavior	31	-0.213945	-0.723598	0.855691	0.9767
cell morphogenesis	65	-0.215038	-0.745951	0.862669	0.968705
regulation of muscle contraction	16	-0.271261	-0.752084	0.863014	0.967435
learning	34	-0.229422	-0.713996	0.866109	0.981745
feeding behavior	17	-0.236295	-0.700565	0.871032	0.992253
negative regulation of fat cell differentiation	26	-0.219112	-0.679294	0.873967	0.989208
keratinization	19	-0.259644	-0.648989	0.879518	0.989009
acyl-coa metabolic process	24	-0.230835	-0.599712	0.880952	0.989334
regulation of arf protein signal transduction	15	-0.230719	-0.671816	0.88694	0.976155
neurogenesis	30	-0.222889	-0.689488	0.896341	0.984517
b cell activation	24	-0.226862	-0.548901	0.902748	0.976541
atp biosynthetic process	25	-0.23342	-0.678557	0.909615	0.985643
female pregnancy	51	-0.201606	-0.738773	0.909804	0.975781
neurotransmitter secretion	20	-0.230017	-0.610441	0.911243	0.998221
positive regulation of interleukin-12 production	17	-0.245409	-0.629609	0.912525	0.986138
negative regulation of cysteine-type endopeptidase activity involved in apoptotic process	57	-0.206629	-0.685598	0.913979	0.985592
response to stimulus	35	-0.225793	-0.697511	0.919608	0.991946
amino acid transport	20	-0.259643	-0.673984	0.919922	0.982295
nucleosome assembly	95	-0.189207	-0.705676	0.92126	0.989562
positive regulation of insulin secretion	32	-0.19998	-0.67739	0.925373	0.982552
negative regulation of protein binding	21	-0.204158	-0.632253	0.928571	0.987995
negative regulation of map kinase activity	31	-0.203234	-0.636971	0.929607	0.988046
response to estradiol stimulus	91	-0.19985	-0.718448	0.936508	0.979881
cellular response to growth factor stimulus	48	-0.192079	-0.672964	0.937008	0.979181
actin filament organization	34	-0.229208	-0.64634	0.937751	0.987375
lysosome organization	27	-0.17366	-0.592792	0.938819	0.985424
regulation of protein localization	29	-0.181642	-0.589926	0.939216	0.979053
mesoderm development	18	-0.207444	-0.584424	0.941053	0.978512
bone mineralization	23	-0.222782	-0.610179	0.943249	0.994126
positive regulation of smoothened signaling pathway	17	-0.250325	-0.601177	0.944554	0.992414
protein localization in plasma membrane	17	-0.208481	-0.603651	0.965726	0.99477
proton transport	19	-0.220565	-0.591243	0.96988	0.982294
adenylate cyclase-modulating g-protein coupled receptor signaling pathway	26	-0.17345	-0.559266	0.970356	0.979886
response to axon injury	30	-0.186575	-0.560962	0.97137	0.983011
homophilic cell adhesion	96	-0.17794	-0.639502	0.972274	0.989976
protein localization at cell surface	17	-0.197315	-0.526607	0.982213	0.981241
calcium ion transport	90	-0.172348	-0.595283	0.985887	0.988093
calcium ion transmembrane transport	37	-0.172069	-0.558419	0.985915	0.976279
oogenesis	19	-0.192054	-0.574877	0.986355	0.979914
spermatid development	43	-0.145871	-0.506599	0.993827	0.98342

## Sheet: Downregulated_KEGG
Name	SIZE	ES	NES	NOM p-val	FDR q-val
circadian rhythm	30	-0.510369	-1.81364	0	0.0676388
metabolism of xenobiotics by cytochrome p450	94	-0.731772	-1.74986	0	0.0712395
steroid hormone biosynthesis	56	-0.681858	-1.7395	0	0.0654329
chemical carcinogenesis	89	-0.730315	-1.72737	0	0.0637575
drug metabolism cytochrome p450	91	-0.739774	-1.71817	0	0.061125
linoleic acid metabolism	46	-0.573868	-1.68364	0.00194175	0.0727678
arginine and proline metabolism	53	-0.657251	-1.89145	0.00196464	0.0507574
pentose and glucuronate interconversions	34	-0.724852	-1.66731	0.00389105	0.0659423
retinol metabolism	78	-0.712924	-1.75882	0.00395257	0.0867972
porphyrin and chlorophyll metabolism	42	-0.607771	-1.663	0.00592885	0.0638114
starch and sucrose metabolism	52	-0.567671	-1.63627	0.0059761	0.0745607
ascorbate and aldarate metabolism	27	-0.780943	-1.62993	0.0060241	0.0738351
drug metabolism other enzymes	59	-0.706125	-1.68202	0.00998004	0.0663211
alanine aspartate and glutamate metabolism	32	-0.654335	-1.70739	0.0116732	0.060452
glyoxylate and dicarboxylate metabolism	24	-0.711036	-1.65311	0.0132827	0.0650153
phenylalanine metabolism	20	-0.596352	-1.61183	0.0188324	0.0826498
glutathione metabolism	54	-0.635981	-1.67806	0.0202578	0.0633123
tryptophan metabolism	36	-0.720759	-1.60217	0.025	0.0854585
selenocompound metabolism	15	-0.665967	-1.59013	0.027027	0.0899126
citrate cycle	31	-0.694609	-1.54518	0.0445736	0.125659
tyrosine metabolism	36	-0.535108	-1.51227	0.0635514	0.150137
2-oxocarboxylic acid metabolism	16	-0.654308	-1.45951	0.0695489	0.194629
beta-alanine metabolism	29	-0.536574	-1.43713	0.0848126	0.20863
glycine serine and threonine metabolism	38	-0.543716	-1.4643	0.0861057	0.196368
vitamin digestion and absorption	23	-0.372743	-1.26512	0.0903614	0.409754
arachidonic acid metabolism	88	-0.383251	-1.27604	0.0988142	0.402372
propanoate metabolism	31	-0.615021	-1.43972	0.0990099	0.213343
oxidative phosphorylation	113	-0.618563	-1.51953	0.114019	0.147862
histidine metabolism	26	-0.567252	-1.40461	0.114878	0.238063
parkinsons disease	110	-0.60749	-1.47833	0.144712	0.18589
valine leucine and isoleucine degradation	47	-0.618504	-1.4325	0.152642	0.207606
glycerolipid metabolism	45	-0.376898	-1.21847	0.156489	0.456328
abc transporters	43	-0.423679	-1.25693	0.160714	0.412768
pyruvate metabolism	42	-0.45345	-1.29432	0.164634	0.381234
butanoate metabolism	28	-0.568316	-1.34129	0.203187	0.322498
insulin signaling pathway	133	-0.276976	-1.17598	0.204167	0.471701
alzheimers disease	159	-0.428987	-1.33875	0.206963	0.316627
proximal tubule bicarbonate reclamation	19	-0.448667	-1.20083	0.209776	0.4747
glycolysis gluconeogenesis	60	-0.324941	-1.15714	0.230453	0.481934
nicotinate and nicotinamide metabolism	27	-0.389318	-1.19448	0.257426	0.47365
amyotrophic lateral sclerosis	53	-0.297911	-1.12666	0.258517	0.522328
homologous recombination	26	-0.391098	-1.18145	0.264078	0.473529
huntingtons disease	162	-0.389369	-1.24925	0.295669	0.4137
purine metabolism	160	-0.270955	-1.09989	0.298279	0.523239
cysteine and methionine metabolism	35	-0.341092	-1.11876	0.306483	0.513679
aminoacyl-trna biosynthesis	41	-0.3776	-1.16965	0.322851	0.471489
biosynthesis of unsaturated fatty acids	24	-0.485401	-1.18218	0.325536	0.484045
regulation of autophagy	20	-0.365244	-1.11797	0.328512	0.504084
fatty acid metabolism	46	-0.434206	-1.12544	0.355159	0.512942
non-small cell lung cancer	53	-0.293974	-1.03877	0.403805	0.595688
dna replication	35	-0.42205	-1.07355	0.417495	0.556995
adipocytokine signaling pathway	69	-0.246927	-1.01528	0.419223	0.58084
pyrimidine metabolism	99	-0.267066	-1.01952	0.426877	0.584396
pentose phosphate pathway	29	-0.328434	-1.02093	0.429703	0.592996
proteasome	43	-0.345788	-1.03967	0.431373	0.605391
mismatch repair	22	-0.415202	-1.03609	0.436508	0.57812
peroxisome	79	-0.365745	-1.03794	0.457031	0.585858
bile secretion	71	-0.282982	-0.998412	0.467961	0.58825
cell cycle	121	-0.254818	-1.00144	0.470468	0.592989
terpenoid backbone biosynthesis	21	-0.391357	-0.975329	0.488372	0.594091
steroid biosynthesis	15	-0.414984	-0.957315	0.498039	0.603621
one carbon pool by folate	18	-0.38064	-0.976606	0.509921	0.602236
serotonergic synapse	113	-0.245318	-0.972073	0.50996	0.589787
protein processing in endoplasmic reticulum	156	-0.290708	-0.905325	0.5125	0.636901
fanconi anemia pathway	47	-0.265271	-0.977378	0.521127	0.610925
amino sugar and nucleotide sugar metabolism	47	-0.279416	-0.934811	0.527835	0.620743
primary bile acid biosynthesis	16	-0.404107	-0.9531	0.546748	0.600295
protein export	25	-0.383799	-0.908044	0.556017	0.642293
fat digestion and absorption	33	-0.288288	-0.92816	0.572	0.621476
lysine degradation	37	-0.282196	-0.858819	0.640927	0.698456
cardiac muscle contraction	69	-0.251583	-0.814675	0.728395	0.754191
fructose and mannose metabolism	39	-0.255803	-0.781659	0.772074	0.793946
fatty acid elongation	23	-0.283292	-0.681212	0.795591	0.885144
hedgehog signaling pathway	45	-0.236295	-0.734615	0.873211	0.85141
gabaergic synapse	81	-0.192343	-0.691604	0.929019	0.884327
circadian entrainment	90	-0.193407	-0.671514	0.939638	0.884524
alcoholism	161	-0.166731	-0.706538	0.958932	0.877504
nicotine addiction	32	-0.191259	-0.543791	0.979466	0.970622
phototransduction	25	-0.177204	-0.496685	0.996055	0.976676
