# Supplementary material for: Multi-Omics Integration Uncovers That Tenofovir Disoproxil Fumarate Is Linked to Hepatic Metabolic Reprogramming Independent of Viral Infection
Source: Life (Basel). 2026 Jun 17;16(6):1017. doi: 10.3390/life16061017 (PMC13301855; doi:10.3390/life16061017)
Supplement: Supplementary file 1 [file life-16-01017-s001.zip › Supplementary_Table_S4.xls]

## Sheet: Sheet1
Class	HMDB	KEGG	Metabolite	Control1	Control2	Control3	Control4	Control5	Control6	Control7	Control8	TDF1	TDF2	TDF3	TDF4	TDF5	TDF6	TDF7	TDF8	Control.Mean	Control.SD	Control.Median	Control.IQR	Control.Min	Control.Max	TDF.Mean	TDF.SD	TDF.Median	TDF.IQR	TDF.Min	TDF.Max	P	FDR	FC	log2FC	test.method
Amino Acids	HMDB0002006	C03401	2,3-Diaminopropionic acid	0.008045	0.004642	0.003562	0.004406	0.003715	0.002211	0.002448	0.000966	0.001368	0.002456	0.007193	0.002594	0.002529	0.003396	0.002737	0.001708	0.00374938	0.00212213	0.0036385	[0.00238875,0.004465]	0.000966	0.008045	0.00299762	0.00180565	0.0025615	[0.002269,0.00290175]	0.001368	0.007193	0.441803	0.777573	0.703999	-0.506355	wilcox.test
Amino Acids	HMDB0000450	C16741	5-Hydroxylysine	0.000996	0.002161	0.001718	0.00212	0.002757	0.001195	0.002787	0.001724	0.003358	0.003117	0.002335	0.00156	0.003364	0.002404	0.001627	0.001731	0.00193225	0.0006555	0.001922	[0.00158725,0.00231]	0.000996	0.002787	0.002437	0.000765798	0.0023695	[0.001705,0.00317725]	0.00156	0.003364	0.178559	0.561186	1.26122	0.334824	t.test
Amino Acids	HMDB0000182	C00047	Lysine	2.9735	3.28371	2.35025	2.85673	3.36824	2.74152	1.85386	2.45324	2.53535	2.96064	2.56676	2.64358	2.33013	2.17107	2.31277	2.28911	2.73513	0.503937	2.79912	[2.42749025,3.051056]	1.85386	3.36824	2.47618	0.253702	2.43274	[2.306856,2.58596725]	2.17107	2.96064	0.215202	0.614863	0.905323	-0.143496	t.test
Amino Acids	HMDB0000177	C00135	Histidine	1.6496	2.06436	1.45455	1.85748	2.13679	1.64653	1.10465	1.54421	1.35472	1.84215	1.76763	2.15781	1.2464	1.17755	1.32184	1.26988	1.68227	0.335981	1.64806	[1.521792,1.90920325]	1.10465	2.13679	1.51725	0.357193	1.33828	[1.264008,1.78626075]	1.17755	2.15781	0.357329	0.77071	0.901905	-0.148953	t.test
Amino Acids	HMDB0000517	C00062	Arginine	0.024715	0.023938	0.023782	0.028086	0.027635	0.02516	0.029521	0.02863	0.01464	0.027137	0.02397	0.02244	0.024539	0.020806	0.020896	0.016879	0.0264334	0.00227924	0.0263975	[0.02452075,0.028222]	0.023782	0.029521	0.0214134	0.00409172	0.021668	[0.01982425,0.02411225]	0.01464	0.027137	0.00897306	0.0858292	0.810089	-0.303848	t.test
Amino Acids	HMDB0000214	C00077	Ornithine	0.846641	1.00039	0.773706	0.814874	1.1683	0.777637	0.544307	0.69906	0.815178	1.07501	0.882406	0.78939	0.764907	0.720458	0.798179	0.753249	0.828114	0.188465	0.796256	[0.7550445,0.88507825]	0.544307	1.1683	0.824848	0.111851	0.793785	[0.7619925,0.831985]	0.720458	1.07501	1	1	0.996897	-0.00448404	wilcox.test
Amino Acids	HMDB0000641	C00064	Glutamine	1.62908	1.38427	4.06222	1.76986	1.94196	0.344065	3.60771	0.83953	3.0968	1.61232	1.34068	1.41163	3.1757	2.69277	1.96083	1.44976	1.94734	1.28047	1.69947	[1.2480865,2.35839825]	0.344065	4.06222	2.09256	0.77755	1.78657	[1.4402315,2.7937775]	1.34068	3.1757	0.78794	0.929408	1.07458	0.103768	t.test
Amino Acids	HMDB0000148	C00025	Glutamic acid	0.685798	0.971876	0.760697	0.942773	1.0291	1.13324	0.875919	0.842455	1.03437	0.966755	0.868955	0.706192	1.0391	0.804987	0.731968	0.915108	0.905231	0.144924	0.909346	[0.8220155,0.98618075]	0.685798	1.13324	0.883429	0.128552	0.892031	[0.78673225,0.9836595]	0.706192	1.0391	0.754943	0.926263	0.975916	-0.0351718	t.test
Amino Acids	HMDB0000192	C00491	Cystine	2.07854	1.42353	1.47831	1.46307	0.900181	1.72961	0.968876	2.16305	1.96574	2.34104	2.19966	3.7156	1.11247	1.09898	1.30074	1.16462	1.52565	0.458468	1.47069	[1.30986875,1.81683925]	0.900181	2.16305	1.86236	0.905177	1.63324	[1.15158275,2.23500075]	1.09898	3.7156	0.363849	0.777154	1.2207	0.287709	t.test
Peptides	HMDB0000194	C01262	Anserine	0.00098	0.000936	0.005247	0.000785	0.001007	0.000752	0.00627	0.000622	0.00103	0.001365	0.001132	0.00128	0.001966	0.005198	0.002041	0.001036	0.00207487	0.00229354	0.000958	[0.00077675,0.002067]	0.000622	0.00627	0.001881	0.00139704	0.0013225	[0.001108,0.00198475]	0.00103	0.005198	0.104895	0.42735	1.38048	0.46517	wilcox.test
Peptides	HMDB0000033	C00386	Carnosine	0.001404	0.001133	0.004586	0.000596	0.000996	0.000657	0.004346	0.000949	0.001396	0.001334	0.001226	0.001637	0.001193	0.003146	0.001297	0.000992	0.00183337	0.00164592	0.0010645	[0.000876,0.0021395]	0.000596	0.004586	0.00152762	0.000679175	0.0013155	[0.00121775,0.00145625]	0.000992	0.003146	0.441803	0.777573	1.23579	0.305435	wilcox.test
Amino Acids	HMDB0000271	C00213	Sarcosine	0.059754	0.040688	0.200388	0.09797	0.103643	0.010137	0.000182	0.032796	0.026535	0.034388	0.040751	0.050817	0.019403	0.094824	0.037138	0.014343	0.0681947	0.0651324	0.050221	[0.02713125,0.09938825]	0.000182	0.200388	0.0397749	0.0251463	0.035763	[0.024752,0.0432675]	0.014343	0.094824	0.505361	0.837551	0.712112	-0.489823	wilcox.test
Amino Acids	HMDB0000056	C00099	beta-Alanine	0.70031	0.529425	0.658653	0.563789	0.532068	0.883016	0.34526	0.471426	1.35774	0.497449	0.545663	0.926892	0.363985	0.269367	0.443052	0.667115	0.585493	0.162238	0.547929	[0.51492525,0.66906725]	0.34526	0.883016	0.633907	0.354452	0.521556	[0.42328525,0.73205925]	0.269367	1.35774	0.730607	0.926263	1.08269	0.114619	t.test
Amino Acids	HMDB0000161	C00041	Alanine	13.169	8.90876	10.2198	7.84943	8.51217	12.2694	5.6312	7.15414	13.3254	7.19577	7.68693	12.3783	6.9746	6.49987	7.02318	6.9701	9.21425	2.54998	8.71047	[7.67560625,10.73221875]	5.6312	13.169	8.50676	2.71335	7.10948	[6.97347325,8.85976425]	6.49987	13.3254	0.382284	0.777553	0.816199	-0.293007	wilcox.test
Amino Acids	HMDB0000092	C01026	Dimethylglycine	0.024091	0.019076	0.060992	0.046921	0.053164	0.009621	0.015209	0.018575	0.021663	0.035495	0.029218	0.034506	0.019161	0.019444	0.01431	0.01338	0.0309561	0.0196212	0.0215835	[0.0177335,0.04848175]	0.009621	0.060992	0.0233971	0.00864495	0.0205535	[0.01794825,0.03054]	0.01338	0.035495	0.798446	0.929408	0.952278	-0.0705447	wilcox.test
Amino Acids	HMDB0000112	C00334	GABA	0.547367	0.472638	0.272606	0.332538	0.453016	0.340803	0.273949	0.30443	0.263225	0.261506	0.321405	0.246695	0.224478	0.307282	0.343675	0.258603	0.374668	0.102802	0.33667	[0.29680975,0.4579215]	0.272606	0.547367	0.278359	0.0409962	0.262365	[0.255626,0.31081275]	0.224478	0.343675	0.0281274	0.193376	0.779295	-0.359759	wilcox.test
Amino Acids	HMDB0000187	C00065	Serine	3.22766	3.38579	2.82822	3.09576	3.81155	2.63659	2.45587	2.63715	3.37436	3.33921	3.3013	3.54993	2.75629	3.14082	3.20852	2.8728	3.00982	0.456222	2.96199	[2.63700775,3.267193]	2.45587	3.81155	3.1929	0.264468	3.25491	[3.07381725,3.34799725]	2.75629	3.54993	0.342776	0.769496	1.06083	0.0851907	t.test
Amino Acids	HMDB0000167	C00188	Threonine	1.86697	1.1703	1.0837	0.916418	1.08016	1.47803	0.544426	0.89164	1.75452	1.03285	0.857293	1.72812	0.736351	0.691197	0.784119	0.8336	1.12896	0.399254	1.08193	[0.9102235,1.24723625]	0.544426	1.86697	1.05226	0.437235	0.845446	[0.772177,1.20666825]	0.691197	1.75452	0.328205	0.749015	0.781425	-0.35582	wilcox.test
Amino Acids	HMDB0000064	C00300	Creatine	0.249352	0.102718	1.10739	0.078114	0.102857	0.095083	1.15557	0.220835	0.247502	0.178739	0.189948	0.222122	0.221818	1.0301	0.553266	0.196147	0.388991	0.462659	0.161846	[0.10080925,0.46386275]	0.078114	1.15557	0.354955	0.298942	0.22197	[0.19459725,0.323943]	0.178739	1.0301	0.505361	0.837551	1.37149	0.455743	wilcox.test
Carbohydrates	HMDB0000943	C01620	Threonic acid	0.003737	0.00695	0.009346	0.009653	0.007298	0.014002	0.01633	0.013076	0.006264	0.007276	0.010231	0.012873	0.008505	0.014741	0.009353	0.008722	0.010049	0.00417311	0.0094995	[0.007211,0.0133075]	0.003737	0.01633	0.00974563	0.0028267	0.0090375	[0.00819775,0.0108915]	0.006264	0.014741	0.867256	0.966325	0.96981	-0.0442253	t.test
Organic Acids	HMDB0000700	C01013	Hydroxypropionic acid	0.031126	0.02755	0.049795	0.038646	0.040188	0.027665	0.03842	0.025834	0.040755	0.029094	0.036982	0.030392	0.036687	0.030992	0.04185	0.037811	0.034903	0.00827259	0.034773	[0.02763625,0.0390315]	0.025834	0.049795	0.0355704	0.00484465	0.0368345	[0.030842,0.038547]	0.029094	0.04185	0.846737	0.965192	1.01912	0.0273251	t.test
Amino Acids	HMDB0001901	C02378	Aminocaproic acid	0.00109	0.00106	0.002356	0.001068	0.000786	0.000711	0.000183	0.000862	0.00064	0.000843	0.000492	0.00093	0.000231	0.001271	0.000955	0.000602	0.0010145	0.00061751	0.000961	[0.00076725,0.0010735]	0.000183	0.002356	0.0007455	0.000321666	0.0007415	[0.0005745,0.00093625]	0.000231	0.001271	0.29295	0.7161	0.734845	-0.444489	t.test
Peptides	HMDB0000721	NA	Glycylproline	0.046759	0.033306	0.024755	0.028509	0.032394	0.02998	0.019085	0.030893	0.028355	0.03957	0.036661	0.0464	0.026271	0.028256	0.028881	0.024304	0.0307101	0.00795666	0.0304365	[0.0275705,0.032622]	0.019085	0.046759	0.0323372	0.00769565	0.028618	[0.02775975,0.03738825]	0.024304	0.0464	0.683889	0.926263	1.05298	0.0744826	t.test
Amino Acids	HMDB0000679	C02427	Homocitrulline	0.00283	0.002439	0.002289	0.002645	0.002553	0.002435	0.00177	0.002521	0.002062	0.002631	0.002521	0.002471	0.001701	0.001735	0.001893	0.001757	0.00243525	0.000312822	0.00248	[0.0023985,0.002576]	0.00177	0.00283	0.00209638	0.000387502	0.0019775	[0.0017515,0.0024835]	0.001701	0.002631	0.0748428	0.365898	0.860846	-0.216173	t.test
Nucleotides	HMDB0000045	C00020	AMP	50.73	45.6786	57.8105	68.08	86.038	55.5343	48.493	52.1533	47.6066	51.9548	44.6256	65.9984	66.2835	45.8719	48.5827	43.1906	58.0647	13.2182	53.8438	[50.1707545,60.37790575]	45.6786	86.038	51.7643	9.25861	48.0946	[45.5603485,55.4657285]	43.1906	66.2835	0.194872	0.579349	0.893225	-0.162905	wilcox.test
Pyridines	HMDB0001488	C00253	Nicotinic acid	0.011846	0.006994	0.006151	0.004963	0.003396	0.006622	0.001946	0.00969	0.006945	0.005997	0.007082	0.011421	0.001217	0.009702	0.001737	0.001979	0.006451	0.00320387	0.0063865	[0.00457125,0.007668]	0.001946	0.011846	0.00576	0.00381564	0.006471	[0.0019185,0.007737]	0.001217	0.011421	0.700764	0.926263	0.892885	-0.163454	t.test
Amino Acids	HMDB0002108	NA	Methylcysteine	0.005308	0.003708	0.003103	0.003425	0.003592	0.004133	0.003966	0.004674	0.004602	0.005041	0.005104	0.005911	0.005359	0.00427	0.004902	0.004625	0.00398862	0.000714134	0.003837	[0.00355025,0.00426825]	0.003103	0.005308	0.00497675	0.000508289	0.0049715	[0.00461925,0.00516775]	0.00427	0.005911	0.00656982	0.072268	1.24774	0.319312	t.test
Amino Acids	HMDB0002210	NA	2-Phenylglycine	8.8e-05	0.000116	0.000143	0.000147	0.000132	0.000107	0.000123	9.2e-05	0.000126	0.000152	0.000137	0.000171	0.000112	0.00014	0.000133	0.000166	0.0001185	2.19935e-05	0.0001195	[0.00010325,0.00013475]	8.8e-05	0.000147	0.000142125	1.99387e-05	0.0001385	[0.00013125,0.0001555]	0.000112	0.000171	0.0409816	0.260675	1.19937	0.262273	t.test
Benzoic Acids	HMDB0005807	C01424	Gallic acid	0.013208	0.009105	0.010013	0.009647	0.01187	0.009327	0.007886	0.008299	0.009104	0.009614	0.012407	0.0103	0.009706	0.015341	0.006226	0.0125	0.00991937	0.00179194	0.009487	[0.0089035,0.01047725]	0.007886	0.013208	0.0106497	0.00274028	0.010003	[0.0094865,0.01243025]	0.006226	0.015341	0.538242	0.851895	1.07363	0.102498	t.test
Amino Acids	HMDB0000158	C00082	Tyrosine	0.983794	0.83422	0.767386	0.904305	0.951301	0.667028	0.699332	0.753852	0.795701	1.01817	0.805576	1.06586	0.746242	0.69967	0.782844	0.691278	0.820152	0.117402	0.800803	[0.740222,0.916054]	0.667028	0.983794	0.825668	0.140474	0.789273	[0.734599,0.858725]	0.691278	1.06586	0.933295	0.995323	1.00673	0.00967026	t.test
Indoles	HMDB0000472	C00643	5-Hydroxy-tryptophan	0.000198	0.000324	0.000191	0.00019	0.000137	0.000188	7e-07	0.000191	0.000133	0.000119	8.5e-05	0.000756	6.6e-05	0.000126	0.000185	3.9e-05	0.000177463	8.89719e-05	0.0001905	[0.00017525,0.00019275]	7e-07	0.000324	0.000188625	0.000233591	0.0001225	[8.025e-05,0.000146]	3.9e-05	0.000756	0.103308	0.42735	0.643045	-0.637009	wilcox.test
Amino Acids	HMDB0000168	C00152	Asparagine	1.12908	1.38111	1.10381	1.52428	1.3405	0.802943	0.823586	1.40034	1.11762	1.71256	1.4064	2.1714	1.06015	0.976681	1.2255	0.817895	1.18821	0.270013	1.23479	[1.033754,1.38592025]	0.802943	1.52428	1.31103	0.442912	1.17156	[1.03928125,1.48294225]	0.817895	2.1714	0.513952	0.837551	1.10337	0.14191	t.test
Amino Acids	HMDB0000159	C00079	Phenylalanine	0.946483	1.2042	0.794408	0.816354	0.82189	0.963812	0.493875	0.792256	1.01514	1.0723	0.882651	1.03152	0.499613	0.569648	0.617462	0.621618	0.85416	0.200982	0.819122	[0.79387,0.95081525]	0.493875	1.2042	0.788744	0.235519	0.752135	[0.6055085,1.0192365]	0.499613	1.0723	0.559654	0.865124	0.923414	-0.11495	t.test
Phenylpropanoic Acids	HMDB0000755	C03672	Hydroxyphenyllactic acid	0.00209	0.001713	0.002853	0.000737	0.000565	0.000608	0.001963	0.001147	0.001968	0.002661	0.000576	0.000764	0.000913	0.001697	0.000617	0.000168	0.0014595	0.00082825	0.00143	[0.00070475,0.00199475]	0.000565	0.002853	0.0011705	0.000847782	0.0008385	[0.00060675,0.00176475]	0.000168	0.002661	0.50167	0.837551	0.801987	-0.318349	t.test
Amino Acids	HMDB0000684	C00328	Kynurenine	0.074279	0.063147	0.04182	0.032052	0.019369	0.062066	0.015261	0.026594	0.044864	0.029812	0.017808	0.099731	0.0001395	0.001395	0.00497	0.008299	0.0418235	0.0222165	0.036936	[0.02478775,0.06233625]	0.015261	0.074279	0.0258773	0.0336014	0.0130535	[0.00407625,0.033575]	0.0001395	0.099731	0.130381	0.440659	0.353409	-1.50059	wilcox.test
Amino Acids	HMDB0000191	C00049	Aspartic acid	4.67542	3.32317	1.86648	2.44136	2.10132	2.45761	1.11938	1.97232	3.67504	2.76838	2.32325	4.02217	1.02654	1.00575	1.15959	1.55945	2.49463	1.07968	2.27134	[1.94585675,2.6740005]	1.11938	4.67542	2.19252	1.20296	1.94135	[1.12632975,2.9950455]	1.00575	4.02217	0.605341	0.893792	0.878897	-0.186235	t.test
Amino Acids	HMDB0000510	C00956	Aminoadipic acid	0.081343	0.109649	0.127062	0.150831	0.193273	0.043745	0.03572	0.037354	0.096446	0.055303	0.104937	0.115711	0.085469	0.05843	0.051111	0.063683	0.0973721	0.0580923	0.095496	[0.04214725,0.13300425]	0.03572	0.193273	0.0788863	0.0249674	0.074576	[0.05764825,0.09856875]	0.051111	0.115711	0.798446	0.929408	0.780933	-0.356729	wilcox.test
Carbohydrates	HMDB0000663	C00818	Glucaric acid	0.000646	0.000822	0.000739	0.000792	0.000703	0.000973	0.000706	0.000792	0.000697	0.000726	0.000503	0.000573	0.000853	0.000737	0.000592	0.00067	0.000771625	9.98441e-05	0.0007655	[0.00070525,0.0007995]	0.000646	0.000973	0.000668875	0.000110334	0.0006835	[0.00058725,0.00072875]	0.000503	0.000853	0.0710985	0.355493	0.866839	-0.206163	t.test
Fatty Acids	HMDB0010720	C01771	2-Butenoic acid	0.00152	0.001518	0.0015	0.001238	0.000826	0.001075	0.00127	0.001735	0.001574	0.001265	0.001943	0.00197	0.001006	0.000752	0.000961	0.000698	0.00133525	0.00029161	0.001385	[0.00119725,0.0015185]	0.000826	0.001735	0.00127112	0.000506535	0.0011355	[0.00090875,0.00166625]	0.000698	0.00197	0.760892	0.926263	0.951975	-0.071004	t.test
Organic Acids	HMDB0004230	C05942	Pyrrole-2-carboxylic acid	0.000307	0.0005	0.000258	0.000378	0.000366	0.00043	0.00044	0.000263	0.000419	0.000359	0.000288	0.000344	0.000528	0.000255	0.000245	0.000421	0.00036775	8.73429e-05	0.000372	[0.000296,0.0004325]	0.000258	0.0005	0.000357375	9.64083e-05	0.0003515	[0.00027975,0.0004195]	0.000245	0.000528	0.824792	0.950022	0.971788	-0.0412866	t.test
Fatty Acids	HMDB0000407	NA	2-Hydroxy-3-methylbutyric acid	0.001568	0.002685	0.002522	0.001419	0.001741	0.001924	0.002672	0.001157	0.002339	0.003756	0.002533	0.002204	0.002376	0.002015	0.002282	0.001877	0.001961	0.000596276	0.0018325	[0.00153075,0.0025595]	0.001157	0.002685	0.00242275	0.000577021	0.0023105	[0.00215675,0.00241525]	0.001877	0.003756	0.278632	0.696581	1.26085	0.334392	wilcox.test
Pyridines	HMDB0002243	C10164	Picolinic acid	0.00055	0.001082	0.000654	0.000943	0.000576	0.001135	0.000489	0.000659	0.000554	0.000457	0.000574	0.000903	0.000428	0.000732	0.000547	0.000464	0.000761	0.000253722	0.0006565	[0.0005695,0.00097775]	0.000489	0.001135	0.000582375	0.000160747	0.0005505	[0.00046225,0.0006135]	0.000428	0.000903	0.114712	0.440659	0.765276	-0.385948	t.test
Benzoic Acids	HMDB0000500	C00156	4-Hydroxybenzoic acid	0.000841	0.001598	0.001979	0.001055	0.003215	0.001244	0.001421	0.000816	0.001115	0.00167	0.00138	0.000977	0.001911	0.003739	0.001636	0.001488	0.00152112	0.000788184	0.0013325	[0.0010015,0.00169325]	0.000816	0.003215	0.0017395	0.000862459	0.001562	[0.00131375,0.00173025]	0.000977	0.003739	0.441803	0.777573	1.17223	0.229259	wilcox.test
Benzenoids	HMDB0000669	C05852	ortho-Hydroxyphenylacetic acid	0.001029	0.002583	0.000888	0.001145	0.00219	0.004018	0.000772	0.001587	0.001124	0.001921	0.001855	0.001045	0.001249	0.001504	0.001854	0.00191	0.0017765	0.00111083	0.001366	[0.00099375,0.00228825]	0.000772	0.004018	0.00155775	0.000374437	0.001679	[0.00121775,0.00186875]	0.001045	0.001921	0.878477	0.966325	1.22914	0.297645	wilcox.test
Benzoic Acids	HMDB0000714	C01586	Hippuric acid	0.00266	0.002565	0.002894	0.002711	0.002997	0.003011	0.001166	0.00103	0.00065	0.000711	0.000795	0.00134	0.000651	0.000704	0.000483	0.000312	0.00237925	0.000807246	0.0026855	[0.00221525,0.00291975]	0.00103	0.003011	0.00070575	0.000297857	0.0006775	[0.00060825,0.000732]	0.000312	0.00134	0.000621601	0.0265907	0.252281	-1.9869	wilcox.test
Amino Acids	HMDB0000766	NA	N-Acetyalanine	0.208681	0.083253	0.062675	0.038355	0.01379	0.031282	0.007799	0.064021	0.046252	0.039489	0.029152	0.119548	0.006543	0.006236	0.00682	0.005297	0.063732	0.0640448	0.050515	[0.026909,0.068829]	0.007799	0.208681	0.0324171	0.0388945	0.017986	[0.00646625,0.04117975]	0.005297	0.119548	0.130381	0.440659	0.356053	-1.48984	wilcox.test
Organic Acids	HMDB0000156	C00149	Malic acid	1.16596	1.24174	1.17329	0.934058	0.951381	0.880581	0.909037	0.667535	1.4629	0.848156	0.896134	1.02002	0.900263	0.722613	0.751714	0.693764	0.990447	0.190884	0.94272	[0.901923,1.1677885]	0.667535	1.24174	0.911945	0.247503	0.872145	[0.74443875,0.9302025]	0.693764	1.4629	0.278632	0.696581	0.925137	-0.112261	wilcox.test
Amino Acids	HMDB0000812	C01042	N-Acetyaspartic acid	0.007323	0.004915	0.004814	0.004326	0.003974	0.010023	0.012572	0.014122	0.019626	0.008512	0.007959	0.013243	0.008841	0.023105	0.011463	0.01281	0.00775862	0.00399717	0.006119	[0.004692,0.01066025]	0.003974	0.014122	0.0131949	0.00549051	0.0121365	[0.00875875,0.01483875]	0.007959	0.023105	0.0399799	0.260675	1.70067	0.766105	t.test
SCFAs	HMDB0002176	C18319	Ethylmethylacetic acid	0.008684	0.007128	0.00655	0.004013	0.003191	0.005481	0.003021	0.008026	0.007019	0.006824	0.00656	0.00764	0.002247	0.004461	0.002843	0.004687	0.00576175	0.00218474	0.0060155	[0.0038075,0.0073525]	0.003021	0.008684	0.00528512	0.00202754	0.0056235	[0.0040565,0.00687275]	0.002247	0.00764	0.657989	0.926263	0.917278	-0.124569	t.test
Fatty Acids	HMDB0031158	NA	2-Methy-4-pentenoic acid	0.001152	0.001217	0.000705	0.000818	0.000876	0.000829	0.000663	0.000771	0.000895	0.000934	0.000876	0.000724	0.000721	0.000767	0.000788	0.000819	0.000878875	0.000201281	0.0008235	[0.0007545,0.000945]	0.000663	0.001217	0.0008155	7.96833e-05	0.0008035	[0.00075625,0.00088075]	0.000721	0.000934	0.916298	0.993032	0.975713	-0.0354706	wilcox.test
Organic Acids	HMDB0001870	C00180	Benzoic acid	0.00642	0.003769	0.004663	0.003159	0.001477	0.003661	0.001245	0.004358	0.004301	0.004376	0.00402	0.00432	0.000598	0.000797	0.001149	0.001115	0.003594	0.00168763	0.003715	[0.0027385,0.00443425]	0.001245	0.00642	0.0025845	0.00179642	0.0025845	[0.0010355,0.00430575]	0.000598	0.004376	0.278632	0.696581	0.695693	-0.523477	wilcox.test
Benzenoids	HMDB0000209	C07086	Phenylacetic acid	0.001167	0.00155	0.001327	0.001255	0.001493	0.002537	0.001331	0.001487	0.002164	0.002861	0.002255	0.002621	0.00177	0.002604	0.002487	0.00235	0.00151837	0.000431739	0.001409	[0.001309,0.00150725]	0.001167	0.002537	0.002389	0.000335027	0.0024185	[0.00223225,0.00260825]	0.00177	0.002861	0.0029526	0.0405983	1.71647	0.779441	wilcox.test
Indoles	HMDB0000197	C00954	Indoleacetic acid	0.000418	0.000489	0.000485	0.000411	0.000398	0.000434	0.000326	0.000338	0.000431	0.000507	0.000396	0.000469	0.000323	0.000324	0.0003	0.000366	0.000412375	5.95769e-05	0.0004145	[0.000383,0.00044675]	0.000326	0.000489	0.0003895	7.48007e-05	0.000381	[0.00032375,0.0004405]	0.0003	0.000507	0.509692	0.837551	0.944529	-0.0823335	t.test
Organic Acids	HMDB0000134	C00122	Fumaric acid	0.010406	0.013824	0.012286	0.009433	0.011388	0.010445	0.008797	0.006458	0.019125	0.009265	0.009605	0.010949	0.01294	0.010724	0.009782	0.011236	0.0103796	0.00224562	0.0104255	[0.009274,0.0116125]	0.006458	0.013824	0.0117033	0.00321596	0.0108365	[0.00973775,0.011662]	0.009265	0.019125	0.573737	0.865124	1.03942	0.0557823	wilcox.test
Organic Acids	HMDB0000661	C00489	Glutaric acid	0.009785	0.013234	0.012161	0.013822	0.011109	0.008284	0.005303	0.006645	0.012705	0.00672	0.007976	0.010091	0.008336	0.005873	0.005473	0.006483	0.0100429	0.00309978	0.010447	[0.00787425,0.01242925]	0.005303	0.013822	0.00795713	0.00243362	0.007348	[0.0063305,0.00877475]	0.005473	0.012705	0.15661	0.506679	0.792315	-0.335853	t.test
Organic Acids	HMDB0000958	C02341	trans-Aconitic acid	0.012294	0.004197	0.061847	0.001108	0.001167	0.001786	0.158119	0.036666	0.02552	0.008345	0.001585	0.001874	0.002563	0.089319	0.015131	0.005113	0.034648	0.0544344	0.0082455	[0.00163125,0.04296125]	0.001108	0.158119	0.0186812	0.0296998	0.006729	[0.00239075,0.01772825]	0.001585	0.089319	0.95913	0.995323	0.816081	-0.293215	wilcox.test
Phenylpropanoids	HMDB0000567	C10438	Cinnamic acid	0.000271	0.000386	0.000353	0.000264	0.000273	0.000365	0.000211	0.000248	0.000248	0.000255	0.000204	0.00022	0.000234	0.000235	0.000222	0.000192	0.000296375	6.30373e-05	0.000272	[0.00026,0.000356]	0.000211	0.000386	0.00022625	2.12519e-05	0.000228	[0.000216,0.00023825]	0.000192	0.000255	0.0116571	0.102582	0.838235	-0.254573	wilcox.test
Phenylpropanoic Acids	HMDB0011743	NA	2-Phenylpropionate	0.000941	0.000605	0.000605	0.000466	0.000519	0.000631	0.000348	0.000408	0.000318	0.000385	0.00031	0.000421	0.00034	0.000327	0.000303	0.000238	0.000565375	0.000182282	0.000562	[0.0004515,0.0006115]	0.000348	0.000941	0.00033025	5.49695e-05	0.0003225	[0.00030825,0.00035125]	0.000238	0.000421	0.00274173	0.0405983	0.573843	-0.801271	wilcox.test
Phenylpropanoic Acids	HMDB0000764	C05629	Hydrocinnamic acid	0.000806	0.000614	0.000573	0.000407	0.00044	0.000519	0.000275	0.000313	0.000279	0.000261	0.000256	0.000337	0.000237	0.000233	0.000269	0.000159	0.000493375	0.000173128	0.0004795	[0.0003835,0.00058325]	0.000275	0.000806	0.000253875	5.00669e-05	0.0002585	[0.000236,0.0002715]	0.000159	0.000337	0.0010878	0.0265907	0.539103	-0.891367	wilcox.test
Benzenoids	HMDB0000543	NA	Benzenebutanoic acid	5.3e-05	8.2e-05	6.4e-05	6.5e-05	6.2e-05	7.6e-05	7.9e-05	6.7e-05	8.6e-05	9.9e-05	7.6e-05	7.2e-05	8.3e-05	9.5e-05	8.1e-05	7.5e-05	6.85e-05	9.75412e-06	6.6e-05	[6.35e-05,7.675e-05]	5.3e-05	8.2e-05	8.3375e-05	9.60562e-06	8.2e-05	[7.575e-05,8.825e-05]	7.2e-05	9.9e-05	0.0082589	0.082589	1.21715	0.283511	t.test
Indoles	HMDB0002302	NA	Indole-3-propionic acid	0.000779	0.000963	0.00108	0.000708	0.000852	0.000436	0.000519	0.000561	0.000376	0.000328	0.000304	0.000331	0.000269	0.000286	0.000247	0.000215	0.00073725	0.000224771	0.0007435	[0.0005505,0.00087975]	0.000436	0.00108	0.0002945	5.13893e-05	0.000295	[0.0002635,0.00032875]	0.000215	0.000376	0.0001554	0.011396	0.396772	-1.33362	wilcox.test
Phenols	HMDB0000707	C01179	4-Hydroxyphenylpyruvic acid	0.013518	0.016291	0.009043	0.012951	0.012407	0.01778	0.003145	0.008745	0.019033	0.014871	0.013107	0.016252	0.00987	0.017211	0.01234	0.012259	0.011735	0.00466573	0.012679	[0.0089685,0.01421125]	0.003145	0.01778	0.0143679	0.00302443	0.013989	[0.01231975,0.01649175]	0.00987	0.019033	0.201808	0.59197	1.22436	0.292029	t.test
Fatty Acids	HMDB0000784	C08261	Azelaic acid	0.002383	0.001988	0.002417	0.002975	0.003138	0.002624	0.002853	0.002221	0.002866	0.001424	0.001448	0.001462	0.00161	0.00137	0.001367	0.001426	0.00257487	0.000394311	0.0025205	[0.0023425,0.0028835]	0.001988	0.003138	0.00162163	0.000508458	0.001437	[0.0014105,0.001499]	0.001367	0.002866	0.004662	0.0569801	0.570125	-0.81065	wilcox.test
Fatty Acids	HMDB0000792	C08277	Sebacic acid	0.000438	0.000441	0.000508	0.000461	0.00031	0.000467	0.000332	0.000701	0.000821	0.00062	0.000629	0.000934	0.000281	0.000338	0.000324	0.000327	0.00045725	0.000119585	0.000451	[0.0004115,0.00047725]	0.00031	0.000701	0.00053425	0.000253028	0.000479	[0.00032625,0.000677]	0.000281	0.000934	0.449407	0.784678	1.1684	0.224532	t.test
Organic Acids	HMDB0000695	C00233	Ketoleucine	0.014513	0.015227	0.007868	0.002832	0.004168	0.011151	0.005445	0.006587	0.015265	0.019632	0.010498	0.005121	0.006382	0.033303	0.007426	0.018574	0.00847388	0.00467081	0.0072275	[0.00512575,0.0119915]	0.002832	0.015227	0.0145251	0.00938839	0.0128815	[0.007165,0.0188385]	0.005121	0.033303	0.124917	0.440659	1.71411	0.777457	t.test
Organic Acids	HMDB0000491	C00671	3-Methyl-2-oxopentanoic acid	0.004425	0.006237	0.002736	0.000922	0.001359	0.003101	0.001723	0.002502	0.005448	0.00629	0.003321	0.001266	0.002724	0.009504	0.002103	0.005341	0.00287563	0.00174661	0.002619	[0.001632,0.003432]	0.000922	0.006237	0.00449963	0.00268857	0.004331	[0.00256875,0.0056585]	0.001266	0.009504	0.173895	0.554447	1.56475	0.645929	t.test
Benzenoids	HMDB0000205	C00166	Phenylpyruvic acid	0.00838	0.010987	0.004796	0.006688	0.009107	0.021837	0.002567	0.007035	0.012244	0.013495	0.014423	0.011443	0.00558	0.010263	0.009168	0.012325	0.00892463	0.00582299	0.0077075	[0.006215,0.009577]	0.002567	0.021837	0.0111176	0.00279301	0.0118435	[0.00998925,0.0126175]	0.00558	0.014423	0.353126	0.77071	1.24572	0.316985	t.test
Organic Acids	HMDB0000202	C02170	Methylmalonic acid	0.00634	0.004914	0.003639	0.003944	0.004591	0.005106	0.003415	0.005001	0.008199	0.008005	0.006412	0.00581	0.005747	0.005446	0.004391	0.005619	0.00461875	0.000948562	0.0047525	[0.00386775,0.00502725]	0.003415	0.00634	0.00620362	0.00130026	0.0057785	[0.00557575,0.00681025]	0.004391	0.008199	0.0146	0.111995	1.34314	0.425609	t.test
Organic Acids	HMDB0000606	C02630	2-Hydroxyglutaric acid	0.05345	0.047721	0.062203	0.061924	0.059405	0.073104	0.07783	0.051238	0.053424	0.048439	0.050363	0.036174	0.060014	0.052333	0.070119	0.075043	0.0608594	0.0104408	0.0606645	[0.052897,0.06492825]	0.047721	0.07783	0.0557386	0.0124191	0.0528785	[0.049882,0.06254025]	0.036174	0.075043	0.387113	0.777553	0.915859	-0.126802	t.test
Amino Acids	HMDB0000123	C00037	Glycine	9.94593	10.3453	5.91483	9.56211	10.9157	9.27795	6.27062	9.69166	8.05825	9.42361	8.55774	9.15755	6.84518	7.57901	7.53093	8.21976	8.99051	1.85985	9.62688	[8.52611775,10.04577225]	5.91483	10.9157	8.17151	0.863952	8.13901	[7.566994,8.707694]	6.84518	9.42361	0.130381	0.440659	0.845446	-0.242216	wilcox.test
Organic Acids	HMDB0000128	C00581	Guanidoacetic acid	0.031843	0.029563	0.018276	0.021383	0.04039	0.029902	0.017662	0.031029	0.019504	0.020748	0.014164	0.010436	0.011647	0.012788	0.026491	0.016043	0.027506	0.00780823	0.0297325	[0.02060625,0.0312325]	0.017662	0.04039	0.0164776	0.00543341	0.0151035	[0.01250275,0.019815]	0.010436	0.026491	0.00548568	0.0635184	0.599056	-0.739238	t.test
Amino Acids	HMDB0000904	C00327	Citrulline	0.077565	0.054848	0.092073	0.051251	0.094489	0.066194	0.101059	0.047073	0.045515	0.058748	0.063912	0.081932	0.036161	0.080257	0.059824	0.055676	0.073069	0.0212291	0.0718795	[0.05394875,0.092677]	0.047073	0.101059	0.0602531	0.0156048	0.059286	[0.05313575,0.06799825]	0.036161	0.081932	0.190494	0.579349	0.824606	-0.278223	t.test
Carbohydrates	HMDB0000565	C00880	Galactonic acid	0.022526	0.022761	0.02496	0.040252	0.038362	0.027182	0.023388	0.039201	0.024297	0.043992	0.032411	0.035822	0.024869	0.02974	0.024084	0.042598	0.029829	0.00797116	0.026071	[0.02323125,0.03857175]	0.022526	0.040252	0.0322266	0.00800401	0.0310755	[0.024726,0.037516]	0.024084	0.043992	0.441803	0.777573	1.19196	0.253332	wilcox.test
Carbohydrates	HMDB0000150	C00198	Gluconolactone	0.345021	0.328481	0.276648	0.41267	0.410826	0.360561	0.240644	0.304836	0.209011	0.25594	0.230509	0.361763	0.256077	0.215937	0.248001	0.230882	0.334961	0.0607058	0.336751	[0.297789,0.37312725]	0.240644	0.41267	0.251015	0.0480249	0.239442	[0.226866,0.25597425]	0.209011	0.361763	0.014763	0.111995	0.711034	-0.492009	wilcox.test
Organic Acids	HMDB0000115	C00160	Glycolic acid	0.010698	0.004019	0.004705	0.004661	0.003947	0.005392	0.013829	0.01297	0.006077	0.005078	0.010664	0.013655	0.012447	0.008915	0.00945	0.00366	0.00752762	0.00423008	0.0050485	[0.0045005,0.011266]	0.003947	0.013829	0.00874325	0.00355455	0.0091825	[0.00582725,0.01110975]	0.00366	0.013655	0.645377	0.926263	1.81886	0.863032	wilcox.test
Amino Acids	HMDB0000452	C02356	alpha-Aminobutyric acid	0.020336	0.02084	0.01388	0.018846	0.028396	0.019805	0.006204	0.009503	0.015733	0.021016	0.038146	0.022422	0.028799	0.022363	0.019334	0.036918	0.0172262	0.007062	0.0193255	[0.01278575,0.020462]	0.006204	0.028396	0.0255914	0.00822838	0.0223925	[0.0205955,0.03082875]	0.015733	0.038146	0.0466463	0.274359	1.4856	0.571049	t.test
Carbohydrates	HMDB0000139	C00258	Glyceric acid	0.016067	0.013509	0.007996	0.009345	0.009435	0.006555	0.007479	0.006286	0.007205	0.007159	0.00746	0.007851	0.0083	0.010388	0.01096	0.009228	0.009584	0.00347478	0.0086705	[0.007248,0.0104535]	0.006286	0.016067	0.00856888	0.00147	0.0080755	[0.00739625,0.009518]	0.007159	0.01096	0.798446	0.929408	0.931377	-0.102564	wilcox.test
Amino Acids	HMDB0000162	C00148	Proline	1.34809	1.478	1.04605	1.26997	1.5251	1.04288	0.818798	1.13685	1.62975	1.39474	1.53515	1.63716	1.3044	1.15318	1.28834	1.29562	1.20822	0.241114	1.20341	[1.04525825,1.38057]	0.818798	1.5251	1.40479	0.177509	1.34957	[1.293802,1.55879875]	1.15318	1.63716	0.084475	0.387177	1.1627	0.217477	t.test
Amino Acids	HMDB0000532	NA	Acetylglycine	0.014146	0.011379	0.00668	0.01279	0.012877	0.010714	0.009877	0.015643	0.0095	0.01133	0.016157	0.016101	0.006622	0.012305	0.009117	0.009425	0.0117632	0.00276897	0.0120845	[0.01050475,0.01319425]	0.00668	0.015643	0.0113196	0.00340279	0.010415	[0.009348,0.013254]	0.006622	0.016157	0.779055	0.929408	0.962287	-0.0554605	t.test
Amino Acids	HMDB0000716	C00408	Pipecolic acid	0.005983	0.007371	0.006841	0.008419	0.005831	0.006275	0.004428	0.006213	0.00673	0.006636	0.007333	0.006401	0.005254	0.00585	0.003519	0.006542	0.00642012	0.00117397	0.006244	[0.005945,0.0069735]	0.004428	0.008419	0.00603313	0.0011889	0.0064715	[0.005701,0.0066595]	0.003519	0.007333	0.523009	0.843635	0.939721	-0.0896959	t.test
Carbohydrates	HMDB0000613	NA	Erythronic acid	0.00686	0.012792	0.012526	0.015684	0.011957	0.020149	0.016641	0.021663	0.008482	0.013526	0.013988	0.020801	0.01077	0.017146	0.014882	0.01337	0.014784	0.00478406	0.014238	[0.01238375,0.017518]	0.00686	0.021663	0.0141206	0.00374767	0.013757	[0.01272,0.015448]	0.008482	0.020801	0.762062	0.926263	0.955129	-0.0662327	t.test
Amino Acids	HMDB0002931	NA	N-Acetylserine	0.039438	0.04319	0.02396	0.032505	0.035773	0.024829	0.02146	0.024973	0.033863	0.037695	0.040461	0.039899	0.030274	0.030751	0.03089	0.029939	0.030766	0.008101	0.028739	[0.02461175,0.03668925]	0.02146	0.04319	0.0342215	0.00447892	0.0323765	[0.03063175,0.038246]	0.029939	0.040461	0.308921	0.746843	1.11232	0.153566	t.test
Carbohydrates	HMDB0000867	C01685	Ribonic acid	1.01321	1.40885	0.566658	1.45269	1.64727	1.21732	0.549819	1.06319	0.894776	0.806231	0.97947	0.676878	0.622514	0.569982	0.629869	0.981372	1.11488	0.401304	1.14025	[0.901575,1.4198125]	0.549819	1.64727	0.770137	0.167121	0.741555	[0.62803025,0.9159495]	0.569982	0.981372	0.104895	0.42735	0.650342	-0.620729	wilcox.test
Organic Acids	HMDB0003070	C00493	Shikimic acid	0.000931	0.00156	0.001416	0.001796	0.001532	0.001398	0.001052	0.00118	0.00185	0.001305	0.001942	0.00179	0.002555	0.001242	0.001475	0.001185	0.00135812	0.00028674	0.001407	[0.001148,0.001539]	0.000931	0.001796	0.001668	0.000461927	0.0016325	[0.00128925,0.001873]	0.001185	0.002555	0.129256	0.440659	1.22816	0.296503	t.test
Amino Acids	HMDB0006029	NA	N-Acetylglutamine	0.027635	0.015857	0.018971	0.022601	0.01926	0.017445	0.012937	0.020633	0.018096	0.022478	0.021237	0.020359	0.031111	0.020015	0.015829	0.013035	0.0194174	0.00443892	0.0191155	[0.017048,0.021125]	0.012937	0.027635	0.02027	0.00534796	0.020187	[0.01752925,0.02154725]	0.013035	0.031111	0.733765	0.926263	1.04391	0.0619979	t.test
Carbohydrates	HMDB0000230	C00270	N-Acetylneuraminic acid	0.036204	0.032396	0.029415	0.031647	0.032221	0.027369	0.034832	0.028122	0.051913	0.038734	0.029123	0.041095	0.042195	0.041229	0.038575	0.046409	0.0315257	0.00310281	0.031934	[0.02909175,0.033005]	0.027369	0.036204	0.0411591	0.00656524	0.041162	[0.03869425,0.0432485]	0.029123	0.051913	0.00214369	0.0362778	1.30557	0.384682	t.test
Carbohydrates	HMDB0000048	C05402	Melibiose	0.000827	0.001341	0.000786	0.001124	0.001286	0.000746	0.000721	0.001052	0.000818	0.00152	0.001561	0.000596	0.000905	0.000816	0.000858	0.000664	0.000985375	0.000248575	0.0009395	[0.000776,0.0011645]	0.000721	0.001341	0.00096725	0.000368166	0.000838	[0.000778,0.00105875]	0.000596	0.001561	0.878477	0.966325	0.891964	-0.164943	wilcox.test
SCFAs	HMDB0000042	C00033	Acetic acid	2.05755	1.83725	2.05621	3.1345	2.63545	2.67949	1.43203	2.09749	1.84119	2.15946	2.08813	2.32283	1.73995	1.64019	1.41434	1.73256	2.24125	0.541434	2.07752	[2.00146875,2.64646225]	1.43203	3.1345	1.86733	0.300816	1.79057	[1.70947025,2.10596025]	1.41434	2.32283	0.109802	0.432877	0.833166	-0.263324	t.test
Amino Acids	HMDB0000267	C01879	Pyroglutamic acid	3.45171	3.54242	2.56707	5.58753	4.19892	4.83891	2.48967	4.17291	2.62983	3.61586	4.08213	3.31337	3.47866	2.2752	3.10348	3.52736	3.85614	1.06719	3.85766	[3.230547,4.358914]	2.48967	5.58753	3.25323	0.57517	3.39601	[2.98506625,3.54948075]	2.2752	4.08213	0.181348	0.561923	0.84365	-0.245283	t.test
Amino Acids	HMDB0001149	C00430	5-Aminolevulinic acid	0.021779	0.016471	0.012181	0.027526	0.023623	0.025297	0.010209	0.014397	0.019613	0.01333	0.006058	0.017295	0.010119	0.009564	0.011609	0.018367	0.0189354	0.00646717	0.019125	[0.013843,0.0240415]	0.010209	0.027526	0.0132444	0.00479355	0.0124695	[0.00998025,0.017563]	0.006058	0.019613	0.0653385	0.33429	0.699451	-0.515704	t.test
Carbohydrates	HMDB0000122	C00221	Glucose	0.736902	0.755919	0.622232	0.675174	0.731154	0.436962	0.564985	0.706428	0.40266	0.755368	0.682424	0.641045	0.774945	0.654859	0.6937	0.429712	0.65372	0.108528	0.690801	[0.60792025,0.732591]	0.436962	0.755919	0.629339	0.139421	0.668641	[0.58821175,0.709117]	0.40266	0.774945	0.702192	0.926263	0.962705	-0.0548341	t.test
Carbohydrates	HMDB0000740	C07064	Lactulose	0.047028	0.021157	0.021474	0.013816	0.016509	0.001357	0.009373	0.016427	0.001239	0.027835	0.029583	0.018006	0.023798	0.024073	0.030742	0.001372	0.0183926	0.0132936	0.016468	[0.01270525,0.02123625]	0.001357	0.047028	0.019581	0.0119593	0.0239355	[0.0138475,0.028272]	0.001239	0.030742	0.382284	0.777553	1.45346	0.539487	wilcox.test
Organic Acids	HMDB0000357	C01089	3-Hydroxybutyric acid	1.54456	2.51802	1.12818	1.92806	2.27704	3.64013	1.82896	2.61164	1.57536	2.95017	3.00514	2.79487	3.17124	3.53498	3.04376	4.53169	2.18457	0.768916	2.10255	[1.7578585,2.54142125]	1.12818	3.64013	3.0759	0.818675	3.02445	[2.91134375,3.26217375]	1.57536	4.53169	0.041471	0.260675	1.40801	0.493658	t.test
Amino Acids	HMDB0000696	C00073	Methionine	1.64857	1.75309	1.06701	1.37199	1.51846	1.3854	0.887398	1.20211	1.42637	1.4666	1.37174	1.65524	1.20766	1.09302	1.24697	1.31071	1.35425	0.292172	1.3787	[1.1683315,1.550989]	0.887398	1.75309	1.34729	0.173811	1.34122	[1.23714,1.43642375]	1.09302	1.65524	0.954609	0.995323	0.994857	-0.00743914	t.test
Organic Acids	HMDB0000008	C05984	2-Hydroxybutyric acid	0.128562	0.089284	0.098153	0.096951	0.115285	0.081467	0.054548	0.054136	0.076563	0.091536	0.097377	0.078328	0.09111	0.100422	0.058028	0.094975	0.0897982	0.0263418	0.0931175	[0.07473725,0.102436]	0.054136	0.128562	0.0860424	0.0141677	0.091323	[0.07788675,0.0955755]	0.058028	0.100422	0.727755	0.926263	0.958174	-0.06164	t.test
SCFAs	HMDB0000754	NA	3-Hydroxyisovaleric acid	0.00437	0.004191	0.003223	0.002002	0.002257	0.004484	0.002271	0.004101	0.004716	0.0041	0.003667	0.002228	0.001556	0.005491	0.002401	0.004332	0.00336237	0.00105482	0.003662	[0.0022675,0.00423575]	0.002002	0.004484	0.00356137	0.00136788	0.0038835	[0.00235775,0.004428]	0.001556	0.005491	0.749357	0.926263	1.05918	0.0829537	t.test
Carbohydrates	HMDB0002649	C01796	Erythrose	0.041547	0.043075	0.038796	0.026524	0.029045	0.016679	0.014472	0.029987	0.020096	0.034272	0.044922	0.040332	0.030082	0.026543	0.047607	0.011458	0.0300156	0.0107784	0.029516	[0.02406275,0.03948375]	0.014472	0.043075	0.031914	0.0124339	0.032177	[0.02493125,0.0414795]	0.011458	0.047607	0.749022	0.926263	1.06325	0.0884757	t.test
Organic Acids	HMDB0000620	C02214	Glutaconic acid	0.222816	0.154592	0.183886	0.186621	0.203124	0.233636	0.264287	0.184272	0.151639	0.12762	0.147707	0.124883	0.146724	0.150282	0.225689	0.234676	0.204154	0.03465	0.194873	[0.1841755,0.225521]	0.154592	0.264287	0.163653	0.042356	0.148995	[0.141948,0.1701515]	0.124883	0.234676	0.0498834	0.274359	0.764574	-0.387271	wilcox.test
Amino Acids	HMDB0000557	NA	Alloisoleucine	0.242371	0.466282	0.281786	0.250567	0.235338	0.246203	0.136316	0.196112	0.390208	0.357753	0.266507	0.327937	0.201587	0.186391	0.165622	0.202103	0.256872	0.0952638	0.244287	[0.2255315,0.25837175]	0.136316	0.466282	0.262263	0.0863681	0.234305	[0.197788,0.335391]	0.165622	0.390208	0.907281	0.989238	1.02099	0.0299681	t.test
Amino Acids	NA	NA	Isoleucine/Leucine	2.0751	2.42507	1.44469	1.75181	2.31643	1.8816	1.24218	1.46267	1.85031	1.99414	1.7285	1.54891	1.44629	1.69381	1.55706	1.54475	1.82494	0.429002	1.8167	[1.458173,2.135436]	1.24218	2.42507	1.67047	0.183115	1.62543	[1.5478725,1.75895675]	1.44629	1.99414	0.573737	0.865124	0.894716	-0.160498	wilcox.test
Carbohydrates	HMDB0000098	C00181	Xylose	1.19516	1.30177	0.824276	1.37066	1.50482	0.952917	0.618269	0.981972	1.0909	1.04054	1.00953	1.14167	0.866955	0.741223	0.863287	0.827878	1.09373	0.300057	1.08857	[0.92075675,1.31899275]	0.618269	1.50482	0.947748	0.142031	0.938243	[0.85443475,1.05313025]	0.741223	1.14167	0.23401	0.636739	0.866529	-0.20668	t.test
Carbohydrates	HMDB0000621	C00309	Ribulose	1.04011	1.06397	0.684583	1.02195	1.13515	0.624496	0.5345	0.731831	0.459174	0.665232	0.644206	0.708954	0.587192	0.52069	0.617285	0.451615	0.854573	0.234324	0.876892	[0.66956125,1.04607075]	0.5345	1.13515	0.581793	0.0956418	0.602239	[0.505311,0.6494625]	0.451615	0.708954	0.014763	0.111995	0.686788	-0.542064	wilcox.test
Carbohydrates	HMDB0001644	C00310	Xylulose	0.605931	0.692975	0.432367	0.616137	0.73309	0.379196	0.347312	0.455687	0.301361	0.410214	0.445594	0.43575	0.442223	0.363271	0.434287	0.291817	0.532837	0.147405	0.530809	[0.41907425,0.6353465]	0.347312	0.73309	0.390565	0.0637961	0.42225	[0.3477935,0.43736825]	0.291817	0.445594	0.0829837	0.387177	0.795485	-0.330094	wilcox.test
Carbohydrates	HMDB0000849	C00507	Rhamnose	0.012364	0.009249	0.010448	0.011685	0.010668	0.014368	0.012417	0.02178	0.007806	0.009883	0.014779	0.014419	0.015625	0.012116	0.009454	0.010322	0.0128724	0.00391561	0.0120245	[0.010613,0.01290475]	0.009249	0.02178	0.0118005	0.00287301	0.011219	[0.00977575,0.014509]	0.007806	0.015625	0.720901	0.926263	0.933012	-0.100033	wilcox.test
Phenols	HMDB0000822	C11527	p-Hydroxymandelic acid	0.001137	0.001474	0.001736	0.001053	0.00148	0.001519	0.001929	0.001094	0.002263	0.001532	0.001241	0.001312	0.001573	0.001576	0.001317	0.001368	0.00142775	0.000315284	0.001477	[0.00112625,0.00157325]	0.001053	0.001929	0.00152275	0.000325904	0.00145	[0.00131575,0.00157375]	0.001241	0.002263	0.573737	0.865124	0.98172	-0.0266169	wilcox.test
Carbohydrates	HMDB0000660	C02336	Fructose	0.931168	0.7502	0.348557	0.479104	0.517284	0.141108	0.195211	0.377029	0.134647	0.73652	0.808944	0.535003	0.875196	0.494674	0.778133	0.15868	0.467458	0.267402	0.428067	[0.3102205,0.575513]	0.141108	0.931168	0.565225	0.289512	0.635761	[0.4106755,0.78583575]	0.134647	0.875196	0.494395	0.837551	1.20915	0.273989	t.test
Carbohydrates	HMDB0000215	C00140	N-Acetyl-D-glucosamine	0.10569	0.102275	0.04154	0.058773	0.073947	0.060933	0.03601	0.106557	0.057092	0.069652	0.092674	0.090653	0.047401	0.057272	0.07668	0.058232	0.0732156	0.0286812	0.06744	[0.05446475,0.10312875]	0.03601	0.106557	0.068707	0.0166898	0.063942	[0.057227,0.08017325]	0.047401	0.092674	0.706534	0.926263	0.93842	-0.0916945	t.test
SCFAs	HMDB0000237	C00163	Propionic acid	0.137458	0.1209	0.104089	0.131348	0.072233	0.124996	0.030882	0.067976	0.179497	0.078483	0.09972	0.148613	0.04353	0.071318	0.039845	0.051672	0.0987352	0.037844	0.112494	[0.07116875,0.126584]	0.030882	0.137458	0.0890848	0.0509322	0.0749005	[0.0496365,0.11194325]	0.039845	0.179497	0.673617	0.926263	0.902259	-0.148387	t.test
Carbohydrates	HMDB0001051	C02154	Glyceraldehyde	0.068296	0.03729	0.026687	0.02937	0.0366	0.019567	0.016728	0.032343	0.014661	0.034921	0.030392	0.019259	0.02648	0.037743	0.036125	0.016808	0.0333601	0.0159231	0.0308565	[0.024907,0.0367725]	0.016728	0.068296	0.0270486	0.00917472	0.028436	[0.01864625,0.035222]	0.014661	0.037743	0.347834	0.77071	0.810807	-0.302569	t.test
Phenols	HMDB0000118	C05582	Homovanillic acid	0.002668	0.002639	0.00312	0.001416	0.001587	0.00161	0.002997	0.001768	0.003144	0.002698	0.001437	0.001527	0.002345	0.002381	0.001483	0.001199	0.00222563	0.000698289	0.0022035	[0.00160425,0.00275025]	0.001416	0.00312	0.00202675	0.00070751	0.001936	[0.0014715,0.00246025]	0.001199	0.003144	0.580447	0.868696	0.910643	-0.135042	t.test
Phenols	HMDB0000020	C00642	p-Hydroxyphenylacetic acid	0.003358	0.00653	0.002768	0.007297	0.010605	0.013666	0.001324	0.004187	0.009784	0.006762	0.006376	0.003895	0.004129	0.002679	0.005137	0.007804	0.00621688	0.00421118	0.0053585	[0.0032105,0.008124]	0.001324	0.013666	0.00582075	0.00232205	0.0057565	[0.0040705,0.0070225]	0.002679	0.009784	0.819145	0.948484	0.936282	-0.0949845	t.test
Benzoic Acids	HMDB0001476	C00632	3-Hydroxyanthranilic acid	0.005437	0.005972	0.006144	0.003042	0.011845	0.00648	0.001785	0.005185	0.003139	0.008406	0.007131	0.002933	0.002527	0.002514	0.001794	0.010724	0.00573625	0.00296061	0.0057045	[0.00464925,0.006228]	0.001785	0.011845	0.004896	0.00336218	0.003036	[0.00252375,0.00744975]	0.001794	0.010724	0.604079	0.893792	0.853519	-0.228504	t.test
Amino Acids	HMDB0000929	C00078	Tryptophan	0.267663	0.271367	0.188522	0.21913	0.280624	0.214092	0.170236	0.218568	0.237072	0.278733	0.224045	0.282539	0.205014	0.200522	0.21801	0.209821	0.228775	0.0404874	0.218849	[0.2076995,0.268589]	0.170236	0.280624	0.231969	0.0321468	0.221027	[0.20861925,0.24748725]	0.200522	0.282539	0.86377	0.966325	1.01396	0.0200041	t.test
SCFAs	HMDB0000039	C00246	Butyric acid	0.022023	0.003267	0.00624	0.003424	0.001563	0.004272	0.012206	0.057742	0.00611	0.004046	0.004293	0.003932	0.006381	0.019409	0.005297	0.004932	0.0138421	0.0189636	0.005256	[0.00338475,0.01466025]	0.001563	0.057742	0.0068	0.00517524	0.0051145	[0.00423125,0.00617775]	0.003932	0.019409	0.95913	0.995323	0.973078	-0.0393721	wilcox.test
SCFAs	HMDB0001873	C02632	Isobutyric acid	0.004839	0.004907	0.006139	0.005511	0.008298	0.009904	0.011541	0.010081	0.010275	0.008624	0.010889	0.007673	0.018185	0.014923	0.015497	0.015953	0.0076525	0.00264127	0.0072185	[0.00536,0.00994825]	0.004839	0.011541	0.0127524	0.00386292	0.012906	[0.00986225,0.015611]	0.007673	0.018185	0.00811001	0.082589	1.66643	0.736763	t.test
Benzenoids	HMDB0000703	C01984	Mandelic acid	0.000812	0.001795	0.000799	0.000855	0.001302	0.002452	0.00071	0.001191	0.001097	0.001355	0.001191	0.000934	0.001036	0.001313	0.000995	0.001388	0.0012395	0.000608276	0.001023	[0.00080875,0.00142525]	0.00071	0.002452	0.00116362	0.000173995	0.001144	[0.00102575,0.0013235]	0.000934	0.001388	0.528309	0.843635	1.11828	0.161281	wilcox.test
Organic Acids	HMDB0000691	C00383	Malonic acid	0.000825	0.000672	0.001108	0.000682	0.0006	0.000576	0.000829	0.000406	0.000718	0.000783	0.00042	0.000984	0.000328	0.00066	0.000732	0.000764	0.00071225	0.000210594	0.000677	[0.000594,0.000826]	0.000406	0.001108	0.000673625	0.000209014	0.000725	[6e-04,0.00076875]	0.000328	0.000984	0.718233	0.926263	0.94577	-0.080438	t.test
Carbohydrates	HMDB0000956	C00898	Tartaric acid	0.000593	0.000544	0.000642	0.000611	0.001087	0.000612	0.000582	0.00055	0.000933	0.000628	0.000548	0.000461	0.000698	0.000618	0.000539	0.000543	0.000652625	0.000178506	0.000602	[0.000574,0.0006195]	0.000544	0.001087	0.000621	0.000144947	0.000583	[0.000542,0.0006455]	0.000461	0.000933	0.645377	0.926263	0.968439	-0.0462676	wilcox.test
SCFAs	HMDB0000718	C08262	Isovaleric acid	0.002705	0.002247	0.001778	0.001066	0.001335	0.001832	0.001898	0.003631	0.002124	0.001976	0.001458	0.001268	0.001525	0.003619	0.001699	0.002822	0.0020615	0.0008098	0.001865	[0.00166725,0.0023615]	0.001066	0.003631	0.00206137	0.000795386	0.0018375	[0.00150825,0.0022985]	0.001268	0.003619	0.999756	1	0.999939	-8.74811e-05	t.test
SCFAs	HMDB0000892	C00803	Valeric acid	0.010735	0.004065	0.007788	0.00734	0.004671	0.001006	0.00374	0.004086	0.006999	0.004134	0.00437	0.008011	0.007049	0.0033	0.003605	0.002034	0.00542887	0.0030243	0.0043785	[0.00398375,0.007452]	0.001006	0.010735	0.00493775	0.00213841	0.004252	[0.00352875,0.0070115]	0.002034	0.008011	0.713254	0.926263	0.909535	-0.136799	t.test
Pyridines	HMDB0003152	NA	N-Methylnicotinamide	0.000808	0.001388	0.000376	0.000825	0.000866	0.00189	0.001088	0.000916	0.001383	0.002101	0.002495	0.002076	0.00125	0.00179	0.002285	0.00229	0.00101962	0.000451851	0.000891	[0.00082075,0.001163]	0.000376	0.00189	0.00195875	0.000447214	0.0020885	[0.00168825,0.00228625]	0.00125	0.002495	0.000929163	0.0265907	1.92105	0.941895	t.test
Organic Acids	HMDB0000176	C01384	Maleic acid	0.01849	0.020105	0.024867	0.017728	0.021008	0.019134	0.019135	0.012171	0.038965	0.017174	0.018062	0.025516	0.023804	0.019842	0.017937	0.021259	0.0190797	0.00354911	0.0191345	[0.0182995,0.02033075]	0.012171	0.024867	0.0228199	0.00715704	0.0205505	[0.01803075,0.024232]	0.017174	0.038965	0.441803	0.777573	1.074	0.102997	wilcox.test
Fatty Acids	HMDB0000634	C02226	Citraconic acid	0.000533	0.000921	0.000265	0.000573	0.000556	0.000545	0.000405	0.000479	0.002371	0.000955	0.000372	0.000924	0.00167	0.000311	0.001877	0.005067	0.000534625	0.00018667	0.000539	[0.0004605,0.00056025]	0.000265	0.000921	0.00169338	0.00154314	0.0013125	[0.000786,0.0020005]	0.000311	0.005067	0.0649573	0.33429	2.43506	1.28396	wilcox.test
Fatty Acids	HMDB0001844	NA	Methylsuccinic acid	0.008375	0.011106	0.012422	0.013112	0.010146	0.008833	0.006256	0.006984	0.014116	0.006727	0.007883	0.01085	0.010564	0.006965	0.005969	0.007362	0.00965425	0.00247719	0.0094895	[0.00802725,0.011435]	0.006256	0.013112	0.0088045	0.00278162	0.0076225	[0.0069055,0.0106355]	0.005969	0.014116	0.529189	0.843635	0.911982	-0.132923	t.test
Fatty Acids	HMDB0000448	C06104	Adipic acid	0.005422	0.006225	0.005709	0.005096	0.005755	0.007504	0.010054	0.008395	0.018144	0.008244	0.008253	0.020295	0.017029	0.014381	0.011184	0.028179	0.00677	0.00173355	0.00599	[0.00563725,0.00772675]	0.005096	0.010054	0.0157136	0.00673754	0.015705	[0.01045125,0.01868175]	0.008244	0.028179	0.0018648	0.034188	2.62187	1.3906	wilcox.test
Fatty Acids	HMDB0000752	NA	Methylglutaric acid	0.000237	4.5e-05	0.000242	0.000233	8.8e-05	0.000338	0.000122	0.000415	0.000907	0.000236	0.00028	0.000424	0.000263	0.000186	0.000279	0.000553	0.000215	0.000125552	0.000235	[0.0001135,0.000266]	4.5e-05	0.000415	0.000391	0.000239311	0.0002795	[0.00025625,0.00045625]	0.000186	0.000907	0.0829837	0.387177	1.18936	0.250188	wilcox.test
Benzoic Acids	HMDB0002107	C01606	Phthalic acid	0.000203	0.000288	0.000169	0.00011	0.000193	0.000113	6.4e-05	0.000119	0.000185	0.000115	0.000197	0.000238	0.000199	0.000156	5.7e-05	0.00011	0.000157375	7.06641e-05	0.000144	[0.00011225,0.0001955]	6.4e-05	0.000288	0.000157125	5.93812e-05	0.0001705	[0.00011375,0.0001975]	5.7e-05	0.000238	0.993996	1	0.998411	-0.00229363	t.test
Organic Acids	HMDB0000072	C00417	cis-Aconitic acid	0.013582	0.005055	0.098181	0.001412	0.001199	0.001908	0.252312	0.055287	0.04355	0.011343	0.001449	0.003164	0.004218	0.102239	0.018269	0.006545	0.053617	0.0874858	0.0093185	[0.001784,0.0660105]	0.001199	0.252312	0.0238471	0.0345069	0.008944	[0.0039545,0.02458925]	0.001449	0.102239	0.95913	0.995323	0.959811	-0.0591776	wilcox.test
Bile Acids	NA	NA	TaMCA/TbMCA	0.729882	0.129324	0.593772	0.06856	0.177256	0.085936	1.27386	0.061513	0.822315	0.050121	0.082671	0.165585	0.261072	0.781454	0.129518	0.029219	0.390013	0.439991	0.15329	[0.081592,0.6277995]	0.061513	1.27386	0.290244	0.324145	0.147552	[0.0745335,0.3911675]	0.029219	0.822315	0.798446	0.929408	0.962564	-0.055045	wilcox.test
Fatty Acids	HMDB0000857	C02656	Pimelic acid	0.000621	0.000396	0.00053	0.000598	0.000594	0.000714	0.000421	0.000517	0.000508	0.000267	0.00028	0.000763	0.000351	0.000341	0.000476	0.000431	0.000548875	0.000105568	0.000562	[0.000493,0.00060375]	0.000396	0.000714	0.000427125	0.000161358	0.000391	[0.00032575,0.000484]	0.000267	0.000763	0.0957883	0.421468	0.778183	-0.361819	t.test
Fatty Acids	HMDB0000555	NA	3-Methyladipic acid	0.002335	0.002354	0.002367	0.002392	0.002063	0.002422	0.002423	0.002078	0.001485	0.0008	0.00095	0.001594	0.001912	0.001355	0.001851	0.000839	0.00230425	0.000147559	0.0023605	[0.00227075,0.0023995]	0.002063	0.002423	0.00134825	0.00044211	0.00142	[0.00092225,0.00165825]	0.0008	0.001912	0.0001554	0.011396	0.601567	-0.733202	wilcox.test
SCFAs	HMDB0031580	NA	2-Methylpentanoic acid	0.000984	0.000773	0.000941	0.00127	0.000715	0.000531	0.000625	0.000726	0.001529	0.000518	0.000453	0.000654	0.000608	0.000744	0.000423	0.000547	0.000820625	0.000235326	0.0007495	[0.0006925,0.00095175]	0.000531	0.00127	0.0006845	0.000356993	0.0005775	[0.00050175,0.0006765]	0.000423	0.001529	0.104895	0.42735	0.770514	-0.376108	wilcox.test
SCFAs	HMDB0000535	C01585	Caproic acid	0.009806	0.000863	0.001581	0.000904	0.001049	0.001099	0.004411	0.028282	0.00076	0.000692	0.001056	0.000817	0.001601	0.002686	0.001014	0.00103	0.00599938	0.00951627	0.00134	[0.00101275,0.00575975]	0.000863	0.028282	0.001207	0.000660215	0.001022	[0.00080275,0.00119225]	0.000692	0.002686	0.130381	0.440659	0.762687	-0.390838	wilcox.test
Organic Acids	HMDB0000060	C00164	Acetoacetic acid	1.78546	3.81025	0.761625	2.03248	3.31781	3.85896	0.384052	2.29183	2.86558	2.10228	2.87317	1.85405	1.6998	2.63492	2.27144	3.36594	2.28031	1.31572	2.16216	[1.52949825,3.4409225]	0.384052	3.85896	2.4584	0.572602	2.45318	[2.040219,2.86747575]	1.6998	3.36594	0.878477	0.966325	1.1346	0.182183	wilcox.test
Fatty Acids	HMDB0000893	C08278	Suberic acid	0.003528	0.005922	0.006376	0.008941	0.007964	0.00761	0.005789	0.007762	0.00746	0.002461	0.007858	0.00958	0.004466	0.006624	0.004619	0.010593	0.0067365	0.00169734	0.006993	[0.00588875,0.0078125]	0.003528	0.008941	0.00670763	0.00274289	0.007042	[0.00458075,0.0082885]	0.002461	0.010593	0.980157	1	0.995714	-0.00619719	t.test
Bile Acids	HMDB0000874	NA	TUDCA	0.044038	0.007732	0.031766	0.005666	0.009991	0.008048	0.0714	0.004394	0.057305	0.002882	0.007925	0.012401	0.015849	0.053501	0.011777	0.003658	0.0228794	0.024303	0.0090195	[0.0072155,0.034834]	0.004394	0.0714	0.0206623	0.0219055	0.012089	[0.00685825,0.025262]	0.002882	0.057305	1	1	1.34032	0.422576	wilcox.test
Bile Acids	NA	NA	THDCA	0.033388	0.0035	0.014907	0.003427	0.003856	0.002811	0.063992	0.003058	0.039235	0.001974	0.003554	0.010177	0.011013	0.053635	0.007031	0.002139	0.0161174	0.022071	0.003678	[0.00333475,0.01952725]	0.002811	0.063992	0.0160948	0.0194171	0.008604	[0.00320025,0.0180685]	0.001974	0.053635	0.95913	0.995323	2.33931	1.22609	wilcox.test
Bile Acids	HMDB0000036	C05122	TCA	0.451751	0.190299	0.701071	0.164528	0.241983	0.311385	1.63739	0.087974	0.853918	0.062379	0.116082	0.171635	0.324897	0.760487	0.115536	0.084492	0.473297	0.50865	0.276684	[0.18385625,0.514081]	0.087974	1.63739	0.311178	0.31752	0.143859	[0.107775,0.4337945]	0.062379	0.853918	0.382284	0.777553	0.519938	-0.943589	wilcox.test
Organic Acids	HMDB0000094	C00158	Citric acid	0.011912	0.004302	0.062595	0.001274	0.001524	0.001835	0.098094	0.032528	0.027198	0.009296	0.001525	0.002287	0.002958	0.085716	0.014826	0.005333	0.026758	0.0359333	0.008107	[0.00175725,0.04004475]	0.001274	0.098094	0.0186424	0.0284294	0.0073145	[0.00279025,0.017919]	0.001525	0.085716	0.95913	0.995323	0.902245	-0.148409	wilcox.test
Organic Acids	HMDB0000193	C00311	Isocitric acid	0.001069	0.001014	0.003549	0.000581	0.000712	0.001132	0.005922	0.001644	0.002075	0.001662	0.000894	0.001142	0.001249	0.00425	0.002377	0.001368	0.00195287	0.00185762	0.0011005	[0.0009385,0.00212025]	0.000581	0.005922	0.00187713	0.00107747	0.001515	[0.00122225,0.0021505]	0.000894	0.00425	0.328205	0.749015	1.37665	0.461159	wilcox.test
Fatty Acids	HMDB0000666	C17714	Heptanoic acid	0.007512	0.001939	0.002011	0.001959	0.001298	0.002525	0.003615	0.004108	0.001741	0.001676	0.001533	0.002794	0.002022	0.000706	0.001124	0.001431	0.00312087	0.0020056	0.002268	[0.001954,0.00373825]	0.001298	0.007512	0.00162838	0.000618962	0.0016045	[0.00135425,0.00181125]	0.000706	0.002794	0.0498834	0.274359	0.707451	-0.499297	wilcox.test
Bile Acids	HMDB0000896	C05463	TDCA	0.044769	0.02313	0.034447	0.013121	0.011575	0.028413	0.069614	0.009277	0.053603	0.007217	0.0134	0.024502	0.011901	0.039156	0.0125	0.007215	0.0292932	0.0203775	0.0257715	[0.0127345,0.0370275]	0.009277	0.069614	0.0211868	0.016892	0.01295	[0.01073,0.0281655]	0.007215	0.053603	0.441803	0.777573	0.502493	-0.992824	wilcox.test
Bile Acids	HMDB0000951	C05465	TCDCA	0.037318	0.022764	0.062824	0.015358	0.023405	0.01872	0.078197	0.005866	0.046358	0.007085	0.031703	0.012275	0.026257	0.144658	0.008141	0.007484	0.0330565	0.0250688	0.0230845	[0.0178795,0.0436945]	0.005866	0.078197	0.0354951	0.0463117	0.019266	[0.00797675,0.03536675]	0.007085	0.144658	0.720901	0.926263	0.834586	-0.260867	wilcox.test
Bile Acids	HMDB0000391	NA	7-DHCA	0.027217	0.000314	0.016757	4e-07	0.000312	4e-07	0.023901	0.000426	0.009163	0.000294	0.001311	0.00486	0.013796	0.0367	0.001205	0.000609	0.00861597	0.0119482	0.00037	[0.0002341,0.018543]	4e-07	0.027217	0.00849225	0.0123721	0.0030855	[0.001056,0.01032125]	0.000294	0.0367	0.430558	0.777573	8.33919	3.05991	wilcox.test
Bile Acids	HMDB0000364	C17727	wMCA	0.018701	0.008104	0.011483	0.005556	0.009106	0.005036	0.022443	0.008577	0.024304	0.005654	0.002431	0.013546	0.014856	0.022995	0.005978	0.009067	0.0111258	0.00624964	0.0088415	[0.007467,0.0132875]	0.005036	0.022443	0.0123539	0.00809345	0.0113065	[0.005897,0.01689075]	0.002431	0.024304	0.739122	0.926263	1.11039	0.151061	t.test
Organic Acids	HMDB0000208	C00026	Oxoglutaric acid	0.136498	0.123306	0.085177	0.084532	0.096034	0.186466	0.067486	0.100495	0.192738	0.201545	0.170488	0.150072	0.134103	0.237639	0.152075	0.194754	0.109999	0.0379546	0.0982645	[0.08501575,0.126604]	0.067486	0.186466	0.179177	0.0338768	0.181613	[0.15157425,0.19645175]	0.134103	0.237639	0.00178147	0.034188	1.62889	0.70389	t.test
Bile Acids	HMDB0000708	NA	GUDCA	0.000101	0.000106	6.8e-05	4e-05	6.7e-05	0.000115	0.000148	4.2e-05	0.000224	5.7e-05	4.7e-05	4e-05	0.000108	0.000111	6.4e-05	4.5e-05	8.5875e-05	3.78849e-05	8.45e-05	[6.075e-05,0.00010825]	4e-05	0.000148	8.7e-05	6.18616e-05	6.05e-05	[4.65e-05,0.00010875]	4e-05	0.000224	0.752538	0.926263	0.715976	-0.482016	wilcox.test
Bile Acids	NA	NA	GHDCA	0.000161	0.000433	0.000448	0.000197	0.000449	0.000241	0.000234	0.000568	0.000405	6.9e-05	3.1e-06	0.00054	0.000257	0.000405	0.000437	3.1e-05	0.000341375	0.00015009	0.000337	[0.00022475,0.00044825]	0.000161	0.000568	0.000268387	0.000209129	0.000331	[5.95e-05,0.000413]	3.1e-06	0.00054	0.435969	0.777573	0.786196	-0.34704	t.test
Fatty Acids	HMDB0000482	C06423	Octanoic acid	0.025991	0.00428	0.006607	0.00448	0.005152	0.004352	0.013196	0.049905	0.004947	0.005115	0.005255	0.00432	0.007676	0.01264	0.004746	0.005016	0.0142454	0.0162316	0.0058795	[0.004448,0.01639475]	0.00428	0.049905	0.00621438	0.00278622	0.0050655	[0.00489675,0.00586025]	0.00432	0.01264	0.645377	0.926263	0.861553	-0.214989	wilcox.test
Bile Acids	HMDB0000722	C02592	TLCA	0.000875	0.000457	0.000541	0.000312	0.000162	0.000151	0.001285	0.000113	0.000771	7.7e-05	0.000414	0.000554	0.000199	0.000733	0.000229	8.7e-05	0.000487	0.000410607	0.0003845	[0.00015925,0.0006245]	0.000113	0.001285	0.000383	0.000278278	0.0003215	[0.000171,0.00059875]	7.7e-05	0.000771	0.562618	0.865124	0.786448	-0.346577	t.test
Bile Acids	HMDB0000811	C15515	muroCA	0.004273	0.001506	0.002607	0.002406	0.00174	0.001838	0.004682	0.000413	0.004885	0.000722	0.00097	0.001394	0.001283	0.004367	0.001462	0.000632	0.00243312	0.00142671	0.002122	[0.0016815,0.0030235]	0.000413	0.004682	0.00196437	0.00167554	0.0013385	[0.000908,0.00218825]	0.000632	0.004885	0.278632	0.696581	0.630773	-0.664808	wilcox.test
Bile Acids	HMDB0000664	NA	bHDCA	0.008736	0.00395	0.007495	0.005252	0.006029	0.002887	0.008301	0.001878	0.014107	0.001515	0.002922	0.00453	0.006037	0.010846	0.003764	0.002502	0.005566	0.00253414	0.0056405	[0.00368425,0.0076965]	0.001878	0.008736	0.00577788	0.00443685	0.004147	[0.002817,0.00723925]	0.001515	0.014107	0.9083	0.989238	1.03807	0.0538981	t.test
Bile Acids	HMDB0000946	C07880	UDCA	0.003336	0.001794	0.002216	0.001994	0.001485	0.000619	0.004534	0.001299	0.005284	0.000604	0.000719	0.003581	0.002951	0.005675	0.002387	0.002146	0.00215963	0.00123953	0.001894	[0.0014385,0.002496]	0.000619	0.004534	0.00291837	0.00187875	0.002669	[0.00178925,0.00400675]	0.000604	0.005675	0.356527	0.77071	1.35133	0.434384	t.test
Bile Acids	HMDB0000619	C00695	CA	0.030668	0.003585	0.014292	0.004257	0.006054	0.004047	0.026132	0.002769	0.006796	0.001435	0.003362	0.012472	0.006665	0.023127	0.002234	0.001597	0.0114755	0.0111217	0.0051555	[0.0039315,0.017252]	0.002769	0.030668	0.007211	0.00742517	0.0050135	[0.00207475,0.008215]	0.001435	0.023127	0.328205	0.749015	0.972457	-0.0402942	wilcox.test
Organic Acids	HMDB0000225	C00322	Oxoadipic acid	0.000383	0.000453	0.000574	0.000622	0.00085	0.000492	0.000357	0.000337	0.000676	0.000739	0.000698	0.000664	0.000798	0.000746	0.000419	0.000561	0.0005085	0.00017124	0.0004725	[0.0003765,0.000586]	0.000337	0.00085	0.000662625	0.000120845	0.000687	[0.00063825,0.00074075]	0.000419	0.000798	0.0563827	0.302541	1.3031	0.381945	t.test
Bile Acids	HMDB0000138	C01921	GCA	0.000956	0.000385	0.002039	0.000955	0.001332	0.001504	0.009158	0.000331	0.003197	0.000228	0.000404	0.000496	0.000483	0.002183	0.000247	0.000386	0.0020825	0.0029143	0.001144	[0.0008125,0.00163775]	0.000331	0.009158	0.000953	0.00111003	0.0004435	[0.00035125,0.00091775]	0.000228	0.003197	0.328205	0.749015	0.387675	-1.36708	wilcox.test
Fatty Acids	HMDB0000847	C01601	Nonanoic acid	0.003639	0.001352	0.001659	0.001082	0.002741	0.001111	0.002031	0.004579	0.00185	0.003325	0.00234	0.001658	0.002243	0.000973	0.001462	0.000765	0.00227425	0.00127924	0.001845	[0.00129175,0.0029655]	0.001082	0.004579	0.001827	0.000819382	0.001754	[0.00133975,0.00226725]	0.000765	0.003325	0.418988	0.777573	0.803342	-0.315914	t.test
Fatty Acids	HMDB0000511	C01571	Decanoic acid	0.007951	0.00085	0.00213	0.00085	0.000439	0.000505	0.004319	0.017546	0.001645	0.001567	0.001414	0.00144	0.001646	0.00376	0.000837	0.002323	0.00432375	0.00593543	0.00149	[0.00076375,0.005227]	0.000439	0.017546	0.001829	0.000879642	0.001606	[0.0014335,0.00181525]	0.000837	0.00376	1	1	1.07785	0.10816	wilcox.test
Fatty Acids	HMDB0033724	C13910	Undecylenic acid	0.000691	0.000857	0.000761	0.000693	0.000299	0.000804	0.000533	0.001056	0.001415	0.000964	0.001244	0.001189	0.000326	0.000251	0.000415	0.000429	0.00071175	0.000224766	0.000727	[0.0006515,0.00081725]	0.000299	0.001056	0.000779125	0.000472385	0.0006965	[0.00039275,0.00120275]	0.000251	0.001415	0.721094	0.926263	1.09466	0.130484	t.test
Bile Acids	HMDB0000518	C02528	CDCA	0.00207	0.002244	0.002111	0.001595	0.002458	0.001758	0.001465	0.000421	0.002062	0.000825	0.003209	0.000989	0.002181	0.006346	0.001152	0.000957	0.00176525	0.000637822	0.001914	[0.0015625,0.00214425]	0.000421	0.002458	0.00221513	0.00186032	0.001607	[0.000981,0.002438]	0.000825	0.006346	0.878477	0.966325	0.839603	-0.252221	wilcox.test
Bile Acids	HMDB0000637	C05466	GCDCA	0.000404	0.000142	0.00062	0.000285	0.000547	0.000534	0.000522	0.000556	0.000509	0.000916	0.000278	0.000474	0.000443	0.000755	0.000168	0.000363	0.00045125	0.000162998	0.000528	[0.00037425,0.00054925]	0.000142	0.00062	0.00048825	0.000244733	0.0004585	[0.00034175,0.0005705]	0.000168	0.000916	0.727218	0.926263	1.08199	0.113693	t.test
Bile Acids	HMDB0000631	C05464	GDCA	4e-05	0.000191	0.000291	2.4e-05	0.000111	3.1e-05	0.000109	2.6e-05	4e-05	5.1e-05	2.8e-05	5.8e-05	3.4e-05	5.3e-05	2.8e-05	2.7e-05	0.000102875	9.59992e-05	7.45e-05	[2.975e-05,0.000131]	2.4e-05	0.000291	3.9875e-05	1.25748e-05	3.7e-05	[2.8e-05,5.15e-05]	2.7e-05	5.8e-05	0.46159	0.799605	0.496644	-1.00972	wilcox.test
Fatty Acids	HMDB0000947	C17715	Undecanoic acid	0.001267	0.000932	0.00077	0.000746	0.00061	0.000855	0.000487	0.000906	0.000865	0.00074	0.000691	0.000736	0.000777	0.000789	0.000738	0.00096	0.000821625	0.000234191	0.0008125	[0.000712,0.0009125]	0.000487	0.001267	0.000787	8.66388e-05	0.0007585	[0.0007375,0.000808]	0.000691	0.00096	0.720901	0.926263	0.933538	-0.0992186	wilcox.test
Fatty Acids	HMDB0000529	NA	5Z-Dodecenoic acid	0.00237	0.001576	0.00176	0.001989	0.001655	0.002271	0.003163	0.008245	0.004022	0.003411	0.00399	0.004592	0.001436	0.003049	0.001811	0.005236	0.00287863	0.00222786	0.00213	[0.00173375,0.00256825]	0.001576	0.008245	0.00344337	0.00131025	0.0037005	[0.0027395,0.0041645]	0.001436	0.005236	0.234499	0.636739	1.73732	0.796867	wilcox.test
Fatty Acids	HMDB0000638	C02679	Dodecanoic acid	0.022539	0.006812	0.007361	0.010171	0.011711	0.008847	0.020028	0.042179	0.01768	0.011209	0.007193	0.011468	0.00973	0.016367	0.010429	0.019108	0.016206	0.0119915	0.010941	[0.0084755,0.02065575]	0.006812	0.042179	0.012898	0.00426015	0.0113385	[0.01025425,0.01669525]	0.007193	0.019108	0.95913	0.995323	1.03633	0.0514852	wilcox.test
Fatty Acids	NA	NA	12-Tridecenoic acid	0.000683	0.000716	0.000815	0.000642	0.00026	0.001174	0.000538	0.001662	0.001557	0.001054	0.001314	0.001523	5.8e-05	0.00013	0.000551	0.000444	0.00081125	0.000428966	0.0006995	[0.000616,0.00090475]	0.00026	0.001662	0.000828875	0.000610155	0.0008025	[0.0003655,0.00136625]	5.8e-05	0.001557	0.947656	0.995323	1.02173	0.031008	t.test
Fatty Acids	HMDB0000910	C17076	Tridecanoic acid	0.002471	0.002541	0.002188	0.002926	0.001971	0.002467	0.002557	0.002887	0.004499	0.002699	0.002245	0.002201	0.002572	0.002859	0.002828	0.004163	0.002501	0.000319661	0.002506	[0.00239725,0.0026395]	0.001971	0.002926	0.00300825	0.000856129	0.0027635	[0.00249025,0.003185]	0.002201	0.004499	0.234499	0.636739	1.10275	0.14111	wilcox.test
Fatty Acids	HMDB0002000	C08322	Myristoleic acid	0.024992	0.007558	0.006699	0.008911	0.008759	0.009124	0.029149	0.077507	0.014074	0.012436	0.008529	0.013153	0.010224	0.017205	0.010775	0.020618	0.0215874	0.0241863	0.0090175	[0.00845875,0.02603125]	0.006699	0.077507	0.0133767	0.00394103	0.0127945	[0.01063725,0.01485675]	0.008529	0.020618	0.645377	0.926263	1.41885	0.504724	wilcox.test
Fatty Acids	HMDB0062248	NA	9E-tetradecenoic acid	0.002415	0.002521	0.00191	0.003027	0.002933	0.002499	0.003568	0.004151	0.005627	0.004156	0.002992	0.004661	0.00399	0.005196	0.003493	0.006955	0.002878	0.000711572	0.002727	[0.002478,0.00316225]	0.00191	0.004151	0.00463375	0.00127228	0.0044085	[0.00386575,0.00530375]	0.002992	0.006955	0.00425643	0.0550832	1.61006	0.687114	t.test
Fatty Acids	HMDB0034297	C08365	Ricinoleic acid	0.002634	0.00138	0.001398	0.002573	0.002595	0.001843	0.003054	0.005021	0.000862	0.001505	0.001631	0.001061	0.001096	0.001656	0.001356	0.001651	0.00256225	0.00116889	0.002584	[0.00173175,0.002739]	0.00138	0.005021	0.00135225	0.000310161	0.0014305	[0.00108725,0.001636]	0.000862	0.001656	0.0104118	0.0954416	0.553599	-0.853087	wilcox.test
Fatty Acids	NA	NA	Ricinelaidic acid	0.000473	0.000314	0.00039	0.00042	0.000407	0.000221	0.000427	0.000848	0.000193	0.000301	0.000307	0.000222	0.000201	8.7e-05	0.000299	0.000255	0.0004375	0.000183419	0.0004135	[0.000371,0.0004385]	0.000221	0.000848	0.000233125	7.46428e-05	0.0002385	[0.000199,0.0002995]	8.7e-05	0.000307	0.0029526	0.0405983	0.576784	-0.793898	wilcox.test
Fatty Acids	HMDB0061706	NA	12-Hydroxystearic acid	0.000481	0.000733	0.000948	0.002025	0.001031	0.000475	0.000957	0.001219	0.000815	0.000695	0.000597	0.000769	0.000819	0.001435	0.000505	0.000584	0.000983625	0.000495441	0.0009525	[0.00067,0.001078]	0.000475	0.002025	0.000777375	0.00028948	0.000732	[0.00059375,0.000816]	0.000505	0.001435	0.441803	0.777573	0.768504	-0.379875	wilcox.test
Bile Acids	HMDB0000626	C04483	DCA	0.000383	0.001548	0.034307	0.000204	0.000254	0.000498	0.007955	0.000292	0.000122	0.001476	0.000341	0.000751	0.000451	0.000763	0.000234	0.00016	0.00568013	0.0118631	0.0004405	[0.0002825,0.00314975]	0.000204	0.034307	0.00053725	0.000452069	0.000396	[0.0002155,0.000754]	0.000122	0.001476	0.382284	0.777553	0.898978	-0.153642	wilcox.test
Fatty Acids	HMDB0000806	C06424	Myristic acid	0.275121	0.155903	0.202451	0.157824	0.173716	0.150844	0.258925	0.34106	0.225641	0.172399	0.112064	0.130925	0.182426	0.275868	0.161395	0.247813	0.21448	0.0698696	0.188083	[0.15734375,0.262974]	0.150844	0.34106	0.188566	0.0569696	0.177413	[0.1537775,0.231184]	0.112064	0.275868	0.429809	0.777573	0.879177	-0.185774	t.test
Fatty Acids	HMDB0000826	C16537	Pentadecanoic acid	0.056391	0.121142	0.15128	0.06509	0.077207	0.095318	0.058965	0.057465	0.134266	0.130015	0.10229	0.065203	0.082289	0.086909	0.077777	0.085819	0.0853572	0.0348801	0.0711485	[0.05859,0.101774]	0.056391	0.15128	0.095571	0.0248257	0.086364	[0.081161,0.10922125]	0.065203	0.134266	0.510812	0.837551	1.11966	0.163059	t.test
Fatty Acids	HMDB0003229	C08362	Palmitoleic acid	4.31936	3.21256	2.81763	2.74176	2.83581	2.86569	4.97486	7.59177	2.75352	3.96108	3.25723	3.69494	3.60346	4.32165	3.7758	5.06125	3.91993	1.69643	3.03912	[2.831267,4.4832345]	2.74176	7.59177	3.80362	0.689585	3.73537	[3.51690125,4.05122425]	2.75352	5.06125	0.505361	0.837551	1.22909	0.297596	wilcox.test
Fatty Acids	HMDB0060038	NA	10Z-Heptadecenoic acid	0.163448	0.283984	0.212179	0.265804	0.17153	0.14411	0.145461	0.139639	0.148398	0.257201	0.298898	0.240998	0.23656	0.190018	0.212973	0.290352	0.190769	0.0569942	0.167489	[0.14512325,0.22558525]	0.139639	0.283984	0.234425	0.0502621	0.238779	[0.20723425,0.26548875]	0.148398	0.298898	0.126481	0.440659	1.22884	0.297295	t.test
Fatty Acids	HMDB0001388	C06427	alpha-Linolenic acid	3.49392	3.55366	2.68737	3.15841	3.86374	3.17435	4.25943	4.38358	3.47061	5.49662	3.85397	4.17878	4.99704	3.84959	5.32407	5.11674	3.57181	0.577498	3.52379	[3.17036575,3.96265875]	2.68737	4.38358	4.53593	0.783092	4.58791	[3.85287825,5.168572]	3.47061	5.49662	0.0141078	0.111995	1.26993	0.344744	t.test
Fatty Acids	HMDB0003073	C06426	gamma-Linolenic acid	25.4481	20.1274	13.2518	38.2576	31.0656	22.3921	25.7381	20.9205	18.7584	41.1625	33.019	38.2481	22.1326	24.8472	22.5526	28.0589	24.6501	7.5359	23.9201	[20.72219025,27.069936]	13.2518	38.2576	28.5974	8.10699	26.453	[22.447573,34.32626425]	18.7584	41.1625	0.330247	0.749015	1.16013	0.214289	t.test
Fatty Acids	HMDB0000673	C01595	Linoleic acid	15.6771	19.6114	18.0357	17.9403	21.9611	19.9944	18.4235	11.4313	24.838	25.328	21.6797	17.1165	25.6176	20.9175	20.1804	20.1433	17.8843	3.18221	18.2296	[17.3745265,19.70714925]	11.4313	21.9611	21.9776	3.02594	21.2986	[20.17112775,24.96048725]	17.1165	25.6176	0.0195365	0.143268	1.22887	0.297338	t.test
Fatty Acids	HMDB0006270	NA	Linoelaidic acid	0.716659	0.592874	0.510267	0.866366	0.871813	0.545813	0.56436	0.357257	0.674023	0.848662	0.705274	0.658864	0.906812	0.661132	0.705166	0.642389	0.628176	0.178616	0.578617	[0.5369265,0.75408575]	0.357257	0.871813	0.72529	0.0978381	0.689594	[0.660565,0.741121]	0.642389	0.906812	0.234499	0.636739	1.1918	0.25314	wilcox.test
Fatty Acids	NA	NA	10,13-Nonadecadienoic acid	0.015788	0.024311	0.018022	0.022878	0.028273	0.021741	0.024652	0.012442	0.023416	0.016165	0.017219	0.018132	0.022265	0.016244	0.018014	0.021527	0.0210134	0.00521733	0.0223095	[0.0174635,0.02439625]	0.012442	0.028273	0.0191228	0.00285249	0.018073	[0.01697525,0.0217115]	0.016165	0.023416	0.383693	0.777553	0.910028	-0.136018	t.test
Fatty Acids	HMDB0001999	C06428	EPA	2.04452	2.93235	1.80203	2.81514	3.66799	4.73479	3.16814	3.41955	1.55139	1.83155	1.28974	1.07117	0.955582	0.741808	0.956222	0.950247	3.07306	0.926136	3.05024	[2.6224845,3.48166025]	1.80203	4.73479	1.16846	0.364595	1.0137	[0.95424825,1.3551515]	0.741808	1.83155	0.0003108	0.017094	0.332333	-1.5893	wilcox.test
Fatty Acids	HMDB0001043	C00219	Arachidonic acid	12.1767	19.2532	14.8862	19.5218	19.5331	18.7555	11.0488	7.97024	13.216	15.6729	18.0362	14.7013	13.6094	12.5049	10.9461	11.8011	15.3932	4.55076	16.8209	[11.894715,19.32038125]	7.97024	19.5331	13.811	2.28222	13.4127	[12.328959,14.94417]	10.9461	18.0362	0.394216	0.777573	0.897213	-0.156477	t.test
Fatty Acids	HMDB0002925	C03242	Dihomo-gamma-linolenic acid	1.03953	1.78051	1.79074	1.6815	1.67049	1.68843	1.0783	0.447871	1.06602	0.981809	1.11243	0.553405	1.13226	0.742547	0.718381	0.747449	1.39717	0.488873	1.676	[1.068609,1.71144975]	0.447871	1.79074	0.881788	0.217732	0.864629	[0.7365055,1.07762275]	0.553405	1.13226	0.0498834	0.274359	0.515889	-0.954868	wilcox.test
Fatty Acids	HMDB0002183	C06429	DHA	15.3108	21.4739	14.7503	18.2605	21.2899	22.5391	18.1967	14.056	15.9106	10.6779	10.5219	9.35422	8.31946	7.33803	8.27241	8.32634	18.2346	3.30602	18.2286	[15.17068875,21.33591175]	14.056	22.5391	9.8401	2.71439	8.84028	[8.307698,10.56086775]	7.33803	15.9106	0.0010878	0.0265907	0.484969	-1.04404	wilcox.test
Fatty Acids	HMDB0006528	C16513	DPA	1.22657	2.43534	2.09013	1.69657	2.30988	3.0732	2.91026	1.31425	2.18626	0.963036	1.01318	0.602134	0.987121	0.853323	0.806244	0.783976	2.13203	0.686094	2.20001	[1.600989,2.5540725]	1.22657	3.0732	1.02441	0.488171	0.90818	[0.800677,0.9936365]	0.602134	2.18626	0.0018648	0.034188	0.412808	-1.27646	wilcox.test
Fatty Acids	HMDB0001976	NA	DPAn-6	0.12853	0.176031	0.172906	0.138521	0.165498	0.146044	0.176425	0.041456	0.143636	0.243895	0.216842	0.160553	0.133565	0.130837	0.106428	0.078408	0.143176	0.0449737	0.155771	[0.13602325,0.17368725]	0.041456	0.176425	0.151771	0.0548663	0.1386	[0.12473475,0.17462525]	0.078408	0.243895	0.798446	0.929408	0.889771	-0.168494	wilcox.test
Fatty Acids	HMDB0002226	C16527	Adrenic acid	0.450218	0.660019	0.900148	0.606945	0.610676	0.483958	0.670355	0.102672	1.44616	0.888076	0.934237	0.494923	0.668456	0.778683	0.455188	0.590272	0.560624	0.229793	0.608811	[0.475523,0.662603]	0.102672	0.900148	0.782	0.319469	0.723569	[0.56643475,0.89961625]	0.455188	1.44616	0.133908	0.440659	1.39487	0.480135	t.test
Organic Acids	HMDB0000254	C00042	Succinic acid	0.006484	0.005315	0.00293	0.003521	0.004231	0.004252	0.002677	0.004858	0.008566	0.007545	0.00589	0.005581	0.005182	0.005122	0.004516	0.004984	0.0042835	0.00126684	0.0042415	[0.00337325,0.00497225]	0.002677	0.006484	0.00592325	0.00140339	0.0053815	[0.0050875,0.00630375]	0.004516	0.008566	0.0278749	0.193376	1.38281	0.467599	t.test
Fatty Acids	HMDB0000426	C00815	Citramalic acid	0.000654	0.000531	0.000515	0.000525	0.000827	0.000507	0.000585	0.00052	0.000701	0.000552	0.000399	0.000449	0.000618	0.000625	0.000503	0.00042	0.000583	0.000110206	0.000528	[0.00051875,0.00060225]	0.000507	0.000827	0.000533375	0.00010886	0.0005275	[0.00044175,0.00061975]	0.000399	0.000701	0.441803	0.777573	0.999053	-0.00136684	wilcox.test
Fatty Acids	HMDB0000220	C00249	Palmitic acid	0.790782	3.56373	3.9349	2.92937	2.99124	3.69026	2.0589	0.358327	5.73851	2.71434	2.82659	2.19478	4.75204	2.98433	2.20729	3.34425	2.53969	1.34817	2.96031	[1.7418705,3.59535925]	0.358327	3.9349	3.34527	1.26053	2.90546	[2.58757975,3.69619575]	2.19478	5.73851	0.23733	0.636739	1.3172	0.39747	t.test
Fatty Acids	HMDB0002259	NA	Heptadecanoic acid	0.034113	0.201047	0.402832	0.2009	0.225924	0.17574	0.039185	0.0011263	0.35825	0.05011	0.14317	0.103997	0.225281	0.026204	0.012512	0.049498	0.160108	0.132343	0.18832	[0.037917,0.20726625]	0.0011263	0.402832	0.121128	0.118825	0.0770535	[0.0436745,0.16369775]	0.012512	0.35825	0.545287	0.85688	0.756536	-0.40252	t.test
Fatty Acids	HMDB0000207	C00712	Oleic acid	44.7675	75.8783	70.1393	67.4574	82.1015	61.2973	61.1231	25.4779	74.7815	64.1265	62.21	62.3686	74.5695	72.709	60.6718	62.0845	61.0303	18.1945	64.3773	[57.03420725,71.57402975]	25.4779	82.1015	66.6902	6.17058	63.2476	[62.178643,73.17411]	60.6718	74.7815	0.720901	0.926263	0.982451	-0.0255429	wilcox.test
Fatty Acids	HMDB0013622	NA	10Z-Nonadecenoic acid	0.051488	0.132255	0.119079	0.116246	0.112712	0.12238	0.073281	0.011123	0.208322	0.066669	0.137011	0.065827	0.151489	0.114286	0.082494	0.078444	0.0923205	0.0428043	0.114479	[0.06783275,0.11990425]	0.011123	0.132255	0.113068	0.050203	0.09839	[0.07550025,0.1406305]	0.065827	0.208322	0.388777	0.777553	1.22473	0.292465	t.test
Carnitines	HMDB0000062	C00318	Carnitine	0.204083	0.273902	0.394671	0.302818	0.299904	0.197979	0.314414	0.195757	0.298711	0.220795	0.280848	0.301407	0.345695	0.337512	0.30629	0.344783	0.272941	0.0701802	0.286903	[0.202557,0.305717]	0.195757	0.394671	0.304505	0.0414415	0.303849	[0.29424525,0.33932975]	0.220795	0.345695	0.291834	0.7161	1.11564	0.157877	t.test
Carnitines	HMDB0000201	C02571	Acetylcarnitine	0.004348	0.008403	0.030119	0.002466	0.003168	0.002618	0.059174	0.003678	0.008031	0.002252	0.00479	0.003909	0.006059	0.018912	0.006961	0.013657	0.0142468	0.0203925	0.004013	[0.0030305,0.013832]	0.002466	0.059174	0.00807138	0.00555441	0.00651	[0.00456975,0.0094375]	0.002252	0.018912	0.720901	0.926263	1.62223	0.697976	wilcox.test
Carnitines	HMDB0000824	C03017	Propionylcarnitine	0.013921	0.013552	0.006658	0.006598	0.011419	0.002916	0.006366	0.0015	0.01561	0.003642	0.005051	0.00896	0.003676	0.004097	0.00369	0.008424	0.00786625	0.00465929	0.006628	[0.0055035,0.01195225]	0.0015	0.013921	0.00664375	0.0042172	0.004574	[0.0036865,0.008558]	0.003642	0.01561	0.720901	0.926263	0.690103	-0.535117	wilcox.test
Carnitines	HMDB0002095	NA	Malonylcarnitine	0.001756	0.002353	0.003146	0.003043	0.002996	0.002269	0.002449	0.001899	0.001253	0.001664	0.001849	0.001822	0.001562	0.001785	0.00171	0.001376	0.00248888	0.000527731	0.002401	[0.0021765,0.00300775]	0.001756	0.003146	0.00162762	0.000216343	0.001687	[0.0015155,0.00179425]	0.001253	0.001849	0.0010878	0.0265907	0.702624	-0.509175	wilcox.test
Carnitines	HMDB0000378	NA	2-Methylbutyroylcarnitine	0.00117	0.00157	0.002078	0.000631	0.000961	0.001331	0.001935	0.000786	0.001705	0.001099	0.001593	0.001184	0.001269	0.002884	0.001346	0.002553	0.00130775	0.000524468	0.0012505	[0.00091725,0.00166125]	0.000631	0.002078	0.00170412	0.000663254	0.0014695	[0.00124775,0.001917]	0.001099	0.002884	0.206104	0.596618	1.3031	0.381944	t.test
Carnitines	HMDB0000688	NA	Isovalerylcarnitine	0.000639	0.000637	0.000904	0.000216	0.000409	0.000576	0.000842	0.000286	0.000768	0.00046	0.00066	0.000567	0.000567	0.001302	0.000771	0.001583	0.000563625	0.000246806	0.0006065	[0.00037825,0.00068975]	0.000216	0.000904	0.00083475	0.000396606	0.000714	[0.000567,0.00090375]	0.00046	0.001583	0.12293	0.440659	1.48104	0.566609	t.test
Carnitines	HMDB0061189	NA	3-Hydroxylisovalerylcarnitine	0.002216	0.002782	0.003812	0.003041	0.002498	0.001152	0.002437	0.001164	0.001986	0.002174	0.002301	0.002616	0.001285	0.001324	0.001327	0.00209	0.00238775	0.000900744	0.0024675	[0.001953,0.00284675]	0.001152	0.003812	0.00188788	0.000511187	0.002038	[0.00132625,0.00220575]	0.001285	0.002616	0.193746	0.579349	0.79065	-0.338889	t.test
Carnitines	HMDB0013130	NA	Glutarylcarnitine	0.012406	0.0175	0.011107	0.018778	0.021289	0.01422	0.008455	0.011787	0.022863	0.011446	0.012042	0.018381	0.018306	0.013501	0.01546	0.016863	0.0144428	0.00436289	0.013313	[0.011617,0.0178195]	0.008455	0.021289	0.0161078	0.00381128	0.0161615	[0.01313625,0.01832475]	0.011446	0.022863	0.429876	0.777573	1.11528	0.15741	t.test
Carnitines	HMDB0000705	NA	Hexanylcarnitine	0.000265	0.000301	0.000314	0.00024	0.000294	0.000302	0.000284	0.000279	0.000338	0.000348	0.000282	0.000236	0.00036	0.00034	0.000276	0.000274	0.000284875	2.36911e-05	0.000289	[0.0002755,0.00030125]	0.00024	0.000314	0.00030675	4.51276e-05	0.00031	[0.0002755,0.000342]	0.000236	0.00036	0.244857	0.642072	1.07679	0.106734	t.test
Carnitines	HMDB0061677	NA	Adipoylcarnitine	0.003797	0.003688	0.002274	0.002597	0.002915	0.002607	0.003329	0.003667	0.009481	0.008709	0.011159	0.018352	0.020881	0.017931	0.01665	0.029906	0.00310925	0.000587654	0.003122	[0.0026045,0.00367225]	0.002274	0.003797	0.0166336	0.00699759	0.0172905	[0.0107395,0.01898425]	0.008709	0.029906	0.0001554	0.011396	5.53828	2.46944	wilcox.test
Carnitines	HMDB0000791	C02838	Octanoylcarnitine	8.2e-05	9.5e-05	0.000102	7.5e-05	9.2e-05	9.7e-05	8.8e-05	8e-05	0.000107	0.000108	9.1e-05	7.7e-05	0.000116	0.000107	9e-05	8.8e-05	8.8875e-05	9.29574e-06	9e-05	[8.15e-05,9.55e-05]	7.5e-05	0.000102	9.8e-05	1.33095e-05	9.9e-05	[8.95e-05,0.00010725]	7.7e-05	0.000116	0.134201	0.440659	1.10267	0.141004	t.test
Carnitines	HMDB0000651	NA	Decanoylcarnitine	2.7e-05	1.4e-05	2e-05	1.1e-05	1.5e-05	1.2e-05	2.1e-05	2.7e-05	2.5e-05	1.6e-05	1.8e-05	1.9e-05	2.6e-05	2.5e-05	1.5e-05	3.4e-05	1.8375e-05	6.36817e-06	1.75e-05	[1.35e-05,2.25e-05]	1.1e-05	2.7e-05	2.225e-05	6.4087e-06	2.2e-05	[1.75e-05,2.525e-05]	1.5e-05	3.4e-05	0.245155	0.642072	1.21088	0.276061	t.test
Carnitines	HMDB0002250	NA	Dodecanoylcarnitine	2.4e-05	1e-07	1.1e-05	1.6e-05	2.8e-05	1.1e-05	3.2e-05	3e-05	5.7e-05	5e-06	1.6e-05	3.3e-05	1.8e-05	4e-05	3.1e-05	7e-05	1.90125e-05	1.12771e-05	2e-05	[1.1e-05,2.85e-05]	1e-07	3.2e-05	3.375e-05	2.16844e-05	3.2e-05	[1.75e-05,4.425e-05]	5e-06	7e-05	0.110187	0.432877	1.77515	0.827939	t.test
Carnitines	HMDB0000222	C02990	Palmitoylcarnitine	0.002646	0.003311	0.00248	0.002421	0.002657	0.002159	0.004829	0.002776	0.004203	0.002148	0.002215	0.002866	0.003398	0.0047	0.001968	0.003766	0.00290988	0.00084372	0.0026515	[0.00246525,0.00290975]	0.002159	0.004829	0.003158	0.00102175	0.003132	[0.00219825,0.00387525]	0.001968	0.0047	0.798446	0.929408	1.18122	0.240275	wilcox.test
Carnitines	HMDB0005065	NA	Oleylcarnitine	0.005099	0.006899	0.003013	0.003045	0.004384	0.001951	0.005708	0.002279	0.005713	0.002938	0.003364	0.003031	0.003864	0.004732	0.002505	0.00501	0.00404725	0.0017609	0.0037145	[0.0028295,0.00525125]	0.001951	0.006899	0.00389463	0.00114182	0.003614	[0.00300775,0.0048015]	0.002505	0.005713	0.839991	0.96249	0.962289	-0.0554575	t.test
Carnitines	HMDB0006469	NA	Linoleylcarnitine	0.00556	0.00427	0.003463	0.002173	0.002474	0.001207	0.007247	0.002909	0.00552	0.001925	0.003319	0.002309	0.003315	0.005049	0.001877	0.006152	0.00366287	0.0019671	0.003186	[0.00239875,0.0045925]	0.001207	0.007247	0.00368325	0.00168372	0.003317	[0.002213,0.00516675]	0.001877	0.006152	0.982557	1	1.00556	0.00800286	t.test
Carnitines	HMDB0000848	NA	Stearylcarnitine	0.00498	0.005418	0.003636	0.002532	0.003816	0.002102	0.006758	0.002872	0.005878	0.003495	0.004352	0.002651	0.003834	0.005343	0.002785	0.005578	0.00401425	0.00159339	0.003726	[0.002787,0.0050895]	0.002102	0.006758	0.0042395	0.00125722	0.004093	[0.0033175,0.00540175]	0.002651	0.005878	0.758227	0.926263	1.05611	0.0787637	t.test
Carbohydrates	HMDB0000124	C00085	Fructose 6-phosphate	0.027633	0.030355	0.055121	0.037123	0.022383	0.017396	0.115257	0.049275	0.025615	0.059392	0.04798	0.04541	0.189028	0.089628	0.086867	0.020514	0.0443179	0.0314067	0.033739	[0.0263205,0.0507365]	0.017396	0.115257	0.0705542	0.0540581	0.053686	[0.04046125,0.08755725]	0.020514	0.189028	0.328205	0.749015	1.59121	0.670129	wilcox.test
Carbohydrates	HMDB0001401	C00092	Glucose 6-phosphate	0.036273	0.046669	0.068701	0.04225	0.062162	0.035311	0.127114	0.071753	0.034643	0.066242	0.066018	0.037048	0.168897	0.082586	0.08934	0.038002	0.0612791	0.0301781	0.0544155	[0.04075575,0.069464]	0.035311	0.127114	0.072847	0.0441394	0.06613	[0.0377635,0.0842745]	0.034643	0.168897	0.720901	0.926263	1.21528	0.281287	wilcox.test
Bile Acids	NA	NA	NorCA	0.000221	0.000175	0.000374	0.000111	0.000373	5e-05	0.000642	0.00011	0.000279	0.000103	4.7e-05	0.0003	0.000227	0.000332	0.000131	8.8e-05	0.000257	0.000196092	0.000198	[0.00011075,0.00037325]	5e-05	0.000642	0.000188375	0.000109176	0.000179	[9.925e-05,0.00028425]	4.7e-05	0.000332	0.401703	0.777573	0.732977	-0.448161	t.test
Bile Acids	NA	NA	NorDCA	0.000503	0.000438	0.000366	0.000412	0.000672	2.2e-05	0.000362	4.1e-05	0.000106	0.000243	0.000437	0.00269	7.3e-05	0.000646	0.00039	0.000385	0.000352	0.000221073	0.000389	[0.00028175,0.00045425]	2.2e-05	0.000672	0.00062125	0.000856297	0.0003875	[0.00020875,0.00048925]	7.3e-05	0.00269	0.878477	0.966325	0.996144	-0.00557384	wilcox.test
Amino Acids	HMDB0013716	C01799	Norvaline	0.230675	0.46475	0.269668	0.214646	0.429639	0.445253	0.245659	0.229195	0.556236	0.326161	0.196937	0.252222	0.224317	0.286663	0.230215	0.459366	0.316186	0.109498	0.257663	[0.230305,0.4335425]	0.214646	0.46475	0.316515	0.127188	0.269442	[0.2287405,0.35946225]	0.196937	0.556236	1	1	1.04571	0.0644892	wilcox.test
Nucleotides	HMDB0000939	C00021	SAH	0.047368	0.026496	0.034806	0.059313	0.043317	0.042417	0.025408	0.047243	0.017169	0.032754	0.04802	0.032326	0.041777	0.027099	0.02931	0.016283	0.040796	0.0114254	0.042867	[0.0327285,0.04727425]	0.025408	0.059313	0.0305923	0.0109237	0.030818	[0.0246165,0.03500975]	0.016283	0.04802	0.0892832	0.400864	0.749884	-0.415261	t.test
Bile Acids	HMDB0000415	C17726	bMCA	0.022024	0.011854	0.019093	0.007943	0.015784	0.00727	0.018945	0.004687	0.026469	0.004717	0.005006	0.009127	0.013108	0.019884	0.007104	0.005511	0.01345	0.0064238	0.013819	[0.00777475,0.018982]	0.004687	0.022024	0.0113658	0.00798041	0.0081155	[0.00538475,0.014802]	0.004717	0.026469	0.574128	0.865124	0.845037	-0.242913	t.test
Bile Acids	HMDB0000686	C17662	bUDCA	0.000817	0.000173	0.00015	0.000102	0.000105	0.000107	0.000269	0.000101	0.000578	0.000139	0.000427	0.000932	0.000289	0.000849	0.000245	0.000136	0.000228	0.000244799	0.0001285	[0.00010425,0.000197]	0.000101	0.000817	0.000449375	0.000309769	0.000358	[0.0002185,0.00064575]	0.000136	0.000932	0.0498834	0.274359	2.78599	1.47819	wilcox.test
