# Supplementary material for: Multi-Omics Integration Uncovers That Tenofovir Disoproxil Fumarate Is Linked to Hepatic Metabolic Reprogramming Independent of Viral Infection
Source: Life (Basel). 2026 Jun 17;16(6):1017. doi: 10.3390/life16061017 (PMC13301855; doi:10.3390/life16061017)
Supplement: Supplementary file 1 [file life-16-01017-s001.zip › Supplementary_Table_S5.xls]

## Sheet: sheet1
	Upregulated metabolites
	Class	Metabolite	FDR	FC	log2FC	P
	Carnitines	Adipoylcarnitine	0.011396	5.53828	2.46944	0.0001554
	Bile Acids	bUDCA	0.274359	2.78599	1.47819	0.0498834
	Fatty Acids	Adipic acid	0.034188	2.62187	1.3906	0.0018648
	Pyridines	N-Methylnicotinamide	0.0265907	1.92105	0.941895	0.000929163
	Benzenoids	Phenylacetic acid	0.0405983	1.71647	0.779441	0.0029526
	Amino Acids	N-Acetyaspartic acid	0.260675	1.70067	0.766105	0.0399799
	SCFAs	Isobutyric acid	0.082589	1.66643	0.736763	0.00811001
	Organic Acids	Oxoglutaric acid	0.034188	1.62889	0.70389	0.00178147
	Fatty Acids	9E-tetradecenoic acid	0.0550832	1.61006	0.687114	0.00425643
	Amino Acids	alpha-Aminobutyric acid	0.274359	1.4856	0.571049	0.0466463
	Downregulated metabolites
	Class	Metabolite	P	FDR	FC	log2FC
	Benzoic Acids	Hippuric acid	0.000621601	0.0265907	0.252281	-1.9869
	Fatty Acids	EPA	0.0003108	0.017094	0.332333	-1.5893
	Indoles	Indole-3-propionic acid	0.0001554	0.011396	0.396772	-1.33362
	Fatty Acids	DPA	0.0018648	0.034188	0.412808	-1.27646
	Fatty Acids	DHA	0.0010878	0.0265907	0.484969	-1.04404
	Fatty Acids	Dihomo-gamma-linolenic acid	0.0498834	0.274359	0.515889	-0.954868
	Phenylpropanoic Acids	Hydrocinnamic acid	0.0010878	0.0265907	0.539103	-0.891367
	Fatty Acids	Ricinoleic acid	0.0104118	0.0954416	0.553599	-0.853087
	Fatty Acids	Azelaic acid	0.004662	0.0569801	0.570125	-0.81065
	Phenylpropanoic Acids	2-Phenylpropionate	0.00274173	0.0405983	0.573843	-0.801271
