# Supplementary material for: Multi-Omics Integration Uncovers That Tenofovir Disoproxil Fumarate Is Linked to Hepatic Metabolic Reprogramming Independent of Viral Infection
Source: Life (Basel). 2026 Jun 17;16(6):1017. doi: 10.3390/life16061017 (PMC13301855; doi:10.3390/life16061017)
Supplement: Supplementary file 1 [file life-16-01017-s001.zip › Supplementary_Table_S6.xls]

## Sheet: Table_S6A_OPLS-DA
Class	Metabolite	HMDB	VIP	Corr.Coeffs.	P	FDR
Fatty Acids	3-Methyladipic acid	HMDB0000555	2.39431	-0.865589	1.47868e-05	0.00325311
Carnitines	Adipoylcarnitine	HMDB0061677	2.34474	0.847669	3.37808e-05	0.00371589
Indoles	Indole-3-propionic acid	HMDB0002302	2.27601	-0.82282	9.07277e-05	0.00586465
Benzoic Acids	Hippuric acid	HMDB0000714	2.26366	-0.818357	0.00010663	0.00586465
Fatty Acids	DHA	HMDB0002183	2.20952	-0.798783	0.000206469	0.00908465
Fatty Acids	EPA	HMDB0001999	2.18948	-0.79154	0.000259042	0.0094982
Benzenoids	Phenylacetic acid	HMDB0000209	2.16507	0.782715	0.000337614	0.0106107
Pyridines	N-Methylnicotinamide	HMDB0003152	2.13807	0.772953	0.000446501	0.0113081
Carnitines	Malonylcarnitine	HMDB0002095	2.13455	-0.771681	0.000462603	0.0113081
Fatty Acids	Azelaic acid	HMDB0000784	2.09857	-0.758672	0.000656616	0.0144455
Organic Acids	Oxoglutaric acid	HMDB0000208	2.06447	0.746345	0.000897814	0.0179563
Fatty Acids	Adipic acid	HMDB0000448	2.03026	0.733979	0.00120829	0.0221521
Carbohydrates	N-Acetylneuraminic acid	HMDB0000230	1.9777	0.714976	0.00185192	0.0313402
Fatty Acids	9E-tetradecenoic acid	HMDB0062248	1.9607	0.708832	0.00211132	0.0329268
Phenylpropanoic Acids	Hydrocinnamic acid	HMDB0000764	1.9526	-0.705901	0.00224501	0.0329268
Fatty Acids	DPA	HMDB0006528	1.89809	-0.686196	0.00333307	0.0458297
Phenylpropanoic Acids	2-Phenylpropionate	HMDB0011743	1.87909	-0.679326	0.00379959	0.0491711
Benzenoids	Benzenebutanoic acid	HMDB0000543	1.80416	0.652239	0.00617584	0.0754825
Organic Acids	Guanidoacetic acid	HMDB0000128	1.79474	-0.648831	0.00654386	0.075771
Amino Acids	Arginine	HMDB0000517	1.77815	-0.642837	0.00723356	0.0785682
Amino Acids	Methylcysteine	HMDB0002108	1.77209	0.640645	0.00749969	0.0785682
SCFAs	Isobutyric acid	HMDB0001873	1.74192	0.629739	0.00894167	0.0879195
Fatty Acids	Ricinelaidic acid	NA	1.73648	-0.627769	0.00922405	0.0879195
Organic Acids	Methylmalonic acid	HMDB0000202	1.72082	0.62211	0.0100745	0.0879195
Carbohydrates	Ribulose	HMDB0000621	1.71929	-0.621557	0.010161	0.0879195
Carbohydrates	Gluconolactone	HMDB0000150	1.71527	-0.620104	0.0103905	0.0879195
Fatty Acids	alpha-Linolenic acid	HMDB0001388	1.6903	0.611076	0.0119102	0.0960972
Fatty Acids	Ricinoleic acid	HMDB0034297	1.68536	-0.609289	0.0122306	0.0960972
Phenylpropanoids	Cinnamic acid	HMDB0000567	1.62948	-0.58909	0.0163445	0.12074
Fatty Acids	Linoleic acid	HMDB0000673	1.62803	0.588564	0.0164645	0.12074
Organic Acids	3-Hydroxybutyric acid	HMDB0000357	1.6048	0.580166	0.0184732	0.1311
Organic Acids	Succinic acid	HMDB0000254	1.5715	0.568127	0.0216785	0.14904
Fatty Acids	Dihomo-gamma-linolenic acid	HMDB0002925	1.56275	-0.564963	0.0225882	0.150588
Amino Acids	alpha-Aminobutyric acid	HMDB0000452	1.53079	0.553409	0.0261612	0.169279
Fatty Acids	Citraconic acid	HMDB0000634	1.52226	0.550326	0.0271839	0.169451
Carbohydrates	Xylulose	HMDB0001644	1.51782	-0.548721	0.0277284	0.169451
Amino Acids	GABA	HMDB0000112	1.4915	-0.539205	0.0311296	0.185095
Amino Acids	2-Phenylglycine	HMDB0002210	1.44686	0.523069	0.0376106	0.217745
Amino Acids	N-Acetyaspartic acid	HMDB0000812	1.38224	0.499707	0.0487336	0.274908
Organic Acids	Glutaconic acid	HMDB0000620	1.36	-0.491665	0.0530776	0.291927
Organic Acids	Oxoadipic acid	HMDB0000225	1.34452	0.486071	0.0562643	0.301906
Fatty Acids	Heptanoic acid	HMDB0000666	1.3375	-0.483531	0.0577567	0.302535
Nucleotides	SAH	HMDB0000939	1.29177	-0.466999	0.0681942	0.3489
Amino Acids	Proline	HMDB0000162	1.27897	0.462374	0.0713458	0.356729
Carbohydrates	Ribonic acid	HMDB0000867	1.25501	-0.45371	0.0775313	0.371563
Amino Acids	Homocitrulline	HMDB0000679	1.2452	-0.450165	0.0801713	0.371563
Fatty Acids	10Z-Heptadecenoic acid	HMDB0060038	1.24232	0.449123	0.0809594	0.371563
Fatty Acids	Methylglutaric acid	HMDB0000752	1.2378	0.44749	0.0822058	0.371563
Fatty Acids	Pimelic acid	HMDB0000857	1.23231	-0.445503	0.0837404	0.371563
Bile Acids	GDCA	HMDB0000631	1.22981	-0.444598	0.0844461	0.371563
Amino Acids	5-Aminolevulinic acid	HMDB0001149	1.20125	-0.434275	0.0928021	0.393238
Organic Acids	Ketoleucine	HMDB0000695	1.20077	0.434102	0.0929472	0.393238
Carnitines	Isovalerylcarnitine	HMDB0000688	1.18099	0.426952	0.0990763	0.41126
Fatty Acids	Tridecanoic acid	HMDB0000910	1.16722	0.421973	0.10351	0.421708
Carnitines	Dodecanoylcarnitine	HMDB0002250	1.15842	0.418792	0.106414	0.425657
Carbohydrates	Glucaric acid	HMDB0000663	1.13728	-0.411148	0.113628	0.446397
Organic Acids	3-Methyl-2-oxopentanoic acid	HMDB0000491	1.11021	0.401362	0.123353	0.476098
SCFAs	Acetic acid	HMDB0000042	1.10251	-0.398578	0.126222	0.478335
Carnitines	Octanoylcarnitine	HMDB0000791	1.09292	0.39511	0.129859	0.478335
Fatty Acids	2-Hydroxy-3-methylbutyric acid	HMDB0000407	1.09136	0.394548	0.130455	0.478335
Organic Acids	Shikimic acid	HMDB0003070	1.07765	0.389592	0.135795	0.484591
Amino Acids	Citrulline	HMDB0000904	1.0757	-0.388886	0.136567	0.484591
Fatty Acids	Adrenic acid	HMDB0002226	1.05319	0.38075	0.145688	0.508752
Pyridines	Picolinic acid	HMDB0002243	1.02873	-0.371907	0.156062	0.536463
Phenols	4-Hydroxyphenylpyruvic acid	HMDB0000707	1.02211	0.369514	0.158953	0.537993
SCFAs	Caproic acid	HMDB0000535	1.00655	-0.363887	0.165891	0.552969

## Sheet: Table_S6B_Univariate
Upregulated
Class	Metabolite	P	FDR	FC	log2FC	test.method
Carnitines	Adipoylcarnitine	0.0001554	0.011396	5.53828	2.46944	wilcox.test
Bile Acids	bUDCA	0.0498834	0.274359	2.78599	1.47819	wilcox.test
Fatty Acids	Adipic acid	0.0018648	0.034188	2.62187	1.3906	wilcox.test
Pyridines	N-Methylnicotinamide	0.000929163	0.0265907	1.92105	0.941895	t.test
Benzenoids	Phenylacetic acid	0.0029526	0.0405983	1.71647	0.779441	wilcox.test
Amino Acids	N-Acetyaspartic acid	0.0399799	0.260675	1.70067	0.766105	t.test
SCFAs	Isobutyric acid	0.00811001	0.082589	1.66643	0.736763	t.test
Organic Acids	Oxoglutaric acid	0.00178147	0.034188	1.62889	0.70389	t.test
Fatty Acids	9E-tetradecenoic acid	0.00425643	0.0550832	1.61006	0.687114	t.test
Amino Acids	alpha-Aminobutyric acid	0.0466463	0.274359	1.4856	0.571049	t.test
Organic Acids	3-Hydroxybutyric acid	0.041471	0.260675	1.40801	0.493658	t.test
Organic Acids	Succinic acid	0.0278749	0.193376	1.38281	0.467599	t.test
Organic Acids	Methylmalonic acid	0.0146	0.111995	1.34314	0.425609	t.test
Carbohydrates	N-Acetylneuraminic acid	0.00214369	0.0362778	1.30557	0.384682	t.test
Fatty Acids	alpha-Linolenic acid	0.0141078	0.111995	1.26993	0.344744	t.test
Amino Acids	Methylcysteine	0.00656982	0.072268	1.24774	0.319312	t.test
Fatty Acids	Linoleic acid	0.0195365	0.143268	1.22887	0.297338	t.test
Benzenoids	Benzenebutanoic acid	0.0082589	0.082589	1.21715	0.283511	t.test
Amino Acids	2-Phenylglycine	0.0409816	0.260675	1.19937	0.262273	t.test
Downregulated
Class	Metabolite	P	FDR	FC	log2FC	test.method
Benzoic Acids	Hippuric acid	0.000621601	0.0265907	0.252281	-1.9869	wilcox.test
Fatty Acids	EPA	0.0003108	0.017094	0.332333	-1.5893	wilcox.test
Indoles	Indole-3-propionic acid	0.0001554	0.011396	0.396772	-1.33362	wilcox.test
Fatty Acids	DPA	0.0018648	0.034188	0.412808	-1.27646	wilcox.test
Fatty Acids	DHA	0.0010878	0.0265907	0.484969	-1.04404	wilcox.test
Fatty Acids	Dihomo-gamma-linolenic acid	0.0498834	0.274359	0.515889	-0.954868	wilcox.test
Phenylpropanoic Acids	Hydrocinnamic acid	0.0010878	0.0265907	0.539103	-0.891367	wilcox.test
Fatty Acids	Ricinoleic acid	0.0104118	0.0954416	0.553599	-0.853087	wilcox.test
Fatty Acids	Azelaic acid	0.004662	0.0569801	0.570125	-0.81065	wilcox.test
Phenylpropanoic Acids	2-Phenylpropionate	0.00274173	0.0405983	0.573843	-0.801271	wilcox.test
Fatty Acids	Ricinelaidic acid	0.0029526	0.0405983	0.576784	-0.793898	wilcox.test
Organic Acids	Guanidoacetic acid	0.00548568	0.0635184	0.599056	-0.739238	t.test
Fatty Acids	3-Methyladipic acid	0.0001554	0.011396	0.601567	-0.733202	wilcox.test
Carbohydrates	Ribulose	0.014763	0.111995	0.686788	-0.542064	wilcox.test
Carnitines	Malonylcarnitine	0.0010878	0.0265907	0.702624	-0.509175	wilcox.test
Fatty Acids	Heptanoic acid	0.0498834	0.274359	0.707451	-0.499297	wilcox.test
Carbohydrates	Gluconolactone	0.014763	0.111995	0.711034	-0.492009	wilcox.test
Organic Acids	Glutaconic acid	0.0498834	0.274359	0.764574	-0.387271	wilcox.test
Amino Acids	GABA	0.0281274	0.193376	0.779295	-0.359759	wilcox.test
Amino Acids	Arginine	0.00897306	0.0858292	0.810089	-0.303848	t.test
Phenylpropanoids	Cinnamic acid	0.0116571	0.102582	0.838235	-0.254573	wilcox.test
