# Supplementary material for: Multi-Omics Integration Uncovers That Tenofovir Disoproxil Fumarate Is Linked to Hepatic Metabolic Reprogramming Independent of Viral Infection
Source: Life (Basel). 2026 Jun 17;16(6):1017. doi: 10.3390/life16061017 (PMC13301855; doi:10.3390/life16061017)
Supplement: Supplementary file 1 [file life-16-01017-s001.zip › Supplementary_Table_S7.xls]

## Sheet: Sheet1
Upregulated-Metabolite	p-value	log2FC	OPLSDA_VIP
Adipoylcarnitine	0.0001554	2.46944	2.34474
Adipic acid	0.0018648	1.3906	2.03026
N-Methylnicotinamide	0.000929163	0.941895	2.13807
Phenylacetic acid	0.0029526	0.779441	2.16507
N-Acetyaspartic acid	0.0399799	0.766105	1.38224
Isobutyric acid	0.00811001	0.736763	1.74192
Oxoglutaric acid	0.00178147	0.70389	2.06447
9E-tetradecenoic acid	0.00425643	0.687114	1.9607
alpha-Aminobutyric acid	0.0466463	0.571049	1.53079
3-Hydroxybutyric acid	0.041471	0.493658	1.6048
Succinic acid	0.0278749	0.467599	1.5715
Methylmalonic acid	0.0146	0.425609	1.72082
N-Acetylneuraminic acid	0.00214369	0.384682	1.9777
alpha-Linolenic acid	0.0141078	0.344744	1.6903
Methylcysteine	0.00656982	0.319312	1.77209
Linoleic acid	0.0195365	0.297338	1.62803
Benzenebutanoic acid	0.0082589	0.283511	1.80416
2-Phenylglycine	0.0409816	0.262273	1.44686
Downregulated-Metabolite	p-value	log2FC	OPLSDA_VIP
Hippuric acid	0.000621601	-1.9869	2.26366
EPA	0.0003108	-1.5893	2.18948
Indole-3-propionic acid	0.0001554	-1.33362	2.27601
DPA	0.0018648	-1.27646	1.89809
DHA	0.0010878	-1.04404	2.20952
Dihomo-gamma-linolenic acid	0.0498834	-0.954868	1.56275
Hydrocinnamic acid	0.0010878	-0.891367	1.9526
Ricinoleic acid	0.0104118	-0.853087	1.68536
Azelaic acid	0.004662	-0.81065	2.09857
2-Phenylpropionate	0.00274173	-0.801271	1.87909
Ricinelaidic acid	0.0029526	-0.793898	1.73648
Guanidoacetic acid	0.00548568	-0.739238	1.79474
3-Methyladipic acid	0.0001554	-0.733202	2.39431
Ribulose	0.014763	-0.542064	1.71929
Malonylcarnitine	0.0010878	-0.509175	2.13455
Heptanoic acid	0.0498834	-0.499297	1.3375
Gluconolactone	0.014763	-0.492009	1.71527
Glutaconic acid	0.0498834	-0.387271	1.36
GABA	0.0281274	-0.359759	1.4915
Arginine	0.00897306	-0.303848	1.77815
Cinnamic acid	0.0116571	-0.254573	1.62948
