# Supplementary material for: Multi-Omics Integration Uncovers That Tenofovir Disoproxil Fumarate Is Linked to Hepatic Metabolic Reprogramming Independent of Viral Infection
Source: Life (Basel). 2026 Jun 17;16(6):1017. doi: 10.3390/life16061017 (PMC13301855; doi:10.3390/life16061017)
Supplement: Supplementary file 1 [file life-16-01017-s001.zip › Supplementary_Table_S8.xls]

## Sheet: Table_S8A_SMPDB
Pathway	total	expected	hits	Raw p	Holm p	FDR
Alpha Linolenic Acid and Linoleic Acid Metabolism	19	0.315	6	1.88e-07	1.85e-05	1.85e-05
Arginine and Proline Metabolism	53	0.88	4	0.00922	0.894	0.452
Aspartate Metabolism	35	0.581	3	0.0179	1	0.585
Glutamate Metabolism	49	0.813	3	0.0436	1	0.787
Carnitine Synthesis	22	0.365	2	0.0493	1	0.787
Oxidation of Branched Chain Fatty Acids	26	0.432	2	0.0667	1	0.787
Phytanic Acid Peroxisomal Oxidation	26	0.432	2	0.0667	1	0.787
Glycine and Serine Metabolism	59	0.979	3	0.0694	1	0.787
Valine, Leucine and Isoleucine Degradation	60	0.996	3	0.0723	1	0.787
Urea Cycle	29	0.481	2	0.081	1	0.794
Citric Acid Cycle	32	0.531	2	0.0961	1	0.856
Phenylacetate Metabolism	9	0.149	1	0.14	1	1
Propanoate Metabolism	42	0.697	2	0.152	1	1
Malate-Aspartate Shuttle	10	0.166	1	0.155	1	1
Ketone Body Metabolism	13	0.216	1	0.197	1	1
Glucose-Alanine Cycle	13	0.216	1	0.197	1	1
Vitamin K Metabolism	14	0.232	1	0.21	1	1
Alanine Metabolism	17	0.282	1	0.249	1	1
Warburg Effect	58	0.963	2	0.25	1	1
Butyrate Metabolism	19	0.315	1	0.275	1	1
Mitochondrial Electron Transport Chain	19	0.315	1	0.275	1	1
Cysteine Metabolism	26	0.432	1	0.356	1	1
Phenylalanine and Tyrosine Metabolism	28	0.465	1	0.378	1	1
Pentose Phosphate Pathway	29	0.481	1	0.389	1	1
Lysine Degradation	30	0.498	1	0.399	1	1
Ammonia Recycling	32	0.531	1	0.42	1	1
Amino Sugar Metabolism	33	0.548	1	0.43	1	1
Beta-Alanine Metabolism	34	0.564	1	0.439	1	1
Gluconeogenesis	35	0.581	1	0.449	1	1
Fatty Acid Biosynthesis	35	0.581	1	0.449	1	1
Tryptophan Metabolism	60	0.996	1	0.645	1	1
Tyrosine Metabolism	72	1.2	1	0.713	1	1

## Sheet: Table_S8B_predicted
Pathway	total	expected	hits	Raw p	Holm p	FDR
fatty acyl-CoA desaturase (n-C18:2CoA -> n-C18:3CoA)	5	0.172	3	0.000264	0.132	0.0895
fatty-acid--CoA ligase	24	0.828	5	0.000357	0.179	0.0895
pyruvate carboxylase	9	0.31	3	0.00207	1	0.24
Linoleic acid (n-C18:2) transport in via diffusion	3	0.103	2	0.00308	1	0.24
carnitine O-palmitoyltransferase	3	0.103	2	0.00308	1	0.24
Beta oxidation of fatty acid	3	0.103	2	0.00308	1	0.24
fatty acid transport via diffusion	22	0.759	4	0.00335	1	0.24
transport into the mitochondria (carnitine)	4	0.138	2	0.00605	1	0.337
carnitine transferase	4	0.138	2	0.00605	1	0.337
citrate synthase	7	0.241	2	0.0201	1	1
carnitine O-acetyltransferase, reverse direction, peroxisomal	8	0.276	2	0.0263	1	1
carnitine-acetylcarnitine carrier, peroxisomal	8	0.276	2	0.0263	1	1
dihomo-gamma-linolenic acid (n-6) exchange	2	0.069	1	0.0679	1	1
H+ exchange	2	0.069	1	0.0679	1	1
fatty-acyl-CoA elongation (n-C20:5CoA)	2	0.069	1	0.0679	1	1
gamma-linolenic acid exchange	2	0.069	1	0.0679	1	1
fatty-acyl-CoA elongation (n-C18:3CoA)	3	0.103	1	0.1	1	1
Succinate exchange	3	0.103	1	0.1	1	1
2-deoxy-D-ribose 1-phosphate phosphorylase	3	0.103	1	0.1	1	1
Deoxyribokinase	3	0.103	1	0.1	1	1
deoxyribose-phosphate aldolase	3	0.103	1	0.1	1	1
acetyl-CoA carboxylase	17	0.586	2	0.109	1	1
Glutamate transport via Na, H symport and K antiport	21	0.724	2	0.157	1	1
enolase	6	0.207	1	0.192	1	1
pyruvate kinase	6	0.207	1	0.192	1	1
CO2 exchange	8	0.276	1	0.248	1	1
Nitric Oxide Synthase (NO forming)	28	0.966	2	0.249	1	1
protoporphyrinogen oxidase, mitochondrial	53	1.83	3	0.267	1	1
thioredoxin reductase (NADPH)	9	0.31	1	0.275	1	1
Proline dehydrogenase	34	1.17	2	0.332	1	1
hydrogen peroxide transport via diffusion	35	1.21	2	0.346	1	1
o2 transport (diffusion)	35	1.21	2	0.346	1	1
hydroxy-delta-5-steroid dehydrogenase, 3 beta- and steroid delta-isomerase 7	37	1.28	2	0.374	1	1
dihydroceramide desaturase	38	1.31	2	0.387	1	1
R group artificial flux	14	0.483	1	0.397	1	1
dimethylallyltranstransferase	39	1.34	2	0.401	1	1
geranyltranstransferase	39	1.34	2	0.401	1	1
isopentenyl-diphosphate D-isomerase	39	1.34	2	0.401	1	1
Carbon monoxide exchange	39	1.34	2	0.401	1	1
CO transporter via diffusion	39	1.34	2	0.401	1	1
coproporphyrinogen oxidase (O2 required)	39	1.34	2	0.401	1	1
Ferrochelatase, mitochondrial	39	1.34	2	0.401	1	1
Heme oxygenase 1	39	1.34	2	0.401	1	1
Heme transport to cytosol	39	1.34	2	0.401	1	1
hydroxymethylbilane synthase	39	1.34	2	0.401	1	1
iron (II) transport	39	1.34	2	0.401	1	1
Nad(p)h biliverdin reductase	39	1.34	2	0.401	1	1
protoporphyrinogen IX mitochondrial transport	39	1.34	2	0.401	1	1
uroporphyrinogen decarboxylase (uroporphyrinogen III)	39	1.34	2	0.401	1	1
uroporphyrinogen-III synthase	39	1.34	2	0.401	1	1
taurine transport (sodium symport) (2:1)	40	1.38	2	0.415	1	1
glycochenodeoxycholate exchange	41	1.41	2	0.428	1	1
carnitine O-aceyltransferase, mitochondrial	42	1.45	2	0.442	1	1
carnitine O-aceyltransferase, peroxisomal	42	1.45	2	0.442	1	1
carnitine-propcarnitine carrier, peroxisomal	42	1.45	2	0.442	1	1
cytochrome P450, family 7, subfamily A, polypeptide 1	42	1.45	2	0.442	1	1
taurine transport (sodium symport) (cytosol to peroxisome)	42	1.45	2	0.442	1	1
taurochenodeoxycholate exchange	42	1.45	2	0.442	1	1
transport into the mitochondria from cytosol (carnitine)	42	1.45	2	0.442	1	1
Cytochrome P450 27	42	1.45	2	0.442	1	1
5-beta-cytochrome P450, family 27, subfamily A, polypeptide 1	42	1.45	2	0.442	1	1
sterol 12-alpha-hydroxylase	42	1.45	2	0.442	1	1
sterol 12-alpha-hydroxylase (nadh)	42	1.45	2	0.442	1	1
fatty acid intracellular transport	42	1.45	2	0.442	1	1
alpha-methylacyl-CoA racemase	44	1.52	2	0.468	1	1
alpha-methylacyl-CoA racemase (reductase)	44	1.52	2	0.468	1	1
Chenodeoxyglycocholate exchange	44	1.52	2	0.468	1	1
FADH2 transporter, peroxisomal	44	1.52	2	0.468	1	1
glycocholate exchange	44	1.52	2	0.468	1	1
Taurocholic acid exchange	44	1.52	2	0.468	1	1
acyl-Coenzyme A oxidase 2, branched chain	44	1.52	2	0.468	1	1
hydroxysteroid (17-beta) dehydrogenase 4	44	1.52	2	0.468	1	1
5-beta-cholestane-3-alpha,7-alpha,12-alpha-triol 27-hydroxylase	44	1.52	2	0.468	1	1
3-beta-hydroxysteroid-delta(8),delta(7)-isomerase	44	1.52	2	0.468	1	1
C-3 sterol dehydrogenase (4-methylzymosterol)	44	1.52	2	0.468	1	1
C-4 methyl sterol oxidase	44	1.52	2	0.468	1	1
peroxisomal thiolase 2	45	1.55	2	0.481	1	1
bile acid intracellular transport	45	1.55	2	0.481	1	1
aldo-keto reductase family 1, member C4 (chlordecone reductase; 3-alpha hydroxysteroid dehydrogenase, type I; dihydrodiol dehydrogenase 4)	45	1.55	2	0.481	1	1
aldo-keto reductase family 1, member D1 (delta 4-3-ketosteroid-5-beta-reductase)	45	1.55	2	0.481	1	1
Very-long-chain-fatty-acid-CoA ligase	45	1.55	2	0.481	1	1
bile acid Coenzyme A: amino acid N-acyltransferase	45	1.55	2	0.481	1	1
24-dehydrocholesterol reductase [Precursor]	46	1.59	2	0.494	1	1
Lathosterol oxidase	46	1.59	2	0.494	1	1
glyceraldehyde-3-phosphate dehydrogenase	19	0.655	1	0.501	1	1
C-14 sterol reductase	49	1.69	2	0.532	1	1
C-3 sterol keto reductase (zymosterol)	49	1.69	2	0.532	1	1
C-4 sterol methyl oxidase (4,4-dimethylzymosterol)	49	1.69	2	0.532	1	1
cholesterol precursor intracellular transport	49	1.69	2	0.532	1	1
cytochrome P450 lanosterol 14-alpha-demethylase	49	1.69	2	0.532	1	1
FAD transporter, endoplasmic reticulum	49	1.69	2	0.532	1	1
FADH2 transporter, endoplasmic reticulum	49	1.69	2	0.532	1	1
lanosterol synthase	49	1.69	2	0.532	1	1
Previtamin D3 formation	49	1.69	2	0.532	1	1
Squalene epoxidase, endoplasmic reticular (NADP)	49	1.69	2	0.532	1	1
Squalene synthase	49	1.69	2	0.532	1	1
Vitamin D3 exchange	49	1.69	2	0.532	1	1
Vitamin D3 formation	49	1.69	2	0.532	1	1
7-dehydrocholesterol reductase	50	1.72	2	0.544	1	1
carboxylic acid dissociation	22	0.759	1	0.555	1	1
ATP synthase (four protons for one ATP)	22	0.759	1	0.555	1	1
Beta oxidation of long chain fatty acid	52	1.79	2	0.569	1	1
dehydroascorbate transport (uniport)	27	0.931	1	0.634	1	1
Glutathione dehydrogenase (dehydroascorbate reductase)	29	1	1	0.662	1	1
glutamine synthetase	34	1.17	1	0.724	1	1
lipid, flip-flop intracellular transport	98	3.38	2	0.919	1	1
Trehalose exchange	100	3.45	1	0.99	1	1

## Sheet: Table_S9C_KEGG
Pathway	total	expected	hits	Raw p	Holm p	FDR
biosynthesis of unsaturated fatty acids	36	0.398	5	2.69e-05	0.00226	0.00226
alanine aspartate and glutamate metabolism	28	0.31	4	0.000179	0.0149	0.00752
butanoate metabolism	15	0.166	3	0.000473	0.0388	0.0132
phenylalanine metabolism	10	0.111	2	0.00493	0.399	0.103
arginine and proline metabolism	38	0.421	3	0.00748	0.598	0.126
arginine biosynthesis	14	0.155	2	0.00971	0.767	0.136
citrate cycle	20	0.221	2	0.0195	1	0.234
linoleic acid metabolism	5	0.0553	1	0.0542	1	0.569
D-Glutamine and D-glutamate metabolism	6	0.0664	1	0.0647	1	0.604
alpha-Linolenic acid metabolism	13	0.144	1	0.135	1	1
pentose phosphate pathway	22	0.243	1	0.219	1	1
propanoate metabolism	23	0.255	1	0.227	1	1
glycine, serine and threonine metabolism	33	0.365	1	0.31	1	1
cysteine and methionine metabolism	33	0.365	1	0.31	1	1
amino sugar and nucleotide sugar metabolism	37	0.41	1	0.341	1	1
valine, leucine and isoleucine degradation	40	0.443	1	0.363	1	1
aminoacyl-tRNA biosynthesis	48	0.531	1	0.419	1	1
