# Supplementary material for: Multi-Omics Integration Uncovers That Tenofovir Disoproxil Fumarate Is Linked to Hepatic Metabolic Reprogramming Independent of Viral Infection
Source: Life (Basel). 2026 Jun 17;16(6):1017. doi: 10.3390/life16061017 (PMC13301855; doi:10.3390/life16061017)
Supplement: Supplementary file 1 [file life-16-01017-s001.zip › Supplementary_Table_S9.xls]

## Sheet: Table_S9A
Arginine and proline metabolism
NAME	SYMBOL	TITLE	RANK IN GENE LIST	RANK METRIC SCORE	RUNNING ES	CORE ENRICHMENT
row_0	ALDH18A1	NA	2209	0.650868	-0.102234	No
row_1	GLS	NA	2476	0.617611	-0.0957995	No
row_2	CKB	NA	3697	0.496151	-0.14751	No
row_3	NOS2	NA	3703	0.49562	-0.130564	No
row_4	SAT2	NA	3859	0.483081	-0.122533	No
row_5	NOS3	NA	4944	0.392422	-0.170162	No
row_6	PYCR2	NA	4949	0.392125	-0.156757	No
row_7	CKMT1	NA	5570	0.349099	-0.179666	No
row_8	CNDP1	NA	5575	0.348803	-0.167768	No
row_9	SAT1	NA	5670	0.34363	-0.161136	No
row_10	PYCR1	NA	5961	0.325193	-0.166223	No
row_11	ARG1	NA	6369	0.299041	-0.178833	No
row_12	NOS1	NA	6579	0.286993	-0.18067	No
row_13	AMD1	NA	8098	0.186421	-0.259991	No
row_14	NAGS	NA	8946	0.134672	-0.303184	No
row_15	P4HA3	NA	9040	0.129037	-0.303955	No
row_16	ARG2	NA	9355	0.110034	-0.317878	No
row_17	MAOA	NA	9713	0.0873449	-0.335021	No
row_18	GLUL	NA	9761	0.0843547	-0.334745	No
row_19	GOT2	NA	10316	0.0507103	-0.364296	No
row_20	DAO	NA	10354	0.0485291	-0.3647	No
row_21	GATM	NA	10998	0.0164314	-0.400473	No
row_22	P4HA1	NA	11039	0.0130387	-0.402281	No
row_23	ALDH9A1	NA	11744	-0.0143086	-0.441576	No
row_24	CARNS1	NA	11750	-0.0146018	-0.441351	No
row_25	ASL	NA	12295	-0.0432891	-0.470594	No
row_26	CKMT2	NA	12484	-0.0558647	-0.479278	No
row_27	CKM	NA	15155	-0.316698	-0.619185	No
row_28	AGMAT	NA	15671	-0.397618	-0.634473	No
row_29	ALDH2	NA	16075	-0.467531	-0.640999	Yes
row_30	ALDH3A2	NA	16159	-0.485738	-0.628806	Yes
row_31	LAP3	NA	16452	-0.552445	-0.626106	Yes
row_32	CNDP2	NA	16461	-0.555119	-0.607262	Yes
row_33	PRODH2	NA	16606	-0.597961	-0.594615	Yes
row_34	P4HA2	NA	16716	-0.638761	-0.578572	Yes
row_36	PRODH	NA	16849	-0.68879	-0.53932	Yes
row_39	PYCRL	NA	17083	-0.806021	-0.475345	Yes
row_40	GAMT	NA	17160	-0.84784	-0.450169	Yes
row_41	GOT1	NA	17166	-0.853038	-0.420799	Yes
row_42	ALDH1B1	NA	17222	-0.887745	-0.393048	Yes
row_44	SMS	NA	17353	-0.984184	-0.333136	Yes
row_46	SRM	NA	17409	-1.03276	-0.264477	Yes
row_47	ODC1	NA	17493	-1.14486	-0.229372	Yes
row_48	MAOB	NA	17494	-1.14681	-0.189507	Yes
row_49	ALDH7A1	NA	17573	-1.29676	-0.148839	Yes
row_51	ALDH4A1	NA	17646	-1.52301	-0.0511684	Yes
row_52	OAT	NA	17675	-1.62971	0.00390008	Yes

## Sheet: Table_S9B
Alanine aspartate and glutamate metabolism
NAME	SYMBOL	TITLE	RANK IN GENE LIST	RANK METRIC SCORE	RUNNING ES	CORE ENRICHMENT
row_0	GAD1	NA	1262	0.804738	-0.0276353	No
row_1	GLS	NA	2476	0.617611	-0.0626455	No
row_2	GAD2	NA	2986	0.563462	-0.0608453	No
row_3	GFPT2	NA	3681	0.497058	-0.0730881	No
row_4	ASNS	NA	5625	0.346231	-0.164018	No
row_5	ADSL	NA	5989	0.323517	-0.166979	No
row_6	4930438A08RIK	NA	8659	0.153099	-0.309362	No
row_7	GLUL	NA	9761	0.0843547	-0.366948	No
row_8	GOT2	NA	10316	0.0507103	-0.395477	No
row_9	LAO1	NA	10927	0.0178057	-0.42895	No
row_10	ASL	NA	12295	-0.0432891	-0.503779	No
row_11	GPT2	NA	13415	-0.127805	-0.560026	No
row_12	CAD	NA	13854	-0.165524	-0.575784	No
row_13	GFPT1	NA	14015	-0.180868	-0.575015	No
row_14	AGXT2	NA	15421	-0.359585	-0.634848	Yes
row_15	DDO	NA	15510	-0.370922	-0.619714	Yes
row_16	ADSS	NA	15541	-0.37544	-0.601061	Yes
row_17	ABAT	NA	16454	-0.552532	-0.622605	Yes
row_18	AGXT	NA	16523	-0.572118	-0.595439	Yes
row_19	ASS1	NA	16755	-0.653405	-0.57307	Yes
row_20	GLUD1	NA	16881	-0.702924	-0.542032	Yes
row_21	CPS1	NA	16897	-0.707037	-0.504562	Yes
row_22	GPT	NA	17080	-0.804436	-0.471242	Yes
row_23	ADSSL1	NA	17129	-0.831989	-0.428863	Yes
row_24	ALDH5A1	NA	17134	-0.833279	-0.38393	Yes
row_25	GOT1	NA	17166	-0.853038	-0.339451	Yes
row_26	NIT2	NA	17253	-0.907177	-0.295143	Yes
row_27	ASPA	NA	17396	-1.02297	-0.247721	Yes
row_28	GLS2	NA	17404	-1.03017	-0.192287	Yes
row_29	PPAT	NA	17485	-1.12726	-0.135713	Yes
row_31	ALDH4A1	NA	17646	-1.52301	0.00553264	Yes

## Sheet: Table_S9C
Phenylalanine metabolism
NAME	SYMBOL	TITLE	RANK IN GENE LIST	RANK METRIC SCORE	RUNNING ES	CORE ENRICHMENT
row_0	GM4952	NA	97	1.52674	0.103175	No
row_1	ALDH3B1	NA	539	1.02939	0.15155	No
row_2	ALDH1A3	NA	613	0.992047	0.218028	No
row_3	ALDH3B2	NA	4887	0.39678	0.00519255	No
row_4	DDC	NA	5242	0.369227	0.0114961	No
row_5	AOC3	NA	8396	0.16721	-0.154489	No
row_6	4930438A08RIK	NA	8659	0.153099	-0.158375	No
row_7	MAOA	NA	9713	0.0873449	-0.211567	No
row_8	GOT2	NA	10316	0.0507103	-0.241922	No
row_9	LAO1	NA	10927	0.0178057	-0.275069	No
row_10	MIF	NA	11880	-0.0223843	-0.327186	No
row_11	AOC2	NA	14840	-0.273535	-0.47466	No
row_13	GOT1	NA	17166	-0.853038	-0.490993	Yes
row_14	HPD	NA	17331	-0.967771	-0.431376	Yes
row_16	ALDH3A1	NA	17491	-1.1413	-0.287445	Yes
row_17	MAOB	NA	17494	-1.14681	-0.205947	Yes
row_18	TAT	NA	17536	-1.2308	-0.120672	Yes
row_19	PAH	NA	17714	-1.85982	0.00169252	Yes

## Sheet: Table_S9D
Citrate cycle
NAME	SYMBOL	TITLE	RANK IN GENE LIST	RANK METRIC SCORE	RUNNING ES	CORE ENRICHMENT
row_0	IDH3A	NA	1172	0.823918	-0.0236035	No
row_1	PCX	NA	1492	0.756815	-0.00251907	No
row_2	PCK2	NA	3241	0.536699	-0.0734753	No
row_3	OGDHL	NA	6642	0.28307	-0.250792	No
row_4	OGDH	NA	6988	0.259831	-0.256847	No
row_5	CS	NA	9208	0.118834	-0.375977	No
row_6	CSL	NA	12537	-0.0586936	-0.560819	No
row_7	DLAT	NA	13922	-0.171699	-0.63008	No
row_8	DLST	NA	13931	-0.172605	-0.621616	No
row_9	DLD	NA	15225	-0.326292	-0.677755	Yes
row_10	IDH3G	NA	15327	-0.343212	-0.665728	Yes
row_11	PDHX	NA	15377	-0.351276	-0.650349	Yes
row_12	MDH2	NA	15638	-0.393274	-0.644713	Yes
row_13	PDHA1	NA	15674	-0.397909	-0.626135	Yes
row_14	SUCLG2	NA	15698	-0.400373	-0.606752	Yes
row_15	SUCLG1	NA	15797	-0.41888	-0.590648	Yes
row_16	SDHC	NA	15994	-0.450887	-0.578422	Yes
row_17	SDHD	NA	16056	-0.464496	-0.557873	Yes
row_18	ACO2	NA	16111	-0.475247	-0.536372	Yes
row_19	FH1	NA	16671	-0.620665	-0.535869	Yes
row_20	IDH3B	NA	16764	-0.656821	-0.507135	Yes
row_21	SDHA	NA	17020	-0.768874	-0.481815	Yes
row_22	SUCLA2	NA	17054	-0.793634	-0.442684	Yes
row_23	SDHB	NA	17108	-0.816011	-0.403525	Yes
row_24	MDH1	NA	17205	-0.871974	-0.363903	Yes
row_25	ACO1	NA	17289	-0.93202	-0.320446	Yes
row_26	IDH1	NA	17348	-0.981419	-0.273026	Yes
row_27	PDHB	NA	17398	-1.02628	-0.22278	Yes
row_28	IDH2	NA	17618	-1.41651	-0.161974	Yes
row_29	ACLY	NA	17650	-1.53586	-0.0843909	Yes
row_30	PCK1	NA	17696	-1.7354	0.00270973	Yes
